# Supplementary material for: Phosphoproteomics reveals malaria parasite Protein Kinase G as a signalling hub regulating egress and invasion
Source: Nat Commun. 2015 Jul 7;6:7285. doi: 10.1038/ncomms8285 (PMC4507021; doi:10.1038/ncomms8285)
Supplement: Supplementary Data 1 — Global phosphoproteomic analysis of wild type P. falciparum schizont stage parasites treated with vehicle or compound 2. Shown are the results from three experiments with raw quantification data together with the log2 fold change in the abundance of peptides in the presence of compound 2. [file ncomms8285-s2.xlsx]

## Sheet: Quant1_NI
TABLE S1
Global Phospho-proteomic analysis of wild type P.falciparum schizont stage parasites treated with vechilce or compound 2
Shown are the results from three experiments where raw quantification data together with the log2 fold change in the abundance of peptides in the presence of compound 2.
Protein Name	Accession Numbers	Sequence	Modifications	Frequency	Phosphopeptide	Mascot Ion Score	Mascot Identity Score	Mascot Delta Ion Score	Quant 1	Quant 2	Exp1 log2 Fold Change	Exp 1 Median log2 Fold Change	Exp 1 Median Fold Change	Quant 3	Quant 4	Exp2 log2 Fold Change	Exp 2 Median log2 Fold Change	Exp 2 Median Fold Change	Quant 5	Quant 6	Exp3 log2 Fold Change	Exp 3 Median log2 Fold Change	Exp 3 Median Fold Change	Observed	Actual Mass	Charge	Delta Da	Delta PPM	Spectrum ID	Decoy Database
101 kDa malaria antigen OS=Plasmodium falciparum (isolate 3D7) GN=ABRA PE=3 SV=1	Q8I5D2	cEYcNEHTYVK	Carbamidomethyl (+57), TMT6plex (+229), Carbamidomethyl (+57), TMT6plex (+229)	5	FALSE	18.78	31.5168	18.78	9.637	10.121	0.4841	0.3239	1.25171	9.5907	9.7137	0.123	0.1496	1.10926	10.156	9.9491	-0.2065	-0.134	0.911301	654.315	1959.92	3	0.00147525	0.752322	130830_001_UL01504-LS-02-6057-7086_7086	FALSE
101 kDa malaria antigen OS=Plasmodium falciparum (isolate 3D7) GN=ABRA PE=3 SV=1	Q8I5D2	cEYcNEHTYVK	Carbamidomethyl (+57), TMT6plex (+229), Carbamidomethyl (+57), TMT6plex (+229)	5	FALSE	15.72	31.6761	15.72	9.8122	6.2255	-3.587	0.3239	1.25171	9.8101	9.9597	0.1496	0.1496	1.10926	9.7525	9.9219	0.1694	-0.134	0.911301	654.315	1959.92	3	0.000376619	0.192061	130830_001_UL01504-LS-02-6004-7026_7026	FALSE
101 kDa malaria antigen OS=Plasmodium falciparum (isolate 3D7) GN=ABRA PE=3 SV=1	Q8I5D2	cEYcNEHTYVK	Carbamidomethyl (+57), TMT6plex (+229), Carbamidomethyl (+57), TMT6plex (+229)	5	FALSE	15.01	31.5564	15.01	9.6605	9.9844	0.3239	0.3239	1.25171	9.7232	9.9655	0.2423	0.1496	1.10926	9.8235	9.9848	0.1614	-0.134	0.911301	654.314	1959.92	3	0.00127133	0.648331	130830_001_UL01504-LS-01-7373-8477_8477	FALSE
101 kDa malaria antigen OS=Plasmodium falciparum (isolate 3D7) GN=ABRA PE=3 SV=1	Q8I5D2	cEYcNEHTYVK	Carbamidomethyl (+57), TMT6plex (+229), Carbamidomethyl (+57), TMT6plex (+229)	5	FALSE	14.83	31.5806	14.83	10.124	9.9866	-0.1377	0.3239	1.25171	9.5844	9.8487	0.2642	0.1496	1.10926	9.863	9.729	-0.134	-0.134	0.911301	654.315	1959.92	3	0.00129215	0.658945	130830_001_UL01504-LS-03-6201-7227_7227	FALSE
101 kDa malaria antigen OS=Plasmodium falciparum (isolate 3D7) GN=ABRA PE=3 SV=1	Q8I5D2	cEYcNEHTYVK	Carbamidomethyl (+57), TMT6plex (+229), Carbamidomethyl (+57), TMT6plex (+229)	5	FALSE	14.04	31.6761	14.04	9.7703	10.184	0.4138	0.3239	1.25171	9.5802	9.6215	0.04126	0.1496	1.10926	10.117	9.8944	-0.2223	-0.134	0.911301	654.315	1959.92	3	0.000376619	0.192061	130830_001_UL01504-LS-02-6028-7053_7053	FALSE
101 kDa malaria antigen OS=Plasmodium falciparum (isolate 3D7) GN=ABRA PE=3 SV=1	Q8I5D2	ATYSFVNTK	TMT6plex (+229), TMT6plex (+229)	3	FALSE	53.7	30.8422	45.63	9.5608	10.011	0.4505	0.1582	1.11589	9.7705	9.8729	0.1024	0.1024	1.07356	9.9465	9.9799	0.03348	0.03348	1.02348	744.926	1487.84	2	0.000708567	0.475917	130830_001_UL01504-LS-01-11702-13244_13244	FALSE
101 kDa malaria antigen OS=Plasmodium falciparum (isolate 3D7) GN=ABRA PE=3 SV=1	Q8I5D2	ATYSFVNTK	TMT6plex (+229), TMT6plex (+229)	3	FALSE	45.57	30.8422	41.86	9.8052	9.8886	0.08335	0.1582	1.11589	9.708	9.6895	-0.01851	0.1024	1.07356	10.117	9.933	-0.1845	0.03348	1.02348	744.926	1487.84	2	0.000708567	0.475917	130830_001_UL01504-LS-01-11627-13161_13161	FALSE
101 kDa malaria antigen OS=Plasmodium falciparum (isolate 3D7) GN=ABRA PE=3 SV=1	Q8I5D2	ATYSFVNTK	TMT6plex (+229), TMT6plex (+229)	3	FALSE	39.84	30.8529	34.93	9.7772	9.9354	0.1582	0.1582	1.11589	9.6657	9.905	0.2393	0.1024	1.07356	9.8946	9.9638	0.06921	0.03348	1.02348	744.927	1487.84	2	0.000267995	0.180002	130830_001_UL01504-LS-01-11755-13302_13302	FALSE
101 kDa malaria antigen OS=Plasmodium falciparum (isolate 3D7) GN=ABRA PE=3 SV=1	Q8I5D2	DNLINYEFILDNLK	TMT6plex (+229), TMT6plex (+229)	1	FALSE	48.66	32.5139	44.48	9.0619	12.851	3.789	3.789	13.823	10.874	12.261	1.387	1.387	2.61534	9.7486	10.148	0.3995	0.3995	1.31905	728.078	2181.21	3	0.00275699	1.26339	130830_001_UL01504-LS-04-16600-19231_19231	FALSE
101 kDa malaria antigen OS=Plasmodium falciparum (isolate 3D7) GN=ABRA PE=3 SV=1	Q8I5D2	EDNQAVDTK	TMT6plex (+229), TMT6plex (+229)	2	FALSE	38.48	30.55	33.16	9.5771	10.097	0.52	0.1048	1.07535	9.5032	9.9339	0.4306	0.3393	1.26514	9.7958	10.229	0.4331	0.3531	1.2773	739.399	1476.78	2	9.82159e-05	0.0664614	130830_001_UL01504-LS-03-4259-5060_5060	FALSE
101 kDa malaria antigen OS=Plasmodium falciparum (isolate 3D7) GN=ABRA PE=3 SV=1	Q8I5D2	EDNQAVDTK	TMT6plex (+229), TMT6plex (+229)	2	FALSE	18.26	30.6183	18.26	10.058	9.748	-0.3104	0.1048	1.07535	9.6298	9.8778	0.248	0.3393	1.26514	9.7743	10.047	0.2731	0.3531	1.2773	739.399	1476.78	2	0.000267995	0.181348	130830_001_UL01504-LS-03-4233-5031_5031	FALSE
101 kDa malaria antigen OS=Plasmodium falciparum (isolate 3D7) GN=ABRA PE=3 SV=1	Q8I5D2	EEYYYDENDDmEVK	TMT6plex (+229), Oxidation (+16), TMT6plex (+229)	3	FALSE	36.5	31.0037	36.5	10.003	10.333	0.3298	0.3298	1.25684	9.7192	9.1306	-0.5886	0.03342	1.02344	9.6725	10.241	0.5689	0.5689	1.48339	772.682	2315.02	3	0.00464908	2.00735	130830_001_UL01504-LS-15-9295-11587_11587	FALSE
101 kDa malaria antigen OS=Plasmodium falciparum (isolate 3D7) GN=ABRA PE=3 SV=1	Q8I5D2	EEYYYDENDDmEVK	TMT6plex (+229), Oxidation (+16), TMT6plex (+229)	3	FALSE	33.17	31.014	31.42	9.8334	9.417	-0.4164	0.3298	1.25684	9.7541	9.7875	0.03342	0.03342	1.02344	10.294	10.014	-0.2798	0.5689	1.48339	772.682	2315.02	3	0.00428287	1.84923	130830_001_UL01504-LS-15-9221-11493_11493	FALSE
101 kDa malaria antigen OS=Plasmodium falciparum (isolate 3D7) GN=ABRA PE=3 SV=1	Q8I5D2	EEYYYDENDDmEVK	TMT6plex (+229), Oxidation (+16), TMT6plex (+229)	3	FALSE	31.62	31.0721	29.59	9.5158	9.9736	0.4578	0.3298	1.25684	9.4419	10.1	0.6579	0.03342	1.02344	9.608	10.46	0.8523	0.5689	1.48339	772.682	2315.02	3	0.00556461	2.40265	130830_001_UL01504-LS-15-9269-11552_11552	FALSE
101 kDa malaria antigen OS=Plasmodium falciparum (isolate 3D7) GN=ABRA PE=3 SV=1	Q8I5D2	EIGENLLNITK	TMT6plex (+229), TMT6plex (+229)	3	FALSE	55.5	30.5038	50.07	9.821	10.029	0.2075	0.02737	1.01915	9.5264	9.7758	0.2494	0.2494	1.18871	9.9785	10.012	0.03321	-0.07839	0.947114	851.511	1701.01	2	0.000267995	0.157457	130830_001_UL01504-LS-01-17706-19861_19861	FALSE
101 kDa malaria antigen OS=Plasmodium falciparum (isolate 3D7) GN=ABRA PE=3 SV=1	Q8I5D2	EIGENLLNITK	TMT6plex (+229), TMT6plex (+229)	3	FALSE	44.8	30.5385	40.53	9.9088	9.9361	0.02737	0.02737	1.01915	9.6663	9.6292	-0.03716	0.2494	1.18871	10.085	9.9414	-0.144	-0.07839	0.947114	851.51	1701.01	2	0.00156306	0.918359	130830_001_UL01504-LS-02-14879-16911_16911	FALSE
101 kDa malaria antigen OS=Plasmodium falciparum (isolate 3D7) GN=ABRA PE=3 SV=1	Q8I5D2	EIGENLLNITK	TMT6plex (+229), TMT6plex (+229)	3	FALSE	44.18	30.4922	37.86	10.055	10.009	-0.04555	0.02737	1.01915	9.4854	9.8431	0.3577	0.2494	1.18871	9.9268	9.8484	-0.07839	-0.07839	0.947114	851.511	1701.01	2	2.38544e-05	0.0140154	130830_001_UL01504-LS-02-14916-16952_16952	FALSE
101 kDa malaria antigen OS=Plasmodium falciparum (isolate 3D7) GN=ABRA PE=3 SV=1	Q8I5D2	ELIENNNTPNVVPPTQSK	TMT6plex (+229), TMT6plex (+229)	6	FALSE	36.48	33.6192	34.89	10.925	10.934	0.009228	0	1	9.633	9.633	0	0	1	7.7822	7.7822	0	0.10945	1.07882	818.12	2451.34	3	0.00135318	0.55179	130830_001_UL01504-LS-10-13498-15367_15367	FALSE
101 kDa malaria antigen OS=Plasmodium falciparum (isolate 3D7) GN=ABRA PE=3 SV=1	Q8I5D2	ELIENNNTPNVVPPTQSK	TMT6plex (+229), TMT6plex (+229)	6	FALSE	26.47	33.6078	26.26	11.244	7.3081	-3.936	0	1	9.633	12.952	3.319	0	1	7.7822	11.392	3.61	0.10945	1.07882	818.12	2451.34	3	0.00117008	0.477125	130830_001_UL01504-LS-10-13557-15432_15432	FALSE
101 kDa malaria antigen OS=Plasmodium falciparum (isolate 3D7) GN=ABRA PE=3 SV=1	Q8I5D2	ELIENNNTPNVVPPTQSK	TMT6plex (+229), TMT6plex (+229)	6	FALSE	20.75	33.6624	20.54	7.3081	7.3081	0	0	1	9.633	9.633	0	0	1	11.091	11.716	0.6247	0.10945	1.07882	818.12	2451.34	3	0.000437654	0.178463	130830_001_UL01504-LS-10-13604-15484_15484	FALSE
101 kDa malaria antigen OS=Plasmodium falciparum (isolate 3D7) GN=ABRA PE=3 SV=1	Q8I5D2	ELIENNNTPNVVPPTQSK	TMT6plex (+229), TMT6plex (+229)	6	FALSE	18.38	33.485	13.91	10.971	7.3081	-3.663	0	1	9.633	13.363	3.73	0	1	11.219	11.438	0.2189	0.10945	1.07882	818.121	2451.34	3	0.00336734	1.37311	130830_001_UL01504-LS-10-13427-15289_15289	FALSE
101 kDa malaria antigen OS=Plasmodium falciparum (isolate 3D7) GN=ABRA PE=3 SV=1	Q8I5D2	ELIENNNTPNVVPPTQSK	TMT6plex (+229), TMT6plex (+229)	6	FALSE	17.36	33.5468	12.2	7.3081	7.3081	0	0	1	9.633	9.633	0	0	1	11.404	7.7822	-3.622	0.10945	1.07882	818.121	2451.34	3	0.00263492	1.07445	130830_001_UL01504-LS-10-13679-15566_15566	FALSE
101 kDa malaria antigen OS=Plasmodium falciparum (isolate 3D7) GN=ABRA PE=3 SV=1	Q8I5D2	ELIENNNTPNVVPPTQSK	TMT6plex (+229), TMT6plex (+229)	6	FALSE	11.87	33.6959	9.44	6.1369	6.1369	0	0	1	6.1624	6.1624	0	0	1	9.8588	6.1524	-3.706	0.10945	1.07882	818.119	2451.34	3	0.0012103	0.493526	130830_001_UL01504-LS-01-13501-15226_15226	FALSE
101 kDa malaria antigen OS=Plasmodium falciparum (isolate 3D7) GN=ABRA PE=3 SV=1	Q8I5D2	ENVDYIQK	TMT6plex (+229), TMT6plex (+229)	6	FALSE	39.2	31.383	29.06	9.7901	10.271	0.4806	0.24415	1.18439	9.5744	9.5994	0.02502	0.06566	1.04656	9.8017	10.131	0.3292	0.13695	1.09958	733.916	1465.82	2	0.000586497	0.399841	130830_001_UL01504-LS-02-8447-9748_9748	FALSE
101 kDa malaria antigen OS=Plasmodium falciparum (isolate 3D7) GN=ABRA PE=3 SV=1	Q8I5D2	ENVDYIQK	TMT6plex (+229), TMT6plex (+229)	6	FALSE	32.74	31.4737	28.77	9.7997	10.014	0.2143	0.24415	1.18439	9.6214	9.7278	0.1063	0.06566	1.04656	10.034	9.9445	-0.08992	0.13695	1.09958	733.917	1465.82	2	0.000145925	0.0994833	130830_001_UL01504-LS-01-10323-11725_11725	FALSE
101 kDa malaria antigen OS=Plasmodium falciparum (isolate 3D7) GN=ABRA PE=3 SV=1	Q8I5D2	ENVDYIQK	TMT6plex (+229), TMT6plex (+229)	6	FALSE	31.46	31.3672	17.05	9.8032	10.056	0.2523	0.24415	1.18439	9.6701	9.7818	0.1118	0.06566	1.04656	9.7943	10.062	0.2679	0.13695	1.09958	733.916	1465.82	2	0.000342357	0.2334	130830_001_UL01504-LS-02-8388-9683_9683	FALSE
101 kDa malaria antigen OS=Plasmodium falciparum (isolate 3D7) GN=ABRA PE=3 SV=1	Q8I5D2	ENVDYIQK	TMT6plex (+229), TMT6plex (+229)	6	FALSE	31.43	31.383	23.97	9.7754	9.9032	0.1279	0.24415	1.18439	9.7346	9.72	-0.01464	0.06566	1.04656	9.9323	10.076	0.1439	0.13695	1.09958	733.916	1465.82	2	0.000586497	0.399841	130830_001_UL01504-LS-01-10289-11687_11687	FALSE
101 kDa malaria antigen OS=Plasmodium falciparum (isolate 3D7) GN=ABRA PE=3 SV=1	Q8I5D2	ENVDYIQK	TMT6plex (+229), TMT6plex (+229)	6	FALSE	29.37	32.0439	22.01	9.8511	10.087	0.236	0.24415	1.18439	9.5514	9.7992	0.2478	0.06566	1.04656	9.8615	9.9916	0.13	0.13695	1.09958	733.916	1465.82	2	0.0018072	1.23205	130830_001_UL01504-LS-01-10257-11652_11652	FALSE
101 kDa malaria antigen OS=Plasmodium falciparum (isolate 3D7) GN=ABRA PE=3 SV=1	Q8I5D2	ENVDYIQK	TMT6plex (+229), TMT6plex (+229)	6	FALSE	24.26	31.4737	19.14	9.6669	10.096	0.4287	0.24415	1.18439	9.9632	9.6119	-0.3513	0.06566	1.04656	9.9546	9.8751	-0.07958	0.13695	1.09958	733.917	1465.82	2	0.000145925	0.0994833	130830_001_UL01504-LS-02-8365-9657_9657	FALSE
101 kDa malaria antigen OS=Plasmodium falciparum (isolate 3D7) GN=ABRA PE=3 SV=1	Q8I5D2	ETSQNQNENNDNQK	TMT6plex (+229), TMT6plex (+229)	1	FALSE	47.82	32.014	47.82	9.4054	9.5148	0.1094	0.1094	1.07878	9.608	10.404	0.7964	0.7964	1.73676	12.725	13.381	0.6562	0.6562	1.57593	707.679	2120.01	3	0.000925935	0.436552	130830_001_UL01504-LS-13-4168-5132_5132	FALSE
101 kDa malaria antigen OS=Plasmodium falciparum (isolate 3D7) GN=ABRA PE=3 SV=1	Q8I5D2	HIEAINNDIQIIK	TMT6plex (+229), TMT6plex (+229)	7	FALSE	51.39	30.2119	32.4	9.9625	9.9787	0.01615	0.02582	1.01806	9.4529	9.7469	0.294	0.07842	1.05586	9.9722	10.029	0.05651	0.05651	1.03995	660.394	1978.16	3	0.000538908	0.27229	130830_001_UL01504-LS-01-14943-16816_16816	FALSE
101 kDa malaria antigen OS=Plasmodium falciparum (isolate 3D7) GN=ABRA PE=3 SV=1	Q8I5D2	HIEAINNDIQIIK	TMT6plex (+229), TMT6plex (+229)	7	FALSE	49.38	30.1745	34.13	6.2255	10.035	3.81	0.02582	1.01806	9.7639	6.1797	-3.584	0.07842	1.05586	9.8134	9.7789	-0.03447	0.05651	1.03995	660.394	1978.16	3	0.00108822	0.54984	130830_001_UL01504-LS-02-12450-14210_14210	FALSE
101 kDa malaria antigen OS=Plasmodium falciparum (isolate 3D7) GN=ABRA PE=3 SV=1	Q8I5D2	HIEAINNDIQIIK	TMT6plex (+229), TMT6plex (+229)	7	FALSE	46.69	30.3423	29.08	9.8932	10.056	0.1624	0.02582	1.01806	9.9429	10.074	0.131	0.07842	1.05586	9.3997	9.7764	0.3767	0.05651	1.03995	660.393	1978.16	3	0.00511655	2.58521	130830_001_UL01504-LS-01-14907-16776_16776	FALSE
101 kDa malaria antigen OS=Plasmodium falciparum (isolate 3D7) GN=ABRA PE=3 SV=1	Q8I5D2	HIEAINNDIQIIK	TMT6plex (+229), TMT6plex (+229)	7	FALSE	44.33	30.1745	27.27	10.02	10.046	0.02582	0.02582	1.01806	9.502	6.1797	-3.322	0.07842	1.05586	9.7257	10.009	0.2828	0.05651	1.03995	660.394	1978.16	3	0.000905119	0.457323	130830_001_UL01504-LS-02-12476-14239_14239	FALSE
101 kDa malaria antigen OS=Plasmodium falciparum (isolate 3D7) GN=ABRA PE=3 SV=1	Q8I5D2	HIEAINNDIQIIK	TMT6plex (+229), TMT6plex (+229)	7	FALSE	40.2	30.2078	24.6	10.031	9.9904	-0.04079	0.02582	1.01806	9.6125	10.62	1.008	0.07842	1.05586	9.6968	9.2158	-0.481	0.05651	1.03995	660.394	1978.16	3	0.00236996	1.19745	130830_001_UL01504-LS-02-12419-14176_14176	FALSE
101 kDa malaria antigen OS=Plasmodium falciparum (isolate 3D7) GN=ABRA PE=3 SV=1	Q8I5D2	HIEAINNDIQIIK	TMT6plex (+229), TMT6plex (+229)	7	FALSE	37.81	30.2036	23.12	9.8974	9.7293	-0.1682	0.02582	1.01806	9.8115	9.8899	0.07842	0.07842	1.05586	9.8478	9.9659	0.1181	0.05651	1.03995	660.394	1978.16	3	0.00218686	1.10494	130830_001_UL01504-LS-01-14990-16868_16868	FALSE
101 kDa malaria antigen OS=Plasmodium falciparum (isolate 3D7) GN=ABRA PE=3 SV=1	Q8I5D2	HIEAINNDIQIIK	TMT6plex (+229), TMT6plex (+229)	7	FALSE	27.62	30.5192	1.59	9.7505	9.9786	0.2281	0.02582	1.01806	9.7938	9.7613	-0.03249	0.07842	1.05586	9.9852	9.8724	-0.1128	0.05651	1.03995	660.396	1978.17	3	0.00367252	1.85558	130830_001_UL01504-LS-01-14873-16738_16738	FALSE
101 kDa malaria antigen OS=Plasmodium falciparum (isolate 3D7) GN=ABRA PE=3 SV=1	Q8I5D2	LIHLGNK	TMT6plex (+229), TMT6plex (+229)	5	FALSE	35.17	25	19.32	9.6352	9.897	0.2618	0.2443	1.18452	9.6427	9.8073	0.1646	0.2556	1.19383	10.197	9.9624	-0.2348	0.1502	1.10972	418.276	1251.81	3	0.000447356	0.357081	130830_001_UL01504-LS-01-10411-11822_11822	FALSE
101 kDa malaria antigen OS=Plasmodium falciparum (isolate 3D7) GN=ABRA PE=3 SV=1	Q8I5D2	LIHLGNK	TMT6plex (+229), TMT6plex (+229)	5	FALSE	19.99	25	11.15	9.8686	10.054	0.1858	0.2443	1.18452	9.4406	9.8201	0.3796	0.2556	1.19383	9.84	10.118	0.2782	0.1502	1.10972	418.276	1251.81	3	0.000813567	0.649392	130830_001_UL01504-LS-01-10354-11759_11759	FALSE
101 kDa malaria antigen OS=Plasmodium falciparum (isolate 3D7) GN=ABRA PE=3 SV=1	Q8I5D2	LIHLGNK	TMT6plex (+229), TMT6plex (+229)	5	FALSE	19.19	25	13.19	9.8626	9.9881	0.1255	0.2443	1.18452	9.6439	9.791	0.1471	0.2556	1.19383	10.03	9.8257	-0.2047	0.1502	1.10972	418.276	1251.81	3	0.000376619	0.300618	130830_001_UL01504-LS-01-10324-11726_11726	FALSE
101 kDa malaria antigen OS=Plasmodium falciparum (isolate 3D7) GN=ABRA PE=3 SV=1	Q8I5D2	LIHLGNK	TMT6plex (+229), TMT6plex (+229)	5	FALSE	18.2	25	10.68	9.7348	10.061	0.326	0.2443	1.18452	9.6281	9.8837	0.2556	0.2556	1.19383	9.8374	9.9971	0.1596	0.1502	1.10972	418.276	1251.81	3	0.00145444	1.16094	130830_001_UL01504-LS-01-10452-11867_11867	FALSE
101 kDa malaria antigen OS=Plasmodium falciparum (isolate 3D7) GN=ABRA PE=3 SV=1	Q8I5D2	LIHLGNK	TMT6plex (+229), TMT6plex (+229)	5	FALSE	17.43	25	10.42	9.8218	10.066	0.2443	0.2443	1.18452	9.5173	9.9422	0.4248	0.2556	1.19383	9.8221	9.9723	0.1502	0.1502	1.10972	418.276	1251.81	3	0.000193513	0.154463	130830_001_UL01504-LS-01-10379-11787_11787	FALSE
101 kDa malaria antigen OS=Plasmodium falciparum (isolate 3D7) GN=ABRA PE=3 SV=1	Q8I5D2	NGNVSETIK	TMT6plex (+229), TMT6plex (+229)	1	FALSE	15.76	30.5576	15.76	9.8593	9.9406	0.08137	0.08137	1.05802	9.6034	9.7625	0.1592	0.1592	1.11667	10.027	9.9491	-0.07773	-0.07773	0.947547	710.414	1418.81	2	0.000220286	0.155151	130830_001_UL01504-LS-01-7308-8405_8405	FALSE
101 kDa malaria antigen OS=Plasmodium falciparum (isolate 3D7) GN=ABRA PE=3 SV=1	Q8I5D2	NLVNFLQSHK	TMT6plex (+229), TMT6plex (+229)	6	FALSE	36.83	30.4218	31.43	9.6483	9.9531	0.3048	0.26435	1.20109	9.8211	9.536	-0.2851	0.126645	1.09175	10.05	10.134	0.08384	0.030595	1.02143	553.331	1656.97	3	0.000315584	0.190342	130830_001_UL01504-LS-01-15966-17946_17946	FALSE
101 kDa malaria antigen OS=Plasmodium falciparum (isolate 3D7) GN=ABRA PE=3 SV=1	Q8I5D2	NLVNFLQSHK	TMT6plex (+229), TMT6plex (+229)	6	FALSE	33.62	30.4179	22.61	9.7982	10.05	0.2515	0.26435	1.20109	9.6405	9.8966	0.2561	0.126645	1.09175	9.8885	9.8683	-0.0202	0.030595	1.02143	553.331	1656.97	3	0.000498689	0.300781	130830_001_UL01504-LS-01-16026-18012_18012	FALSE
101 kDa malaria antigen OS=Plasmodium falciparum (isolate 3D7) GN=ABRA PE=3 SV=1	Q8I5D2	NLVNFLQSHK	TMT6plex (+229), TMT6plex (+229)	6	FALSE	33.24	30.4218	29.88	9.7029	9.8834	0.1805	0.26435	1.20109	9.7386	9.924	0.1854	0.126645	1.09175	9.9643	9.9286	-0.03563	0.030595	1.02143	553.331	1656.97	3	0.000315584	0.190342	130830_001_UL01504-LS-01-16053-18042_18042	FALSE
101 kDa malaria antigen OS=Plasmodium falciparum (isolate 3D7) GN=ABRA PE=3 SV=1	Q8I5D2	NLVNFLQSHK	TMT6plex (+229), TMT6plex (+229)	6	FALSE	32.49	30.4297	21.49	9.5944	10.41	0.8154	0.26435	1.20109	9.5196	9.5874	0.06789	0.126645	1.09175	10.024	10.006	-0.01782	0.030595	1.02143	553.331	1656.97	3	0.000681795	0.41122	130830_001_UL01504-LS-01-15996-17979_17979	FALSE
101 kDa malaria antigen OS=Plasmodium falciparum (isolate 3D7) GN=ABRA PE=3 SV=1	Q8I5D2	NLVNFLQSHK	TMT6plex (+229), TMT6plex (+229)	6	FALSE	28.33	30.4297	26.76	10.09	9.84	-0.2496	0.26435	1.20109	9.5571	9.8231	0.266	0.126645	1.09175	9.8765	9.9556	0.07901	0.030595	1.02143	553.331	1656.97	3	0.000681795	0.41122	130830_001_UL01504-LS-01-16083-18075_18075	FALSE
101 kDa malaria antigen OS=Plasmodium falciparum (isolate 3D7) GN=ABRA PE=3 SV=1	Q8I5D2	NLVNFLQSHK	TMT6plex (+229), TMT6plex (+229)	6	FALSE	19.48	30.4336	19.48	9.8959	10.173	0.2772	0.26435	1.20109	9.8886	9.2395	-0.6491	0.126645	1.09175	9.8561	10.114	0.2579	0.030595	1.02143	553.331	1656.97	3	0.0008649	0.521659	130830_001_UL01504-LS-02-13385-15257_15257	FALSE
101 kDa malaria antigen OS=Plasmodium falciparum (isolate 3D7) GN=ABRA PE=3 SV=1	Q8I5D2	NMITGNNFMDVVK	TMT6plex (+229), TMT6plex (+229)	1	FALSE	31.25	32.003	31.25	9.6898	10.24	0.55	0.55	1.46409	9.6799	9.777	0.09717	0.09717	1.06967	9.9586	9.7967	-0.1619	-0.1619	0.893847	971.02	1940.03	2	0.00119685	0.616604	130830_001_UL01504-LS-01-17899-20073_20073	FALSE
101 kDa malaria antigen OS=Plasmodium falciparum (isolate 3D7) GN=ABRA PE=3 SV=1	Q8I5D2	NQGVDMNVLNNYENLFK	TMT6plex (+229), TMT6plex (+229)	1	FALSE	27.56	34.3152	27.56	9.4895	10.18	0.6901	0.6901	1.6134	9.8202	10.335	0.5145	0.5145	1.4285	9.3776	9.9403	0.5627	0.5627	1.47703	824.098	2469.27	3	0.000193513	0.0783366	130830_001_UL01504-LS-01-19222-21529_21529	FALSE
101 kDa malaria antigen OS=Plasmodium falciparum (isolate 3D7) GN=ABRA PE=3 SV=1	Q8I5D2	QIEAEVDALAPK	TMT6plex (+229), TMT6plex (+229)	2	FALSE	6.96	31.4613	6.96	9.1966	9.9865	0.7899	0.09435	1.06758	9.7954	10.262	0.4667	0.10845	1.07807	9.8588	10.036	0.1775	-0.25535	0.837784	581.342	1741	3	0.000681795	0.391384	130830_001_UL01504-LS-03-14124-16104_16104	FALSE
101 kDa malaria antigen OS=Plasmodium falciparum (isolate 3D7) GN=ABRA PE=3 SV=1	Q8I5D2	QIEAEVDALAPK	TMT6plex (+229), TMT6plex (+229)	2	FALSE	5.28	31.4364	5.28	13.163	12.562	-0.6012	0.09435	1.06758	10.961	10.711	-0.2498	0.10845	1.07807	10.953	10.265	-0.6882	-0.25535	0.837784	581.342	1741	3	0.00141422	0.81183	130830_001_UL01504-LS-04-13238-15462_15462	FALSE
10b antigen, putative OS=Plasmodium falciparum (isolate 3D7) GN=PF10_0213 PE=4 SV=1	Q8IJI4	mLsESmDESSmR	Oxidation (+16), TMT6plex (+229), Phospho (+80), Oxidation (+16), Oxidation (+16)	2	TRUE	21.64	25	3.3	8.4569	8.0008	-0.4561	-0.3778	0.76961	9.0808	8.6353	-0.4455	-0.3828	0.766948	8.7106	8.3851	-0.3255	-0.27085	0.828831	880.342	1758.67	2	0.00253962	1.44323	130830_001_UL01504-LS-14-4764-5827_5827	FALSE
10b antigen, putative OS=Plasmodium falciparum (isolate 3D7) GN=PF10_0213 PE=4 SV=1	Q8IJI4	mLsESmDESSmR	Oxidation (+16), TMT6plex (+229), Phospho (+80), Oxidation (+16), Oxidation (+16)	2	TRUE	18.88	25	13.34	8.4142	8.1147	-0.2995	-0.3778	0.76961	8.949	8.6289	-0.3201	-0.3828	0.766948	8.6895	8.4732	-0.2162	-0.27085	0.828831	880.342	1758.67	2	0.00156306	0.888265	130830_001_UL01504-LS-14-4839-5910_5910	FALSE
10b antigen, putative OS=Plasmodium falciparum (isolate 3D7) GN=PF10_0213 PE=4 SV=1	Q8IJI4	ALLHSAYLDNITVVK	TMT6plex (+229), TMT6plex (+229)	1	FALSE	27.28	30.8778	27.28	8.2856	8.7245	0.439	0.439	1.35566	9.1209	9.2018	0.08095	0.08095	1.05771	8.6353	8.7698	0.1346	0.1346	1.09779	705.758	2114.25	3	0.00104801	0.49545	130830_001_UL01504-LS-01-17517-19653_19653	FALSE
10b antigen, putative OS=Plasmodium falciparum (isolate 3D7) GN=PF10_0213 PE=4 SV=1	Q8IJI4	KADINYLDK	TMT6plex (+229), TMT6plex (+229), TMT6plex (+229)	1	FALSE	10.53	29.8137	7.67	9.1703	8.8353	-0.335	-0.335	0.792784	9.1502	9.1435	-0.006735	-0.006735	0.995343	8.5969	8.5304	-0.06649	-0.06649	0.954959	589.692	1766.05	3	0.000844084	0.477677	130830_001_UL01504-LS-02-9631-11058_11058	FALSE
10b antigen, putative OS=Plasmodium falciparum (isolate 3D7) GN=PF10_0213 PE=4 SV=1	Q8IJI4	LIGNNYPmNFENNEIK	TMT6plex (+229), Oxidation (+16), TMT6plex (+229)	1	FALSE	9.51	33.2243	8.91	9.2085	6.5741	-2.634	-2.634	0.161097	8.7593	6.4281	-2.331	-2.331	0.198746	9.5575	9.4069	-0.1506	-0.1506	0.900876	795.417	2383.23	3	0.0029401	1.23314	130830_001_UL01504-LS-10-16033-18156_18156	FALSE
10b antigen, putative OS=Plasmodium falciparum (isolate 3D7) GN=PF10_0213 PE=4 SV=1	Q8IJI4	LPIHSAcLGGVLENVK	TMT6plex (+229), Carbamidomethyl (+57), TMT6plex (+229)	1	FALSE	26.49	30.9795	26.49	8.5465	8.8519	0.3053	0.3053	1.23568	8.9439	9.1437	0.1998	0.1998	1.14854	8.7871	8.4649	-0.3222	-0.3222	0.799849	722.422	2164.24	3	0.00163754	0.756283	130830_001_UL01504-LS-01-17405-19529_19529	FALSE
10b antigen, putative OS=Plasmodium falciparum (isolate 3D7) GN=PF10_0213 PE=4 SV=1	Q8IJI4	NIFQIQLNEENFNALAALENEAQTNK	TMT6plex (+229), TMT6plex (+229)	1	FALSE	67.3	35.402	67.3	8.4277	5.9661	-2.462	-2.462	0.181495	9.0071	6.4222	-2.585	-2.585	0.166662	8.6922	8.6922	0	0	1	1145.61	3433.79	3	0.00507633	1.47791	130830_001_UL01504-LS-13-18279-21329_21329	FALSE
10b antigen, putative OS=Plasmodium falciparum (isolate 3D7) GN=PF10_0213 PE=4 SV=1	Q8IJI4	SALHYAcAGGYFDIcELLIK	TMT6plex (+229), Carbamidomethyl (+57), Carbamidomethyl (+57), TMT6plex (+229)	1	FALSE	80.33	34.8515	79.76	8.863	6.5379	-2.325	-2.325	0.199575	9.2633	6.6634	-2.6	-2.6	0.164938	8.99	9.248	0.258	0.258	1.19582	920.483	2758.43	3	0.00300113	1.08759	130830_001_UL01504-LS-04-15836-18350_18350	FALSE
10b antigen, putative OS=Plasmodium falciparum (isolate 3D7) GN=PF10_0213 PE=4 SV=1	Q8IJI4	SYSTNNNPSPNDNLNK	TMT6plex (+229), TMT6plex (+229)	2	FALSE	49.01	33.0211	48.04	9.0715	6.5741	-2.497	-1.2485	0.420886	9.0195	9.0885	0.06896	-0.11287	0.924747	9.3279	9.4106	0.08272	1.22186	2.33247	746.378	2236.11	3	0.00062076	0.277481	130830_001_UL01504-LS-10-8781-10178_10178	FALSE
10b antigen, putative OS=Plasmodium falciparum (isolate 3D7) GN=PF10_0213 PE=4 SV=1	Q8IJI4	SYSTNNNPSPNDNLNK	TMT6plex (+229), TMT6plex (+229)	2	FALSE	39.93	33.0255	39.93	6.5741	6.5741	0	-1.2485	0.420886	9.2318	8.9371	-0.2947	-0.11287	0.924747	6.8493	9.2102	2.361	1.22186	2.33247	746.378	2236.11	3	0.000437654	0.195633	130830_001_UL01504-LS-10-8717-10108_10108	FALSE
10b antigen, putative OS=Plasmodium falciparum (isolate 3D7) GN=PF10_0213 PE=4 SV=1	Q8IJI4	VVDALGVYISLSLLEK	TMT6plex (+229), TMT6plex (+229)	2	FALSE	36.12	29.1645	24.23	9.1074	8.879	-0.2284	-0.1142	0.923894	8.7724	9.2324	0.46	0.34865	1.27337	9.4242	9.3656	-0.05855	-0.029275	0.979913	726.446	2176.32	3	0.00428287	1.96703	130830_001_UL01504-LS-04-17832-20666_20666	FALSE
10b antigen, putative OS=Plasmodium falciparum (isolate 3D7) GN=PF10_0213 PE=4 SV=1	Q8IJI4	VVDALGVYISLSLLEK	TMT6plex (+229), TMT6plex (+229)	2	FALSE	30.26	29.058	28.87	6.5379	6.5379	0	-0.1142	0.923894	9.1524	9.3897	0.2373	0.34865	1.27337	6.3662	6.3662	0	-0.029275	0.979913	726.445	2176.31	3	0.000294768	0.135381	130830_001_UL01504-LS-04-17871-20710_20710	FALSE
14-3-3 protein, putative OS=Plasmodium falciparum (isolate 3D7) GN=MAL8P1.69 PE=3 SV=1	C0H4V6	AFDDAITEFDNVsEDSYK	TMT6plex (+229), Phospho (+80), TMT6plex (+229)	3	TRUE	72.55	32.9203	10.55	11.026	10.168	-0.8577	-0.8002	0.57427	11.098	11.038	-0.06047	-0.1968	0.872484	10.933	11.099	0.1659	0.1659	1.12187	1302.6	2603.18	2	0.0112543	4.32162	130830_001_UL01504-LS-15-13801-17906_17906	FALSE
14-3-3 protein, putative OS=Plasmodium falciparum (isolate 3D7) GN=MAL8P1.69 PE=3 SV=1	C0H4V6	AFDDAITEFDNVsEDSYK	TMT6plex (+229), Phospho (+80), TMT6plex (+229)	3	TRUE	68.7	32.8578	12.36	11.106	10.619	-0.4874	-0.8002	0.57427	10.999	10.593	-0.4066	-0.1968	0.872484	10.968	11.077	0.1099	0.1659	1.12187	1302.6	2603.19	2	0.0127192	4.88411	130830_001_UL01504-LS-15-13864-17996_17996	FALSE
14-3-3 protein, putative OS=Plasmodium falciparum (isolate 3D7) GN=MAL8P1.69 PE=3 SV=1	C0H4V6	AFDDAITEFDNVsEDSYK	TMT6plex (+229), Phospho (+80), TMT6plex (+229)	3	TRUE	68.29	32.4452	11.54	10.817	10.017	-0.8002	-0.8002	0.57427	10.854	10.658	-0.1968	-0.1968	0.872484	10.767	11.028	0.2613	0.1659	1.12187	1302.59	2603.16	2	0.0131597	5.05334	130830_001_UL01504-LS-06-9475-14686_14686	FALSE
14-3-3 protein, putative OS=Plasmodium falciparum (isolate 3D7) GN=MAL8P1.69 PE=3 SV=1	C0H4V6	AFDDAITEFDNVSEDSYK	TMT6plex (+229), TMT6plex (+229)	5	FALSE	84.09	33.962	84.09	11.939	11.973	0.03372	-0.007833	0.994585	11.089	11.117	0.02787	0.2021	1.15037	11.181	11.208	0.02752	0.02752	1.01926	1262.61	2523.21	2	0.0027094	1.07336	130830_001_UL01504-LS-14-16814-20480_20480	FALSE
14-3-3 protein, putative OS=Plasmodium falciparum (isolate 3D7) GN=MAL8P1.69 PE=3 SV=1	C0H4V6	AFDDAITEFDNVSEDSYK	TMT6plex (+229), TMT6plex (+229)	5	FALSE	82.28	33.9235	81.53	11.925	12.124	0.1987	-0.007833	0.994585	11.151	11.141	-0.0105	0.2021	1.15037	11.066	11.1	0.03436	0.02752	1.01926	1262.61	2523.2	2	0.00168513	0.667587	130830_001_UL01504-LS-14-16841-20514_20514	FALSE
14-3-3 protein, putative OS=Plasmodium falciparum (isolate 3D7) GN=MAL8P1.69 PE=3 SV=1	C0H4V6	AFDDAITEFDNVSEDSYK	TMT6plex (+229), TMT6plex (+229)	5	FALSE	61.84	33.995	61.84	12.057	11.998	-0.05891	-0.007833	0.994585	10.865	11.212	0.3468	0.2021	1.15037	11.213	11.161	-0.0524	0.02752	1.01926	1262.61	2523.21	2	0.00197698	0.783206	130830_001_UL01504-LS-14-16868-20548_20548	FALSE
14-3-3 protein, putative OS=Plasmodium falciparum (isolate 3D7) GN=MAL8P1.69 PE=3 SV=1	C0H4V6	AFDDAITEFDNVSEDSYK	TMT6plex (+229), TMT6plex (+229)	5	FALSE	57.03	33.9375	57.03	10.572	10.564	-0.007833	-0.007833	0.994585	11.2	11.477	0.2761	0.2021	1.15037	10.501	10.685	0.1831	0.02752	1.01926	1262.61	2523.2	2	0.00192927	0.764306	130830_001_UL01504-LS-05-12694-17095_17095	FALSE
14-3-3 protein, putative OS=Plasmodium falciparum (isolate 3D7) GN=MAL8P1.69 PE=3 SV=1	C0H4V6	AFDDAITEFDNVSEDSYK	TMT6plex (+229), TMT6plex (+229)	5	FALSE	13.47	34.0037	13.47	11.059	10.817	-0.2415	-0.007833	0.994585	10.765	10.967	0.2021	0.2021	1.15037	10.814	10.576	-0.2376	0.02752	1.01926	842.077	2523.21	3	0.00184146	0.729519	130830_001_UL01504-LS-05-12678-17075_17075	FALSE
14-3-3 protein, putative OS=Plasmodium falciparum (isolate 3D7) GN=MAL8P1.69 PE=3 SV=1	C0H4V6	ATDIAENELPSTHPIR	TMT6plex (+229)	10	FALSE	58.48	32.9579	58.23	10.812	10.937	0.1246	-0.042295	0.971109	10.836	11.012	0.1758	-0.07726	0.947856	10.658	10.878	0.2198	0.1099	1.07915	997.031	1992.05	2	0.00156306	0.784254	130830_001_UL01504-LS-01-11239-12733_12733	FALSE
14-3-3 protein, putative OS=Plasmodium falciparum (isolate 3D7) GN=MAL8P1.69 PE=3 SV=1	C0H4V6	ATDIAENELPSTHPIR	TMT6plex (+229)	10	FALSE	47.68	32.9579	46.45	10.881	10.796	-0.08459	-0.042295	0.971109	10.942	10.996	0.0534	-0.07726	0.947856	10.853	10.666	-0.1867	0.1099	1.07915	997.03	1992.05	2	0.00168513	0.845502	130830_001_UL01504-LS-01-11205-12695_12695	FALSE
14-3-3 protein, putative OS=Plasmodium falciparum (isolate 3D7) GN=MAL8P1.69 PE=3 SV=1	C0H4V6	ATDIAENELPSTHPIR	TMT6plex (+229)	10	FALSE	41.43	33.0427	38.39	11.063	11.446	0.3828	-0.042295	0.971109	11.271	10.82	-0.451	-0.07726	0.947856	11.086	11.072	-0.0145	0.1099	1.07915	665.023	1992.05	3	0.000111662	0.0560257	130830_001_UL01504-LS-03-9314-10716_10716	FALSE
14-3-3 protein, putative OS=Plasmodium falciparum (isolate 3D7) GN=MAL8P1.69 PE=3 SV=1	C0H4V6	ATDIAENELPSTHPIR	TMT6plex (+229)	10	FALSE	41.3	33.06	37.4	10.462	11.049	0.5864	-0.042295	0.971109	11.016	10.942	-0.07448	-0.07726	0.947856	10.973	10.693	-0.2797	0.1099	1.07915	997.031	1992.05	2	0.000220286	0.110527	130830_001_UL01504-LS-01-11165-12651_12651	FALSE
14-3-3 protein, putative OS=Plasmodium falciparum (isolate 3D7) GN=MAL8P1.69 PE=3 SV=1	C0H4V6	ATDIAENELPSTHPIR	TMT6plex (+229)	10	FALSE	36.64	33.1994	36.62	10.815	11.394	0.5781	-0.042295	0.971109	10.88	10.695	-0.1853	-0.07726	0.947856	6.4026	11.169	4.767	0.1099	1.07915	665.023	1992.05	3	0.000660979	0.331641	130830_001_UL01504-LS-02-9288-10679_10679	FALSE
14-3-3 protein, putative OS=Plasmodium falciparum (isolate 3D7) GN=MAL8P1.69 PE=3 SV=1	C0H4V6	ATDIAENELPSTHPIR	TMT6plex (+229)	10	FALSE	32.21	33.2056	28.39	11.711	11.06	-0.6508	-0.042295	0.971109	10.932	11.036	0.1045	-0.07726	0.947856	10.399	10.732	0.3327	0.1099	1.07915	997.031	1992.05	2	0.000586497	0.29427	130830_001_UL01504-LS-02-9184-10563_10563	FALSE
14-3-3 protein, putative OS=Plasmodium falciparum (isolate 3D7) GN=MAL8P1.69 PE=3 SV=1	C0H4V6	ATDIAENELPSTHPIR	TMT6plex (+229)	10	FALSE	28.9	33.0814	26.66	11.248	11.066	-0.1823	-0.042295	0.971109	11.136	10.187	-0.9486	-0.07726	0.947856	10.451	10.975	0.524	0.1099	1.07915	665.023	1992.05	3	0.000294768	0.147897	130830_001_UL01504-LS-04-8841-10399_10399	FALSE
14-3-3 protein, putative OS=Plasmodium falciparum (isolate 3D7) GN=MAL8P1.69 PE=3 SV=1	C0H4V6	ATDIAENELPSTHPIR	TMT6plex (+229)	10	FALSE	28.04	33.1323	26.89	6.4026	6.4026	0	-0.042295	0.971109	11.103	6.5893	-4.513	-0.07726	0.947856	6.4026	6.4026	0	0.1099	1.07915	665.023	1992.05	3	0.000844084	0.423513	130830_001_UL01504-LS-02-9359-10757_10757	FALSE
14-3-3 protein, putative OS=Plasmodium falciparum (isolate 3D7) GN=MAL8P1.69 PE=3 SV=1	C0H4V6	ATDIAENELPSTHPIR	TMT6plex (+229)	10	FALSE	23.64	33.1197	20.91	11.347	10.413	-0.9339	-0.042295	0.971109	11.163	11.083	-0.08004	-0.07726	0.947856	10.713	11.15	0.4378	0.1099	1.07915	997.031	1992.05	2	0.00107478	0.539262	130830_001_UL01504-LS-02-9209-10591_10591	FALSE
14-3-3 protein, putative OS=Plasmodium falciparum (isolate 3D7) GN=MAL8P1.69 PE=3 SV=1	C0H4V6	ATDIAENELPSTHPIR	TMT6plex (+229)	10	FALSE	23.43	33.0276	20.51	11.05	6.4026	-4.647	-0.042295	0.971109	6.5893	10.86	4.271	-0.07726	0.947856	11.024	6.4026	-4.622	0.1099	1.07915	665.023	1992.05	3	0.000437654	0.219589	130830_001_UL01504-LS-02-9321-10715_10715	FALSE
14-3-3 protein, putative OS=Plasmodium falciparum (isolate 3D7) GN=MAL8P1.69 PE=3 SV=1	C0H4V6	DNLTLWTSDLQGDQtEEK	TMT6plex (+229), Phospho (+80), TMT6plex (+229)	4	TRUE	55.82	34.1229	22.96	10.723	10.647	-0.07605	0.15715	1.11508	10.964	10.742	-0.2221	0.140315	1.10215	11.013	11.271	0.2581	0.21315	1.15922	1316.14	2630.26	2	0.0093012	3.53487	130830_001_UL01504-LS-15-13562-17572_17572	FALSE
14-3-3 protein, putative OS=Plasmodium falciparum (isolate 3D7) GN=MAL8P1.69 PE=3 SV=1	C0H4V6	DNLTLWTSDLQGDQtEEK	TMT6plex (+229), Phospho (+80), TMT6plex (+229)	4	TRUE	52.86	34.0226	25.49	11.766	12.022	0.2565	0.15715	1.11508	11.06	11.081	0.02093	0.140315	1.10215	10.884	11.694	0.8098	0.21315	1.15922	1316.13	2630.25	2	0.0027094	1.0297	130830_001_UL01504-LS-14-16373-19909_19909	FALSE
14-3-3 protein, putative OS=Plasmodium falciparum (isolate 3D7) GN=MAL8P1.69 PE=3 SV=1	C0H4V6	DNLTLWTSDLQGDQtEEK	TMT6plex (+229), Phospho (+80), TMT6plex (+229)	4	TRUE	51.97	33.9603	25.83	10.525	10.676	0.1514	0.15715	1.11508	10.886	11.177	0.291	0.140315	1.10215	10.783	10.951	0.1682	0.21315	1.15922	1316.13	2630.24	2	0.0075445	2.86727	130830_001_UL01504-LS-05-12409-16737_16737	FALSE
14-3-3 protein, putative OS=Plasmodium falciparum (isolate 3D7) GN=MAL8P1.69 PE=3 SV=1	C0H4V6	DNLTLWTSDLQGDQtEEK	TMT6plex (+229), Phospho (+80), TMT6plex (+229)	4	TRUE	49.54	34.0261	20.45	10.596	10.759	0.1629	0.15715	1.11508	10.97	11.23	0.2597	0.140315	1.10215	10.713	10.731	0.01801	0.21315	1.15922	1316.13	2630.25	2	2.38544e-05	0.00906576	130830_001_UL01504-LS-05-12442-16777_16777	FALSE
14-3-3 protein, putative OS=Plasmodium falciparum (isolate 3D7) GN=MAL8P1.69 PE=3 SV=1	C0H4V6	DNLTLWTSDLQGDQTEEK	TMT6plex (+229), TMT6plex (+229)	1	FALSE	67.65	34.2012	67.65	11.897	12.101	0.2035	0.2035	1.15149	11.043	11.02	-0.02265	-0.02265	0.984423	11.183	11.264	0.08067	0.08067	1.05751	1276.15	2550.29	2	2.38544e-05	0.00934992	130830_001_UL01504-LS-14-15793-19196_19196	FALSE
14-3-3 protein, putative OS=Plasmodium falciparum (isolate 3D7) GN=MAL8P1.69 PE=3 SV=1	C0H4V6	DSTLImQLLR	TMT6plex (+229), Oxidation (+16)	1	FALSE	41.55	30.3743	41.55	10.641	10.69	0.04942	0.04942	1.03485	10.965	10.907	-0.05828	-0.05828	0.960408	10.772	10.855	0.08227	0.08227	1.05868	717.913	1433.81	2	0.000952708	0.663992	130830_001_UL01504-LS-10-17846-20165_20165	FALSE
14-3-3 protein, putative OS=Plasmodium falciparum (isolate 3D7) GN=MAL8P1.69 PE=3 SV=1	C0H4V6	EASNcAQEAYQK	TMT6plex (+229), Carbamidomethyl (+57), TMT6plex (+229)	11	FALSE	62.83	31.3672	62.83	10.796	10.691	-0.1049	-0.1049	0.929869	11.04	10.976	-0.06365	0.0436	1.03068	10.847	10.785	-0.06175	-0.06175	0.958101	928.964	1855.91	2	0.000464427	0.250106	130830_001_UL01504-LS-01-7012-8080_8080	FALSE
14-3-3 protein, putative OS=Plasmodium falciparum (isolate 3D7) GN=MAL8P1.69 PE=3 SV=1	C0H4V6	EASNcAQEAYQK	TMT6plex (+229), Carbamidomethyl (+57), TMT6plex (+229)	11	FALSE	59.04	31.2905	59.04	10.809	10.516	-0.2933	-0.1049	0.929869	11.148	11.082	-0.06607	0.0436	1.03068	10.783	10.796	0.01259	-0.06175	0.958101	928.964	1855.91	2	0.00119685	0.644534	130830_001_UL01504-LS-01-6941-8001_8001	FALSE
14-3-3 protein, putative OS=Plasmodium falciparum (isolate 3D7) GN=MAL8P1.69 PE=3 SV=1	C0H4V6	EASNcAQEAYQK	TMT6plex (+229), Carbamidomethyl (+57), TMT6plex (+229)	11	FALSE	56.07	31.4019	56.07	10.906	10.574	-0.3315	-0.1049	0.929869	11.021	10.953	-0.06803	0.0436	1.03068	10.833	10.848	0.01472	-0.06175	0.958101	928.964	1855.91	2	0.000586497	0.315844	130830_001_UL01504-LS-01-6982-8047_8047	FALSE
14-3-3 protein, putative OS=Plasmodium falciparum (isolate 3D7) GN=MAL8P1.69 PE=3 SV=1	C0H4V6	EASNcAQEAYQK	TMT6plex (+229), Carbamidomethyl (+57), TMT6plex (+229)	11	FALSE	47.43	31.3672	46.77	10.801	11.009	0.2074	-0.1049	0.929869	11.158	11.202	0.0436	0.0436	1.03068	10.892	10.807	-0.08471	-0.06175	0.958101	928.964	1855.91	2	0.000220286	0.11863	130830_001_UL01504-LS-02-5711-6699_6699	FALSE
14-3-3 protein, putative OS=Plasmodium falciparum (isolate 3D7) GN=MAL8P1.69 PE=3 SV=1	C0H4V6	EASNcAQEAYQK	TMT6plex (+229), Carbamidomethyl (+57), TMT6plex (+229)	11	FALSE	46.88	31.4019	46.88	10.903	10.813	-0.09038	-0.1049	0.929869	11.12	11.3	0.18	0.0436	1.03068	10.903	10.831	-0.07206	-0.06175	0.958101	928.964	1855.91	2	0.000708567	0.381582	130830_001_UL01504-LS-02-5683-6668_6668	FALSE
14-3-3 protein, putative OS=Plasmodium falciparum (isolate 3D7) GN=MAL8P1.69 PE=3 SV=1	C0H4V6	EASNcAQEAYQK	TMT6plex (+229), Carbamidomethyl (+57), TMT6plex (+229)	11	FALSE	46.27	31.3672	46.27	11.16	10.542	-0.6188	-0.1049	0.929869	11.18	11.269	0.08847	0.0436	1.03068	10.821	10.897	0.07612	-0.06175	0.958101	928.964	1855.91	2	0.000464427	0.250106	130830_001_UL01504-LS-02-5658-6640_6640	FALSE
14-3-3 protein, putative OS=Plasmodium falciparum (isolate 3D7) GN=MAL8P1.69 PE=3 SV=1	C0H4V6	EASNcAQEAYQK	TMT6plex (+229), Carbamidomethyl (+57), TMT6plex (+229)	11	FALSE	44.65	31.3672	44.65	10.671	10.757	0.08611	-0.1049	0.929869	11.114	10.896	-0.2181	0.0436	1.03068	10.873	10.822	-0.05141	-0.06175	0.958101	928.964	1855.91	2	0.000342357	0.184368	130830_001_UL01504-LS-01-7059-8131_8131	FALSE
14-3-3 protein, putative OS=Plasmodium falciparum (isolate 3D7) GN=MAL8P1.69 PE=3 SV=1	C0H4V6	EASNcAQEAYQK	TMT6plex (+229), Carbamidomethyl (+57), TMT6plex (+229)	11	FALSE	27.27	31.3925	25.43	10.956	11.217	0.2606	-0.1049	0.929869	10.678	11.472	0.794	0.0436	1.03068	10.807	10.739	-0.06816	-0.06175	0.958101	619.645	1855.91	3	0.000132478	0.071343	130830_001_UL01504-LS-02-5693-6679_6679	FALSE
14-3-3 protein, putative OS=Plasmodium falciparum (isolate 3D7) GN=MAL8P1.69 PE=3 SV=1	C0H4V6	EASNcAQEAYQK	TMT6plex (+229), Carbamidomethyl (+57), TMT6plex (+229)	11	FALSE	24.71	31.3577	24.52	10.598	11.128	0.5295	-0.1049	0.929869	10.953	11.653	0.7	0.0436	1.03068	10.842	10.696	-0.1455	-0.06175	0.958101	619.645	1855.91	3	0.00114926	0.618907	130830_001_UL01504-LS-02-5664-6647_6647	FALSE
14-3-3 protein, putative OS=Plasmodium falciparum (isolate 3D7) GN=MAL8P1.69 PE=3 SV=1	C0H4V6	EASNcAQEAYQK	TMT6plex (+229), Carbamidomethyl (+57), TMT6plex (+229)	11	FALSE	22.66	31.4019	22.66	11.012	10.828	-0.1834	-0.1049	0.929869	11.227	11.856	0.6291	0.0436	1.03068	10.544	10.402	-0.1417	-0.06175	0.958101	619.645	1855.91	3	0.000599944	0.323085	130830_001_UL01504-LS-02-5638-6618_6618	FALSE
14-3-3 protein, putative OS=Plasmodium falciparum (isolate 3D7) GN=MAL8P1.69 PE=3 SV=1	C0H4V6	EASNcAQEAYQK	TMT6plex (+229), Carbamidomethyl (+57), TMT6plex (+229)	11	FALSE	8.29	31.383	8.29	10.992	10.746	-0.2462	-0.1049	0.929869	11.11	10.997	-0.1131	0.0436	1.03068	10.874	11.152	0.2776	-0.06175	0.958101	928.965	1855.92	2	0.0014887	0.801702	130830_001_UL01504-LS-02-5618-6596_6596	FALSE
14-3-3 protein, putative OS=Plasmodium falciparum (isolate 3D7) GN=MAL8P1.69 PE=3 SV=1	C0H4V6	IISSVEQK	TMT6plex (+229), TMT6plex (+229)	13	FALSE	35.33	31.3545	22.23	10.789	10.804	0.01536	-0.01492	0.989712	11.079	10.847	-0.2323	-0.04477	0.969444	10.739	10.875	0.1361	0.08999	1.06436	681.424	1360.83	2	0.000220286	0.161756	130830_001_UL01504-LS-01-11738-13284_13284	FALSE
14-3-3 protein, putative OS=Plasmodium falciparum (isolate 3D7) GN=MAL8P1.69 PE=3 SV=1	C0H4V6	IISSVEQK	TMT6plex (+229), TMT6plex (+229)	13	FALSE	35	31.3545	21.19	10.841	10.896	0.0546	-0.01492	0.989712	10.868	10.943	0.07443	-0.04477	0.969444	10.752	10.834	0.08284	0.08999	1.06436	681.424	1360.83	2	0.000220286	0.161756	130830_001_UL01504-LS-01-11707-13250_13250	FALSE
14-3-3 protein, putative OS=Plasmodium falciparum (isolate 3D7) GN=MAL8P1.69 PE=3 SV=1	C0H4V6	IISSVEQK	TMT6plex (+229), TMT6plex (+229)	13	FALSE	34.75	29.3601	22.33	10.73	10.657	-0.07323	-0.01492	0.989712	10.933	11.012	0.07934	-0.04477	0.969444	10.679	10.819	0.1392	0.08999	1.06436	681.424	1360.83	2	0.000512136	0.376061	130830_001_UL01504-LS-10-12827-14629_14629	FALSE
14-3-3 protein, putative OS=Plasmodium falciparum (isolate 3D7) GN=MAL8P1.69 PE=3 SV=1	C0H4V6	IISSVEQK	TMT6plex (+229), TMT6plex (+229)	13	FALSE	33.99	29.3852	20.18	10.814	10.684	-0.1303	-0.01492	0.989712	11.032	10.895	-0.1374	-0.04477	0.969444	10.656	10.749	0.09323	0.08999	1.06436	681.424	1360.83	2	0.00112249	0.824242	130830_001_UL01504-LS-10-12677-14464_14464	FALSE
14-3-3 protein, putative OS=Plasmodium falciparum (isolate 3D7) GN=MAL8P1.69 PE=3 SV=1	C0H4V6	IISSVEQK	TMT6plex (+229), TMT6plex (+229)	13	FALSE	33.63	29.3852	19.85	10.842	10.683	-0.159	-0.01492	0.989712	10.974	10.812	-0.162	-0.04477	0.969444	10.721	10.798	0.07747	0.08999	1.06436	681.424	1360.83	2	0.00112249	0.824242	130830_001_UL01504-LS-10-12623-14405_14405	FALSE
14-3-3 protein, putative OS=Plasmodium falciparum (isolate 3D7) GN=MAL8P1.69 PE=3 SV=1	C0H4V6	IISSVEQK	TMT6plex (+229), TMT6plex (+229)	13	FALSE	33.5	29.3601	21.87	10.682	10.752	0.06938	-0.01492	0.989712	11	10.955	-0.04463	-0.04477	0.969444	10.674	10.767	0.09283	0.08999	1.06436	681.424	1360.83	2	0.000634206	0.465697	130830_001_UL01504-LS-10-12739-14532_14532	FALSE
14-3-3 protein, putative OS=Plasmodium falciparum (isolate 3D7) GN=MAL8P1.69 PE=3 SV=1	C0H4V6	IISSVEQK	TMT6plex (+229), TMT6plex (+229)	13	FALSE	33.32	29.3601	21.85	10.616	10.748	0.1316	-0.01492	0.989712	11.026	10.958	-0.06757	-0.04477	0.969444	10.696	10.786	0.08999	0.08999	1.06436	681.424	1360.83	2	0.000756276	0.555334	130830_001_UL01504-LS-10-12795-14594_14594	FALSE
14-3-3 protein, putative OS=Plasmodium falciparum (isolate 3D7) GN=MAL8P1.69 PE=3 SV=1	C0H4V6	IISSVEQK	TMT6plex (+229), TMT6plex (+229)	13	FALSE	32.25	31.3988	18.84	10.735	10.72	-0.01492	-0.01492	0.989712	10.904	10.966	0.06213	-0.04477	0.969444	10.708	10.797	0.08943	0.08999	1.06436	681.424	1360.83	2	0.000390065	0.286425	130830_001_UL01504-LS-10-12767-14563_14563	FALSE
14-3-3 protein, putative OS=Plasmodium falciparum (isolate 3D7) GN=MAL8P1.69 PE=3 SV=1	C0H4V6	IISSVEQK	TMT6plex (+229), TMT6plex (+229)	13	FALSE	31.58	29.3601	18.76	10.682	10.679	-0.002885	-0.01492	0.989712	10.903	10.999	0.09601	-0.04477	0.969444	10.72	10.846	0.1261	0.08999	1.06436	681.424	1360.83	2	0.000756276	0.555334	130830_001_UL01504-LS-10-12710-14500_14500	FALSE
14-3-3 protein, putative OS=Plasmodium falciparum (isolate 3D7) GN=MAL8P1.69 PE=3 SV=1	C0H4V6	IISSVEQK	TMT6plex (+229), TMT6plex (+229)	13	FALSE	30.64	29.3852	18.1	10.77	10.686	-0.08419	-0.01492	0.989712	11.014	10.969	-0.04477	-0.04477	0.969444	10.567	10.824	0.2572	0.08999	1.06436	681.425	1360.83	2	0.0014887	1.09315	130830_001_UL01504-LS-10-12594-14373_14373	FALSE
14-3-3 protein, putative OS=Plasmodium falciparum (isolate 3D7) GN=MAL8P1.69 PE=3 SV=1	C0H4V6	IISSVEQK	TMT6plex (+229), TMT6plex (+229)	13	FALSE	22.9	29.3601	17.45	10.763	10.66	-0.103	-0.01492	0.989712	10.961	10.897	-0.06393	-0.04477	0.969444	10.774	10.775	0.0007935	0.08999	1.06436	681.424	1360.83	2	0.000756276	0.555334	130830_001_UL01504-LS-10-12884-14692_14692	FALSE
14-3-3 protein, putative OS=Plasmodium falciparum (isolate 3D7) GN=MAL8P1.69 PE=3 SV=1	C0H4V6	IISSVEQK	TMT6plex (+229), TMT6plex (+229)	13	FALSE	22.35	29.3601	14.61	10.73	10.662	-0.06793	-0.01492	0.989712	10.918	10.919	0.0007029	-0.04477	0.969444	10.793	10.809	0.01525	0.08999	1.06436	681.424	1360.83	2	0.00100042	0.734606	130830_001_UL01504-LS-10-12856-14661_14661	FALSE
14-3-3 protein, putative OS=Plasmodium falciparum (isolate 3D7) GN=MAL8P1.69 PE=3 SV=1	C0H4V6	IISSVEQK	TMT6plex (+229), TMT6plex (+229)	13	FALSE	14.37	29.3852	12.79	10.655	10.703	0.04809	-0.01492	0.989712	10.913	10.832	-0.08063	-0.04477	0.969444	10.871	10.856	-0.01426	0.08999	1.06436	681.424	1360.83	2	0.00124456	0.913878	130830_001_UL01504-LS-10-12916-14727_14727	FALSE
14-3-3 protein, putative OS=Plasmodium falciparum (isolate 3D7) GN=MAL8P1.69 PE=3 SV=1	C0H4V6	KLIPNTSESESK	TMT6plex (+229), TMT6plex (+229), TMT6plex (+229)	2	FALSE	32.67	30.86	32.67	10.749	11.176	0.4264	0.2986	1.22995	10.86	11.149	0.2895	0.31925	1.24768	11.011	10.925	-0.0854	-0.056175	0.961811	674.068	2019.18	3	0.000233733	0.115698	130830_001_UL01504-LS-02-7777-8994_8994	FALSE
14-3-3 protein, putative OS=Plasmodium falciparum (isolate 3D7) GN=MAL8P1.69 PE=3 SV=1	C0H4V6	KLIPNTSESESK	TMT6plex (+229), TMT6plex (+229), TMT6plex (+229)	2	FALSE	27.29	30.8243	27.29	10.222	10.393	0.1708	0.2986	1.22995	11.168	11.517	0.349	0.31925	1.24768	11.298	11.272	-0.02695	-0.056175	0.961811	674.068	2019.18	3	0.00133237	0.659525	130830_001_UL01504-LS-02-7739-8952_8952	FALSE
14-3-3 protein, putative OS=Plasmodium falciparum (isolate 3D7) GN=MAL8P1.69 PE=3 SV=1	C0H4V6	KVEEELNNIcQDILNLLTK	TMT6plex (+229), TMT6plex (+229), Carbamidomethyl (+57), TMT6plex (+229)	2	FALSE	72.49	32.5091	65.92	10.973	11.369	0.3961	0.75605	1.68886	10.675	10.469	-0.2059	0.03335	1.02339	10.568	11.008	0.4403	-0.05375	0.963429	991.902	2972.68	3	0.0019025	0.639776	130830_001_UL01504-LS-04-18282-21180_21180	FALSE
14-3-3 protein, putative OS=Plasmodium falciparum (isolate 3D7) GN=MAL8P1.69 PE=3 SV=1	C0H4V6	KVEEELNNIcQDILNLLTK	TMT6plex (+229), TMT6plex (+229), Carbamidomethyl (+57), TMT6plex (+229)	2	FALSE	44.74	32.5018	42.55	10.247	11.363	1.116	0.75605	1.68886	10.844	11.117	0.2726	0.03335	1.02339	11.019	10.471	-0.5478	-0.05375	0.963429	991.901	2972.68	3	0.00102719	0.345426	130830_001_UL01504-LS-04-18348-21255_21255	FALSE
14-3-3 protein, putative OS=Plasmodium falciparum (isolate 3D7) GN=MAL8P1.69 PE=3 SV=1	C0H4V6	LAEQAER	TMT6plex (+229)	29	FALSE	30.45	26.7669	18.36	10.946	10.767	-0.1792	-0.1056	0.929418	11.195	11.114	-0.08062	0.003018	1.00209	10.904	10.944	0.04028	-0.01372	0.990535	523.296	1044.58	2	0.000220286	0.210683	130830_001_UL01504-LS-02-3215-3924_3924	FALSE
14-3-3 protein, putative OS=Plasmodium falciparum (isolate 3D7) GN=MAL8P1.69 PE=3 SV=1	C0H4V6	LAEQAER	TMT6plex (+229)	29	FALSE	30.34	26.7669	18.43	10.909	10.773	-0.1356	-0.1056	0.929418	11.213	11.109	-0.1031	0.003018	1.00209	10.975	10.89	-0.08468	-0.01372	0.990535	523.296	1044.58	2	0.000145925	0.139563	130830_001_UL01504-LS-02-3185-3890_3890	FALSE
14-3-3 protein, putative OS=Plasmodium falciparum (isolate 3D7) GN=MAL8P1.69 PE=3 SV=1	C0H4V6	LAEQAER	TMT6plex (+229)	29	FALSE	30.27	26.7669	18.31	10.859	10.906	0.04661	-0.1056	0.929418	11.23	11.055	-0.1753	0.003018	1.00209	10.919	10.9	-0.01921	-0.01372	0.990535	523.296	1044.58	2	0.000220286	0.210683	130830_001_UL01504-LS-02-3156-3858_3858	FALSE
14-3-3 protein, putative OS=Plasmodium falciparum (isolate 3D7) GN=MAL8P1.69 PE=3 SV=1	C0H4V6	LAEQAER	TMT6plex (+229)	29	FALSE	30.26	26.7669	18.36	10.845	10.718	-0.1274	-0.1056	0.929418	10.976	10.915	-0.06168	0.003018	1.00209	10.847	10.832	-0.01512	-0.01372	0.990535	523.296	1044.58	2	9.82159e-05	0.0939341	130830_001_UL01504-LS-01-3804-4547_4547	FALSE
14-3-3 protein, putative OS=Plasmodium falciparum (isolate 3D7) GN=MAL8P1.69 PE=3 SV=1	C0H4V6	LAEQAER	TMT6plex (+229)	29	FALSE	30.08	26.1278	18.39	10.859	10.78	-0.07938	-0.1056	0.929418	10.991	10.911	-0.07989	0.003018	1.00209	10.791	10.803	0.01135	-0.01372	0.990535	523.296	1044.58	2	0.000634206	0.606556	130830_001_UL01504-LS-01-3834-4580_4580	FALSE
14-3-3 protein, putative OS=Plasmodium falciparum (isolate 3D7) GN=MAL8P1.69 PE=3 SV=1	C0H4V6	LAEQAER	TMT6plex (+229)	29	FALSE	26.36	26.7669	16.61	10.947	10.838	-0.109	-0.1056	0.929418	11.181	11.115	-0.06649	0.003018	1.00209	10.918	10.871	-0.04714	-0.01372	0.990535	523.296	1044.58	2	0.000220286	0.210683	130830_001_UL01504-LS-02-3131-3830_3830	FALSE
14-3-3 protein, putative OS=Plasmodium falciparum (isolate 3D7) GN=MAL8P1.69 PE=3 SV=1	C0H4V6	LAEQAER	TMT6plex (+229)	29	FALSE	24.35	26.7669	18.49	10.992	10.654	-0.3381	-0.1056	0.929418	11.293	11.082	-0.2111	0.003018	1.00209	11.038	10.81	-0.2275	-0.01372	0.990535	523.296	1044.58	2	0.000220286	0.210683	130830_001_UL01504-LS-02-3244-3956_3956	FALSE
14-3-3 protein, putative OS=Plasmodium falciparum (isolate 3D7) GN=MAL8P1.69 PE=3 SV=1	C0H4V6	LAEQAER	TMT6plex (+229)	29	FALSE	23.87	26.7669	17.65	10.911	10.715	-0.1968	-0.1056	0.929418	10.946	10.996	0.04975	0.003018	1.00209	10.79	10.776	-0.01372	-0.01372	0.990535	523.295	1044.58	2	0.000708567	0.677677	130830_001_UL01504-LS-01-3770-4509_4509	FALSE
14-3-3 protein, putative OS=Plasmodium falciparum (isolate 3D7) GN=MAL8P1.69 PE=3 SV=1	C0H4V6	LAEQAER	TMT6plex (+229)	29	FALSE	23.1	26.7669	16.45	10.786	10.727	-0.05919	-0.1056	0.929418	10.856	10.975	0.119	0.003018	1.00209	10.675	10.81	0.1345	-0.01372	0.990535	523.296	1044.58	2	0.000267995	0.256311	130830_001_UL01504-LS-10-5198-6237_6237	FALSE
14-3-3 protein, putative OS=Plasmodium falciparum (isolate 3D7) GN=MAL8P1.69 PE=3 SV=1	C0H4V6	LAEQAER	TMT6plex (+229)	29	FALSE	22.97	26.7669	17.24	10.875	10.891	0.01534	-0.1056	0.929418	10.865	10.879	0.01381	0.003018	1.00209	10.84	10.783	-0.05709	-0.01372	0.990535	523.296	1044.58	2	0.000145925	0.139563	130830_001_UL01504-LS-01-3878-4628_4628	FALSE
14-3-3 protein, putative OS=Plasmodium falciparum (isolate 3D7) GN=MAL8P1.69 PE=3 SV=1	C0H4V6	LAEQAER	TMT6plex (+229)	29	FALSE	22.67	28.3059	16.32	10.757	10.787	0.03061	-0.1056	0.929418	10.908	10.957	0.04923	0.003018	1.00209	10.735	10.687	-0.04834	-0.01372	0.990535	523.296	1044.58	2	0.000756276	0.723305	130830_001_UL01504-LS-10-5162-6197_6197	FALSE
14-3-3 protein, putative OS=Plasmodium falciparum (isolate 3D7) GN=MAL8P1.69 PE=3 SV=1	C0H4V6	LAEQAER	TMT6plex (+229)	29	FALSE	21.72	26.7669	16.37	10.742	10.731	-0.01116	-0.1056	0.929418	10.993	10.947	-0.0459	0.003018	1.00209	10.717	10.699	-0.01826	-0.01372	0.990535	523.296	1044.58	2	0.000267995	0.256311	130830_001_UL01504-LS-10-5228-6270_6270	FALSE
14-3-3 protein, putative OS=Plasmodium falciparum (isolate 3D7) GN=MAL8P1.69 PE=3 SV=1	C0H4V6	LAEQAER	TMT6plex (+229)	29	FALSE	21.6	26.7669	16.49	10.81	10.804	-0.005521	-0.1056	0.929418	10.903	10.926	0.02319	0.003018	1.00209	10.707	10.68	-0.02771	-0.01372	0.990535	523.296	1044.58	2	2.38544e-05	0.0228144	130830_001_UL01504-LS-10-5258-6303_6303	FALSE
14-3-3 protein, putative OS=Plasmodium falciparum (isolate 3D7) GN=MAL8P1.69 PE=3 SV=1	C0H4V6	LAEQAER	TMT6plex (+229)	29	FALSE	19.1	26.7669	12.22	10.822	10.716	-0.1056	-0.1056	0.929418	10.902	10.878	-0.02406	0.003018	1.00209	10.776	10.736	-0.0405	-0.01372	0.990535	523.296	1044.58	2	9.82159e-05	0.0939341	130830_001_UL01504-LS-10-5317-6368_6368	FALSE
14-3-3 protein, putative OS=Plasmodium falciparum (isolate 3D7) GN=MAL8P1.69 PE=3 SV=1	C0H4V6	LAEQAER	TMT6plex (+229)	29	FALSE	17.62	26.7669	11.59	10.746	10.681	-0.06548	-0.1056	0.929418	10.933	11.04	0.1076	0.003018	1.00209	10.711	10.719	0.007909	-0.01372	0.990535	523.296	1044.58	2	0.000145925	0.139563	130830_001_UL01504-LS-10-5288-6336_6336	FALSE
14-3-3 protein, putative OS=Plasmodium falciparum (isolate 3D7) GN=MAL8P1.69 PE=3 SV=1	C0H4V6	LAEQAER	TMT6plex (+229)	29	FALSE	17.62	26.7669	13.19	10.592	10.555	-0.03724	-0.1056	0.929418	11.042	11.086	0.04428	0.003018	1.00209	10.646	10.781	0.1351	-0.01372	0.990535	523.296	1044.58	2	9.82159e-05	0.0939341	130830_001_UL01504-LS-11-7761-9641_9641	FALSE
14-3-3 protein, putative OS=Plasmodium falciparum (isolate 3D7) GN=MAL8P1.69 PE=3 SV=1	C0H4V6	LAEQAER	TMT6plex (+229)	29	FALSE	17.18	28.3059	10.48	10.659	10.528	-0.1308	-0.1056	0.929418	11.015	11.019	0.004516	0.003018	1.00209	10.616	10.864	0.2484	-0.01372	0.990535	523.296	1044.58	2	0.000756276	0.723305	130830_001_UL01504-LS-11-7613-9478_9478	FALSE
14-3-3 protein, putative OS=Plasmodium falciparum (isolate 3D7) GN=MAL8P1.69 PE=3 SV=1	C0H4V6	LAEQAER	TMT6plex (+229)	29	FALSE	17.06	26.7669	11.24	10.784	10.722	-0.06209	-0.1056	0.929418	10.961	10.853	-0.1084	0.003018	1.00209	10.745	10.764	0.0185	-0.01372	0.990535	523.296	1044.58	2	0.000220286	0.210683	130830_001_UL01504-LS-10-5346-6400_6400	FALSE
14-3-3 protein, putative OS=Plasmodium falciparum (isolate 3D7) GN=MAL8P1.69 PE=3 SV=1	C0H4V6	LAEQAER	TMT6plex (+229)	29	FALSE	16.75	26.7669	14.4	10.853	10.302	-0.5506	-0.1056	0.929418	10.915	11.083	0.1684	0.003018	1.00209	10.788	10.76	-0.0286	-0.01372	0.990535	523.296	1044.58	2	9.82159e-05	0.0939341	130830_001_UL01504-LS-11-7877-9769_9769	FALSE
14-3-3 protein, putative OS=Plasmodium falciparum (isolate 3D7) GN=MAL8P1.69 PE=3 SV=1	C0H4V6	LAEQAER	TMT6plex (+229)	29	FALSE	16.68	26.7669	10.67	10.493	10.619	0.1255	-0.1056	0.929418	11.127	11.01	-0.1165	0.003018	1.00209	10.758	10.694	-0.06477	-0.01372	0.990535	523.296	1044.58	2	0.000145925	0.139563	130830_001_UL01504-LS-11-7679-9551_9551	FALSE
14-3-3 protein, putative OS=Plasmodium falciparum (isolate 3D7) GN=MAL8P1.69 PE=3 SV=1	C0H4V6	LAEQAER	TMT6plex (+229)	29	FALSE	14.93	26.7669	14.32	11.293	10.136	-1.156	-0.1056	0.929418	11.045	11.048	0.003018	0.003018	1.00209	10.594	10.585	-0.008582	-0.01372	0.990535	523.296	1044.58	2	0.000267995	0.256311	130830_001_UL01504-LS-11-7934-9832_9832	FALSE
14-3-3 protein, putative OS=Plasmodium falciparum (isolate 3D7) GN=MAL8P1.69 PE=3 SV=1	C0H4V6	LAEQAER	TMT6plex (+229)	29	FALSE	14.39	26.7669	9.41	10.647	10.483	-0.1641	-0.1056	0.929418	11.051	10.995	-0.05606	0.003018	1.00209	10.752	10.773	0.02029	-0.01372	0.990535	523.296	1044.58	2	2.38544e-05	0.0228144	130830_001_UL01504-LS-11-7721-9597_9597	FALSE
14-3-3 protein, putative OS=Plasmodium falciparum (isolate 3D7) GN=MAL8P1.69 PE=3 SV=1	C0H4V6	LAEQAER	TMT6plex (+229)	29	FALSE	14.07	26.7669	8.66	10.682	10.583	-0.0993	-0.1056	0.929418	10.843	10.946	0.1028	0.003018	1.00209	10.833	10.814	-0.01847	-0.01372	0.990535	523.296	1044.58	2	0.000145925	0.139563	130830_001_UL01504-LS-11-7564-9424_9424	FALSE
14-3-3 protein, putative OS=Plasmodium falciparum (isolate 3D7) GN=MAL8P1.69 PE=3 SV=1	C0H4V6	LAEQAER	TMT6plex (+229)	29	FALSE	14.02	26.7669	9.48	10.671	10.558	-0.1127	-0.1056	0.929418	11.032	10.96	-0.07209	0.003018	1.00209	10.679	10.801	0.1221	-0.01372	0.990535	523.296	1044.58	2	2.38544e-05	0.0228144	130830_001_UL01504-LS-11-7817-9703_9703	FALSE
14-3-3 protein, putative OS=Plasmodium falciparum (isolate 3D7) GN=MAL8P1.69 PE=3 SV=1	C0H4V6	LAEQAER	TMT6plex (+229)	29	FALSE	13.93	26.7669	11.29	10.675	10.599	-0.07687	-0.1056	0.929418	10.851	10.98	0.1293	0.003018	1.00209	10.857	10.739	-0.118	-0.01372	0.990535	523.296	1044.58	2	0.000145925	0.139563	130830_001_UL01504-LS-11-7652-9521_9521	FALSE
14-3-3 protein, putative OS=Plasmodium falciparum (isolate 3D7) GN=MAL8P1.69 PE=3 SV=1	C0H4V6	LAEQAER	TMT6plex (+229)	29	FALSE	13.49	26.7669	8.68	10.53	10.635	0.1052	-0.1056	0.929418	10.957	11.197	0.2393	0.003018	1.00209	10.578	10.804	0.2253	-0.01372	0.990535	523.296	1044.58	2	0.000267995	0.256311	130830_001_UL01504-LS-11-7791-9674_9674	FALSE
14-3-3 protein, putative OS=Plasmodium falciparum (isolate 3D7) GN=MAL8P1.69 PE=3 SV=1	C0H4V6	LAEQAER	TMT6plex (+229)	29	FALSE	13.29	26.7669	9.29	10.591	10.45	-0.1412	-0.1056	0.929418	10.909	11.085	0.1768	0.003018	1.00209	10.784	10.883	0.09897	-0.01372	0.990535	523.295	1044.58	2	0.000342357	0.327431	130830_001_UL01504-LS-11-7847-9736_9736	FALSE
14-3-3 protein, putative OS=Plasmodium falciparum (isolate 3D7) GN=MAL8P1.69 PE=3 SV=1	C0H4V6	LAEQAER	TMT6plex (+229)	29	FALSE	13.29	26.7669	11.74	10.814	10.392	-0.4218	-0.1056	0.929418	10.865	11.126	0.261	0.003018	1.00209	10.753	10.751	-0.002568	-0.01372	0.990535	523.296	1044.58	2	0.000220286	0.210683	130830_001_UL01504-LS-11-7904-9799_9799	FALSE
14-3-3 protein, putative OS=Plasmodium falciparum (isolate 3D7) GN=MAL8P1.69 PE=3 SV=1	C0H4V6	LAEQAER	TMT6plex (+229)	29	FALSE	9.72	26.7669	9.72	12.587	10.17	-2.417	-0.1056	0.929418	10.793	10.359	-0.4334	0.003018	1.00209	10.283	10.508	0.2252	-0.01372	0.990535	523.296	1044.58	2	0.000390065	0.37306	130830_001_UL01504-LS-11-7989-9893_9893	FALSE
14-3-3 protein, putative OS=Plasmodium falciparum (isolate 3D7) GN=MAL8P1.69 PE=3 SV=1	C0H4V6	LIPNTSESESK	TMT6plex (+229), TMT6plex (+229)	17	FALSE	60.5	31.6316	50.61	10.758	10.891	0.1334	-0.07888	0.946792	10.844	10.871	0.02691	-0.04105	0.971947	10.757	10.709	-0.04773	0.02688	1.01881	831.969	1661.92	2	2.38544e-05	0.0143448	130830_001_UL01504-LS-10-11429-13091_13091	FALSE
14-3-3 protein, putative OS=Plasmodium falciparum (isolate 3D7) GN=MAL8P1.69 PE=3 SV=1	C0H4V6	LIPNTSESESK	TMT6plex (+229), TMT6plex (+229)	17	FALSE	60.06	31.6256	50.68	10.938	10.608	-0.3302	-0.07888	0.946792	11.193	11.374	0.1813	-0.04105	0.971947	10.832	10.926	0.09378	0.02688	1.01881	831.969	1661.92	2	0.000220286	0.132469	130830_001_UL01504-LS-02-8814-10155_10155	FALSE
14-3-3 protein, putative OS=Plasmodium falciparum (isolate 3D7) GN=MAL8P1.69 PE=3 SV=1	C0H4V6	LIPNTSESESK	TMT6plex (+229), TMT6plex (+229)	17	FALSE	58.13	31.6316	48.19	10.94	10.861	-0.0789	-0.07888	0.946792	11.375	11.121	-0.254	-0.04105	0.971947	10.523	11.049	0.5253	0.02688	1.01881	831.969	1661.92	2	2.38544e-05	0.0143448	130830_001_UL01504-LS-02-8850-10195_10195	FALSE
14-3-3 protein, putative OS=Plasmodium falciparum (isolate 3D7) GN=MAL8P1.69 PE=3 SV=1	C0H4V6	LIPNTSESESK	TMT6plex (+229), TMT6plex (+229)	17	FALSE	55.9	31.5412	46.85	10.901	10.833	-0.06801	-0.07888	0.946792	11.012	10.784	-0.2278	-0.04105	0.971947	10.618	10.987	0.3696	0.02688	1.01881	831.969	1661.92	2	0.000952708	0.572909	130830_001_UL01504-LS-01-10791-12240_12240	FALSE
14-3-3 protein, putative OS=Plasmodium falciparum (isolate 3D7) GN=MAL8P1.69 PE=3 SV=1	C0H4V6	LIPNTSESESK	TMT6plex (+229), TMT6plex (+229)	17	FALSE	50.66	31.5776	41.29	10.684	10.816	0.1322	-0.07888	0.946792	11.264	11.194	-0.06929	-0.04105	0.971947	10.913	10.998	0.08492	0.02688	1.01881	831.969	1661.92	2	0.000145925	0.0877515	130830_001_UL01504-LS-02-8785-10123_10123	FALSE
14-3-3 protein, putative OS=Plasmodium falciparum (isolate 3D7) GN=MAL8P1.69 PE=3 SV=1	C0H4V6	LIPNTSESESK	TMT6plex (+229), TMT6plex (+229)	17	FALSE	50.62	31.6702	40.63	10.937	10.554	-0.3829	-0.07888	0.946792	10.904	10.907	0.002661	-0.04105	0.971947	10.75	10.777	0.02688	0.02688	1.01881	831.97	1661.93	2	0.00112249	0.675005	130830_001_UL01504-LS-10-11351-13005_13005	FALSE
14-3-3 protein, putative OS=Plasmodium falciparum (isolate 3D7) GN=MAL8P1.69 PE=3 SV=1	C0H4V6	LIPNTSESESK	TMT6plex (+229), TMT6plex (+229)	17	FALSE	47.54	31.5836	38.6	10.681	10.774	0.09272	-0.07888	0.946792	11.022	11.009	-0.01338	-0.04105	0.971947	10.812	10.836	0.02367	0.02688	1.01881	831.97	1661.92	2	0.000267995	0.161158	130830_001_UL01504-LS-01-10762-12208_12208	FALSE
14-3-3 protein, putative OS=Plasmodium falciparum (isolate 3D7) GN=MAL8P1.69 PE=3 SV=1	C0H4V6	LIPNTSESESK	TMT6plex (+229), TMT6plex (+229)	17	FALSE	44.35	31.6465	34.49	10.674	10.973	0.2987	-0.07888	0.946792	11.028	10.911	-0.1169	-0.04105	0.971947	10.765	10.479	-0.2865	0.02688	1.01881	831.97	1661.93	2	0.000756276	0.454785	130830_001_UL01504-LS-10-11397-13056_13056	FALSE
14-3-3 protein, putative OS=Plasmodium falciparum (isolate 3D7) GN=MAL8P1.69 PE=3 SV=1	C0H4V6	LIPNTSESESK	TMT6plex (+229), TMT6plex (+229)	17	FALSE	42.1	31.6197	34.21	10.951	10.847	-0.1034	-0.07888	0.946792	11.1	10.875	-0.2258	-0.04105	0.971947	11.205	10.891	-0.3138	0.02688	1.01881	831.969	1661.92	2	0.000464427	0.279282	130830_001_UL01504-LS-02-8753-10087_10087	FALSE
14-3-3 protein, putative OS=Plasmodium falciparum (isolate 3D7) GN=MAL8P1.69 PE=3 SV=1	C0H4V6	LIPNTSESESK	TMT6plex (+229), TMT6plex (+229)	17	FALSE	36.23	31.5776	27.67	10.703	10.903	0.1999	-0.07888	0.946792	10.964	10.976	0.01193	-0.04105	0.971947	10.902	10.687	-0.2155	0.02688	1.01881	831.969	1661.92	2	0.000145925	0.0877515	130830_001_UL01504-LS-01-10731-12174_12174	FALSE
14-3-3 protein, putative OS=Plasmodium falciparum (isolate 3D7) GN=MAL8P1.69 PE=3 SV=1	C0H4V6	LIPNTSESESK	TMT6plex (+229), TMT6plex (+229)	17	FALSE	33.99	31.6167	30.67	10.911	10.474	-0.4371	-0.07888	0.946792	10.995	10.777	-0.218	-0.04105	0.971947	10.871	10.802	-0.06908	0.02688	1.01881	831.97	1661.93	2	0.00100042	0.601598	130830_001_UL01504-LS-10-11281-12928_12928	FALSE
14-3-3 protein, putative OS=Plasmodium falciparum (isolate 3D7) GN=MAL8P1.69 PE=3 SV=1	C0H4V6	LIPNTSESESK	TMT6plex (+229), TMT6plex (+229)	17	FALSE	31.48	31.5685	25.25	10.958	10.783	-0.175	-0.07888	0.946792	10.926	10.885	-0.04105	-0.04105	0.971947	10.868	10.714	-0.1547	0.02688	1.01881	831.97	1661.92	2	0.000634206	0.381378	130830_001_UL01504-LS-01-10701-12141_12141	FALSE
14-3-3 protein, putative OS=Plasmodium falciparum (isolate 3D7) GN=MAL8P1.69 PE=3 SV=1	C0H4V6	LIPNTSESESK	TMT6plex (+229), TMT6plex (+229)	17	FALSE	29.31	31.6554	20.52	10.606	10.507	-0.09977	-0.07888	0.946792	11.083	11.013	-0.06921	-0.04105	0.971947	10.79	10.831	0.04015	0.02688	1.01881	831.97	1661.93	2	0.0014887	0.895224	130830_001_UL01504-LS-10-11500-13169_13169	FALSE
14-3-3 protein, putative OS=Plasmodium falciparum (isolate 3D7) GN=MAL8P1.69 PE=3 SV=1	C0H4V6	LIPNTSESESK	TMT6plex (+229), TMT6plex (+229)	17	FALSE	18.44	31.5836	13.6	10.258	10.522	0.2631	-0.07888	0.946792	11.235	11.075	-0.1597	-0.04105	0.971947	10.771	10.84	0.06881	0.02688	1.01881	831.97	1661.92	2	0.000390065	0.234565	130830_001_UL01504-LS-11-12683-15087_15087	FALSE
14-3-3 protein, putative OS=Plasmodium falciparum (isolate 3D7) GN=MAL8P1.69 PE=3 SV=1	C0H4V6	LIPNTSESESK	TMT6plex (+229), TMT6plex (+229)	17	FALSE	17.88	31.6316	12.51	10.565	10.942	0.3766	-0.07888	0.946792	10.87	11.074	0.2038	-0.04105	0.971947	10.534	10.844	0.3104	0.02688	1.01881	831.97	1661.93	2	0.00185491	1.11544	130830_001_UL01504-LS-10-11240-12883_12883	FALSE
14-3-3 protein, putative OS=Plasmodium falciparum (isolate 3D7) GN=MAL8P1.69 PE=3 SV=1	C0H4V6	LIPNTSESESK	TMT6plex (+229), TMT6plex (+229)	17	FALSE	16.11	31.5412	13.66	10.862	10.783	-0.07888	-0.07888	0.946792	10.79	10.897	0.107	-0.04105	0.971947	10.8	11.003	0.203	0.02688	1.01881	831.969	1661.92	2	0.00107478	0.646316	130830_001_UL01504-LS-01-10873-12330_12330	FALSE
14-3-3 protein, putative OS=Plasmodium falciparum (isolate 3D7) GN=MAL8P1.69 PE=3 SV=1	C0H4V6	LIPNTSESESK	TMT6plex (+229), TMT6plex (+229)	17	FALSE	14.66	31.6702	6.36	11.156	10.871	-0.2852	-0.07888	0.946792	10.869	10.973	0.1044	-0.04105	0.971947	11.052	10.947	-0.1051	0.02688	1.01881	831.97	1661.93	2	0.00112249	0.675005	130830_001_UL01504-LS-02-8882-10230_10230	FALSE
14-3-3 protein, putative OS=Plasmodium falciparum (isolate 3D7) GN=MAL8P1.69 PE=3 SV=1	C0H4V6	NLLSVAYK	TMT6plex (+229), TMT6plex (+229)	3	FALSE	34.82	28.0414	25.29	10.746	10.712	-0.03369	-0.03369	0.976918	10.98	10.916	-0.06472	-0.06472	0.956131	10.66	10.816	0.1564	-0.1126	0.92492	683.429	1364.84	2	0.000145925	0.106838	130830_001_UL01504-LS-10-16028-18150_18150	FALSE
14-3-3 protein, putative OS=Plasmodium falciparum (isolate 3D7) GN=MAL8P1.69 PE=3 SV=1	C0H4V6	NLLSVAYK	TMT6plex (+229), TMT6plex (+229)	3	FALSE	30.71	28.5003	19.93	10.764	10.887	0.1226	-0.03369	0.976918	10.92	10.936	0.01566	-0.06472	0.956131	10.88	10.747	-0.1332	-0.1126	0.92492	683.429	1364.84	2	0.000464427	0.340028	130830_001_UL01504-LS-01-15318-17233_17233	FALSE
14-3-3 protein, putative OS=Plasmodium falciparum (isolate 3D7) GN=MAL8P1.69 PE=3 SV=1	C0H4V6	NLLSVAYK	TMT6plex (+229), TMT6plex (+229)	3	FALSE	29.95	28.0414	21.25	10.797	10.725	-0.0716	-0.03369	0.976918	10.922	10.856	-0.066	-0.06472	0.956131	10.821	10.708	-0.1126	-0.1126	0.92492	683.429	1364.84	2	9.82159e-05	0.0719083	130830_001_UL01504-LS-10-15877-17984_17984	FALSE
14-3-3 protein, putative OS=Plasmodium falciparum (isolate 3D7) GN=MAL8P1.69 PE=3 SV=1	C0H4V6	TLVEQcVNNDKDELTVEER	TMT6plex (+229), Carbamidomethyl (+57), TMT6plex (+229)	1	FALSE	7.2	34.5712	7.2	11.144	11.071	-0.07233	-0.07233	0.951101	10.81	10.618	-0.192	-0.192	0.875391	10.768	10.587	-0.1814	-0.1814	0.881847	917.141	2748.4	3	0.00135318	0.492172	130830_001_UL01504-LS-05-9418-12792_12792	FALSE
14-3-3 protein, putative OS=Plasmodium falciparum (isolate 3D7) GN=MAL8P1.69 PE=3 SV=1	C0H4V6	VEEELNNIcQDILNLLTK	TMT6plex (+229), Carbamidomethyl (+57), TMT6plex (+229)	1	FALSE	55.52	33.5698	55.41	10.717	10.477	-0.2406	-0.2406	0.846393	10.949	11.013	0.06468	0.06468	1.04585	10.895	11.01	0.1154	0.1154	1.08328	872.815	2615.42	3	0.00298031	1.13908	130830_001_UL01504-LS-04-18608-21555_21555	FALSE
14-3-3 protein, putative OS=Plasmodium falciparum (isolate 3D7) GN=MAL8P1.69 PE=3 SV=1	C0H4V6	YDEmADAmR	TMT6plex (+229), Oxidation (+16), Oxidation (+16)	4	FALSE	12.95	25.7171	12.95	10.733	10.966	0.2325	0.19055	1.1412	10.965	11.223	0.2585	0.2549	1.19325	10.717	11.026	0.3096	0.25835	1.19611	681.796	1361.58	2	0.00119685	0.878366	130830_001_UL01504-LS-12-6610-7994_7994	FALSE
14-3-3 protein, putative OS=Plasmodium falciparum (isolate 3D7) GN=MAL8P1.69 PE=3 SV=1	C0H4V6	YDEmADAmR	TMT6plex (+229), Oxidation (+16), Oxidation (+16)	4	FALSE	10.62	25.8995	10.62	10.691	10.921	0.2301	0.19055	1.1412	10.961	11.226	0.2642	0.2549	1.19325	10.758	10.934	0.1766	0.25835	1.19611	681.797	1361.58	2	0.000634206	0.465442	130830_001_UL01504-LS-13-5692-6816_6816	FALSE
14-3-3 protein, putative OS=Plasmodium falciparum (isolate 3D7) GN=MAL8P1.69 PE=3 SV=1	C0H4V6	YDEmADAmR	TMT6plex (+229), Oxidation (+16), Oxidation (+16)	4	FALSE	9.87	25.8995	9.87	10.735	10.886	0.151	0.19055	1.1412	11.029	11.149	0.1197	0.2549	1.19325	10.691	11	0.3086	0.25835	1.19611	681.797	1361.58	2	0.000756276	0.555029	130830_001_UL01504-LS-13-5813-6950_6950	FALSE
14-3-3 protein, putative OS=Plasmodium falciparum (isolate 3D7) GN=MAL8P1.69 PE=3 SV=1	C0H4V6	YDEmADAmR	TMT6plex (+229), Oxidation (+16), Oxidation (+16)	4	FALSE	8.98	26.2531	8.98	10.807	10.831	0.0247	0.19055	1.1412	10.95	11.201	0.2513	0.2549	1.19325	10.747	10.955	0.2081	0.25835	1.19611	681.798	1361.58	2	0.00173284	1.27173	130830_001_UL01504-LS-13-5748-6878_6878	FALSE
14-3-3 protein, putative OS=Plasmodium falciparum (isolate 3D7) GN=MAL8P1.69 PE=3 SV=1	C0H4V6	YDEMADAMR	TMT6plex (+229)	1	FALSE	18.14	26.3246	15.26	10.87	10.763	-0.1077	-0.1077	0.928066	10.879	10.936	0.05702	0.05702	1.04031	10.779	10.835	0.05529	0.05529	1.03907	665.802	1329.59	2	0.000708567	0.532519	130830_001_UL01504-LS-04-8949-10526_10526	FALSE
14-3-3 protein, putative OS=Plasmodium falciparum (isolate 3D7) GN=MAL8P1.69 PE=3 SV=1	C0H4V6	YISEFScDEGKK	TMT6plex (+229), Carbamidomethyl (+57), TMT6plex (+229), TMT6plex (+229)	11	FALSE	20.13	33.2118	20.13	10.931	10.759	-0.1716	-0.08521	0.942647	10.813	11.065	0.2522	-0.1004	0.932774	10.773	10.792	0.01894	-0.03578	0.975504	717.385	2149.13	3	0.000132478	0.0616138	130830_001_UL01504-LS-01-12176-13766_13766	FALSE
14-3-3 protein, putative OS=Plasmodium falciparum (isolate 3D7) GN=MAL8P1.69 PE=3 SV=1	C0H4V6	YISEFScDEGKK	TMT6plex (+229), Carbamidomethyl (+57), TMT6plex (+229), TMT6plex (+229)	11	FALSE	19.76	33.2118	19.68	11.383	10.64	-0.7426	-0.08521	0.942647	11.541	10.834	-0.7067	-0.1004	0.932774	10.888	11.471	0.5822	-0.03578	0.975504	538.291	2149.13	4	0.000119032	0.05536	130830_001_UL01504-LS-03-10225-11737_11737	FALSE
14-3-3 protein, putative OS=Plasmodium falciparum (isolate 3D7) GN=MAL8P1.69 PE=3 SV=1	C0H4V6	YISEFScDEGKK	TMT6plex (+229), Carbamidomethyl (+57), TMT6plex (+229), TMT6plex (+229)	11	FALSE	14.38	33.1994	14.38	11.349	6.5221	-4.827	-0.08521	0.942647	10.935	11.028	0.09282	-0.1004	0.932774	11.058	11.339	0.2805	-0.03578	0.975504	538.291	2149.13	4	0.00061339	0.285279	130830_001_UL01504-LS-03-10165-11669_11669	FALSE
14-3-3 protein, putative OS=Plasmodium falciparum (isolate 3D7) GN=MAL8P1.69 PE=3 SV=1	C0H4V6	YISEFScDEGKK	TMT6plex (+229), Carbamidomethyl (+57), TMT6plex (+229), TMT6plex (+229)	11	FALSE	11.87	33.2346	11.87	11.322	11.187	-0.1348	-0.08521	0.942647	10.305	10.887	0.5821	-0.1004	0.932774	11.269	10.091	-1.178	-0.03578	0.975504	538.291	2149.13	4	0.000363173	0.168906	130830_001_UL01504-LS-04-9643-11346_11346	FALSE
14-3-3 protein, putative OS=Plasmodium falciparum (isolate 3D7) GN=MAL8P1.69 PE=3 SV=1	C0H4V6	YISEFScDEGKK	TMT6plex (+229), Carbamidomethyl (+57), TMT6plex (+229), TMT6plex (+229)	11	FALSE	10.87	33.2035	10.87	10.672	11.072	0.4005	-0.08521	0.942647	11.513	11.39	-0.1232	-0.1004	0.932774	11.397	10.713	-0.6844	-0.03578	0.975504	538.291	2149.13	4	0.00109559	0.509545	130830_001_UL01504-LS-03-10285-11804_11804	FALSE
14-3-3 protein, putative OS=Plasmodium falciparum (isolate 3D7) GN=MAL8P1.69 PE=3 SV=1	C0H4V6	YISEFScDEGKK	TMT6plex (+229), Carbamidomethyl (+57), TMT6plex (+229), TMT6plex (+229)	11	FALSE	10.76	33.2263	10.76	10.584	10.796	0.2126	-0.08521	0.942647	11.116	11.016	-0.1004	-0.1004	0.932774	10.802	10.749	-0.05317	-0.03578	0.975504	717.385	2149.13	3	0.000233733	0.108706	130830_001_UL01504-LS-04-9571-11265_11265	FALSE
14-3-3 protein, putative OS=Plasmodium falciparum (isolate 3D7) GN=MAL8P1.69 PE=3 SV=1	C0H4V6	YISEFScDEGKK	TMT6plex (+229), Carbamidomethyl (+57), TMT6plex (+229), TMT6plex (+229)	11	FALSE	10.61	33.2139	10.61	11.006	10.776	-0.2299	-0.08521	0.942647	10.819	11.02	0.2013	-0.1004	0.932774	10.877	10.636	-0.241	-0.03578	0.975504	717.385	2149.13	3	0.000315584	0.146773	130830_001_UL01504-LS-01-12222-13817_13817	FALSE
14-3-3 protein, putative OS=Plasmodium falciparum (isolate 3D7) GN=MAL8P1.69 PE=3 SV=1	C0H4V6	YISEFScDEGKK	TMT6plex (+229), Carbamidomethyl (+57), TMT6plex (+229), TMT6plex (+229)	11	FALSE	10.21	33.1952	10.21	10.818	10.733	-0.08521	-0.08521	0.942647	11.233	10.834	-0.3989	-0.1004	0.932774	10.882	10.635	-0.2461	-0.03578	0.975504	717.385	2149.13	3	0.000966155	0.449345	130830_001_UL01504-LS-01-12106-13689_13689	FALSE
14-3-3 protein, putative OS=Plasmodium falciparum (isolate 3D7) GN=MAL8P1.69 PE=3 SV=1	C0H4V6	YISEFScDEGKK	TMT6plex (+229), Carbamidomethyl (+57), TMT6plex (+229), TMT6plex (+229)	11	FALSE	8.37	33.2284	8.37	10.962	10.929	-0.03258	-0.08521	0.942647	11.247	11.346	0.09915	-0.1004	0.932774	11.046	11.227	0.1817	-0.03578	0.975504	717.385	2149.13	3	0.000416838	0.193866	130830_001_UL01504-LS-03-10178-11684_11684	FALSE
14-3-3 protein, putative OS=Plasmodium falciparum (isolate 3D7) GN=MAL8P1.69 PE=3 SV=1	C0H4V6	YISEFScDEGKK	TMT6plex (+229), Carbamidomethyl (+57), TMT6plex (+229), TMT6plex (+229)	11	FALSE	7.62	33.2181	7.62	10.871	11.224	0.3524	-0.08521	0.942647	11.318	11.177	-0.1416	-0.1004	0.932774	11.101	11.065	-0.03578	-0.03578	0.975504	717.385	2149.13	3	0.000681795	0.317093	130830_001_UL01504-LS-03-10302-11824_11824	FALSE
14-3-3 protein, putative OS=Plasmodium falciparum (isolate 3D7) GN=MAL8P1.69 PE=3 SV=1	C0H4V6	YISEFScDEGKK	TMT6plex (+229), Carbamidomethyl (+57), TMT6plex (+229), TMT6plex (+229)	11	FALSE	7.52	33.1534	7.52	10.519	10.768	0.2488	-0.08521	0.942647	11.168	11.016	-0.1514	-0.1004	0.932774	10.69	10.9	0.2097	-0.03578	0.975504	717.385	2149.13	3	0.00133237	0.619665	130830_001_UL01504-LS-04-9598-11296_11296	FALSE
1-acyl-sn-glycerol-3-phosphate acyltransferase alpha OS=Homo sapiens GN=AGPAT1 PE=2 SV=2	Q99943	YLYGIRVEVR	TMT6plex (+229)	3	FALSE	17.1	29.9123	7.99	14.63	14.88	0.25	0.233	1.17528	13.939	13.898	-0.04087	0.04355	1.03065	14.492	14.345	-0.1463	-0.1463	0.903565	748.938	1495.86	2	0.0104742	6.9974	130830_001_UL01504-LS-04-16539-19159_19159	FALSE
1-acyl-sn-glycerol-3-phosphate acyltransferase alpha OS=Homo sapiens GN=AGPAT1 PE=2 SV=2	Q99943	YLYGIRVEVR	TMT6plex (+229)	3	FALSE	14.43	30.0945	10.21	14.73	14.963	0.233	0.233	1.17528	13.877	13.979	0.1018	0.04355	1.03065	14.438	14.197	-0.2418	-0.1463	0.903565	748.937	1495.86	2	0.0110845	7.40516	130830_001_UL01504-LS-04-16562-19187_19187	FALSE
1-acyl-sn-glycerol-3-phosphate acyltransferase alpha OS=Homo sapiens GN=AGPAT1 PE=2 SV=2	Q99943	YLYGIRVEVR	TMT6plex (+229)	3	FALSE	12.5	30.2531	8.57	14.677	14.907	0.2301	0.233	1.17528	13.902	13.946	0.04355	0.04355	1.03065	14.455	14.372	-0.08315	-0.1463	0.903565	748.938	1495.86	2	0.0096197	6.42655	130830_001_UL01504-LS-05-13425-18048_18048	FALSE
1-cys peroxiredoxin OS=Plasmodium falciparum (isolate 3D7) GN=1-cyspxn PE=4 SV=1	Q8IAM2	cVFFISPDKK	Carbamidomethyl (+57), TMT6plex (+229), TMT6plex (+229), TMT6plex (+229)	3	FALSE	13.89	30.6744	13.89	11.481	11.372	-0.1091	-0.08107	0.945356	11.783	11.577	-0.2067	-0.2067	0.866517	11.152	11.191	0.03881	-0.2411	0.8461	643.381	1927.12	3	0.00114926	0.59605	130830_001_UL01504-LS-01-15438-17365_17365	FALSE
1-cys peroxiredoxin OS=Plasmodium falciparum (isolate 3D7) GN=1-cyspxn PE=4 SV=1	Q8IAM2	cVFFISPDKK	Carbamidomethyl (+57), TMT6plex (+229), TMT6plex (+229), TMT6plex (+229)	3	FALSE	13.38	30.6744	13.38	11.351	11.616	0.2652	-0.08107	0.945356	11.732	11.461	-0.2711	-0.2067	0.866517	11.454	10.943	-0.5104	-0.2411	0.8461	643.381	1927.12	3	0.00114926	0.59605	130830_001_UL01504-LS-01-15468-17398_17398	FALSE
1-cys peroxiredoxin OS=Plasmodium falciparum (isolate 3D7) GN=1-cyspxn PE=4 SV=1	Q8IAM2	cVFFISPDKK	Carbamidomethyl (+57), TMT6plex (+229), TMT6plex (+229), TMT6plex (+229)	3	FALSE	11.03	30.693	11.03	11.428	11.346	-0.08107	-0.08107	0.945356	11.659	11.716	0.05629	-0.2067	0.866517	11.324	11.083	-0.2411	-0.2411	0.8461	643.381	1927.12	3	0.000599944	0.311153	130830_001_UL01504-LS-01-15409-17333_17333	FALSE
1-cys peroxiredoxin OS=Plasmodium falciparum (isolate 3D7) GN=1-cyspxn PE=4 SV=1	Q8IAM2	ELANQLK	TMT6plex (+229), TMT6plex (+229)	4	FALSE	26.57	28.9763	15.5	11.488	11.498	0.01057	-0.01508	0.989602	11.548	11.625	0.07641	0.063095	1.0447	11.206	11.192	-0.01315	0.007425	1.00516	637.398	1272.78	2	9.82159e-05	0.0771054	130830_001_UL01504-LS-01-9814-11164_11164	FALSE
1-cys peroxiredoxin OS=Plasmodium falciparum (isolate 3D7) GN=1-cyspxn PE=4 SV=1	Q8IAM2	ELANQLK	TMT6plex (+229), TMT6plex (+229)	4	FALSE	25.57	28.9763	15.46	11.583	11.376	-0.2069	-0.01508	0.989602	11.61	11.57	-0.03989	0.063095	1.0447	11.234	11.183	-0.05081	0.007425	1.00516	637.397	1272.78	2	0.000586497	0.460436	130830_001_UL01504-LS-01-9774-11120_11120	FALSE
1-cys peroxiredoxin OS=Plasmodium falciparum (isolate 3D7) GN=1-cyspxn PE=4 SV=1	Q8IAM2	ELANQLK	TMT6plex (+229), TMT6plex (+229)	4	FALSE	24.52	28.9763	14.08	11.486	11.445	-0.04073	-0.01508	0.989602	11.585	11.647	0.06168	0.063095	1.0447	11.183	11.211	0.028	0.007425	1.00516	637.398	1272.78	2	0.000267995	0.210392	130830_001_UL01504-LS-01-9734-11076_11076	FALSE
1-cys peroxiredoxin OS=Plasmodium falciparum (isolate 3D7) GN=1-cyspxn PE=4 SV=1	Q8IAM2	ELANQLK	TMT6plex (+229), TMT6plex (+229)	4	FALSE	15.66	28.9763	4.91	11.481	11.493	0.0117	-0.01508	0.989602	11.531	11.595	0.06451	0.063095	1.0447	11.213	11.244	0.03031	0.007425	1.00516	637.398	1272.78	2	0.000145925	0.11456	130830_001_UL01504-LS-01-9699-11038_11038	FALSE
1-cys peroxiredoxin OS=Plasmodium falciparum (isolate 3D7) GN=1-cyspxn PE=4 SV=1	Q8IAM2	ESHDQWIEDIK	TMT6plex (+229), TMT6plex (+229)	5	FALSE	30.36	34.4122	29.83	11.47	11.652	0.1821	-0.09428	0.93674	11.546	11.019	-0.5278	-0.2662	0.831507	15.99	15.652	-0.3377	-0.4735	0.720215	619.996	1856.97	3	0.00206479	1.11131	130830_001_UL01504-LS-05-8333-11369_11369	FALSE
1-cys peroxiredoxin OS=Plasmodium falciparum (isolate 3D7) GN=1-cyspxn PE=4 SV=1	Q8IAM2	ESHDQWIEDIK	TMT6plex (+229), TMT6plex (+229)	5	FALSE	25.32	34.4498	25.32	11.537	11.08	-0.4562	-0.09428	0.93674	11.419	11.529	0.1105	-0.2662	0.831507	16.056	15.709	-0.3471	-0.4735	0.720215	619.997	1856.97	3	0.000315584	0.169854	130830_001_UL01504-LS-05-8252-11253_11253	FALSE
1-cys peroxiredoxin OS=Plasmodium falciparum (isolate 3D7) GN=1-cyspxn PE=4 SV=1	Q8IAM2	ESHDQWIEDIK	TMT6plex (+229), TMT6plex (+229)	5	FALSE	24.21	34.4871	22.87	11.431	11.509	0.07849	-0.09428	0.93674	11.609	11.209	-0.4003	-0.2662	0.831507	12.066	11.408	-0.6579	-0.4735	0.720215	619.997	1856.97	3	0.00159732	0.859711	130830_001_UL01504-LS-14-14712-17850_17850	FALSE
1-cys peroxiredoxin OS=Plasmodium falciparum (isolate 3D7) GN=1-cyspxn PE=4 SV=1	Q8IAM2	ESHDQWIEDIK	TMT6plex (+229), TMT6plex (+229)	5	FALSE	17.12	34.4295	17.12	11.447	11.353	-0.09428	-0.09428	0.93674	11.56	11.324	-0.2362	-0.2662	0.831507	12.011	11.537	-0.4735	-0.4735	0.720215	619.998	1856.97	3	0.00324527	1.74667	130830_001_UL01504-LS-14-14741-17885_17885	FALSE
1-cys peroxiredoxin OS=Plasmodium falciparum (isolate 3D7) GN=1-cyspxn PE=4 SV=1	Q8IAM2	ESHDQWIEDIK	TMT6plex (+229), TMT6plex (+229)	5	FALSE	10.8	34.4498	10.8	11.599	11.428	-0.1712	-0.09428	0.93674	11.611	11.345	-0.2662	-0.2662	0.831507	11.939	11.31	-0.6291	-0.4735	0.720215	619.998	1856.97	3	0.00379459	2.04232	130830_001_UL01504-LS-14-14773-17925_17925	FALSE
1-cys peroxiredoxin OS=Plasmodium falciparum (isolate 3D7) GN=1-cyspxn PE=4 SV=1	Q8IAM2	KLDVPSQK	TMT6plex (+229), TMT6plex (+229), TMT6plex (+229)	2	FALSE	18.98	27.3878	18.98	11.523	11.339	-0.1836	-0.1889	0.877274	11.542	11.644	0.1017	0.15695	1.11493	11.383	11.126	-0.2568	-0.23975	0.846892	534.678	1601.01	3	0.000355803	0.222097	130830_001_UL01504-LS-01-8972-10238_10238	FALSE
1-cys peroxiredoxin OS=Plasmodium falciparum (isolate 3D7) GN=1-cyspxn PE=4 SV=1	Q8IAM2	KLDVPSQK	TMT6plex (+229), TMT6plex (+229), TMT6plex (+229)	2	FALSE	17.33	27.4896	15.89	11.382	11.188	-0.1942	-0.1889	0.877274	11.565	11.777	0.2122	0.15695	1.11493	11.434	11.211	-0.2227	-0.23975	0.846892	534.678	1601.01	3	1.0408e-05	0.00649678	130830_001_UL01504-LS-01-9004-10273_10273	FALSE
1-cys peroxiredoxin OS=Plasmodium falciparum (isolate 3D7) GN=1-cyspxn PE=4 SV=1	Q8IAM2	MHEEFLK	TMT6plex (+229), TMT6plex (+229)	11	FALSE	37.04	29.489	21.1	11.477	11.621	0.1443	0.1597	1.11705	11.606	11.721	0.1148	-0.003723	0.997423	11.432	11.304	-0.1278	0.0551	1.03893	464.597	1390.77	3	0.000386321	0.277574	130830_001_UL01504-LS-03-8459-9764_9764	FALSE
1-cys peroxiredoxin OS=Plasmodium falciparum (isolate 3D7) GN=1-cyspxn PE=4 SV=1	Q8IAM2	MHEEFLK	TMT6plex (+229), TMT6plex (+229)	11	FALSE	34.53	29.4792	24.17	11.421	11.678	0.257	0.1597	1.11705	11.681	11.653	-0.02779	-0.003723	0.997423	11.263	11.466	0.2026	0.0551	1.03893	464.597	1390.77	3	0.000660979	0.474918	130830_001_UL01504-LS-03-8519-9830_9830	FALSE
1-cys peroxiredoxin OS=Plasmodium falciparum (isolate 3D7) GN=1-cyspxn PE=4 SV=1	Q8IAM2	MHEEFLK	TMT6plex (+229), TMT6plex (+229)	11	FALSE	30.79	29.4792	18.06	11.409	11.701	0.2918	0.1597	1.11705	11.786	11.744	-0.04269	-0.003723	0.997423	11.238	11.284	0.04574	0.0551	1.03893	464.597	1390.77	3	0.000660979	0.474918	130830_001_UL01504-LS-03-8489-9797_9797	FALSE
1-cys peroxiredoxin OS=Plasmodium falciparum (isolate 3D7) GN=1-cyspxn PE=4 SV=1	Q8IAM2	MHEEFLK	TMT6plex (+229), TMT6plex (+229)	11	FALSE	29.95	30.1242	15.96	11.453	11.798	0.3445	0.1597	1.11705	11.598	11.611	0.01336	-0.003723	0.997423	11.303	11.399	0.09604	0.0551	1.03893	464.597	1390.77	3	0.000162996	0.117114	130830_001_UL01504-LS-03-8555-9869_9869	FALSE
1-cys peroxiredoxin OS=Plasmodium falciparum (isolate 3D7) GN=1-cyspxn PE=4 SV=1	Q8IAM2	MHEEFLK	TMT6plex (+229), TMT6plex (+229)	11	FALSE	27.85	30.1326	11.54	11.404	11.535	0.1316	0.1597	1.11705	11.651	11.836	0.1854	-0.003723	0.997423	11.364	11.17	-0.1946	0.0551	1.03893	464.597	1390.77	3	0.000203215	0.146011	130830_001_UL01504-LS-04-8093-9519_9519	FALSE
1-cys peroxiredoxin OS=Plasmodium falciparum (isolate 3D7) GN=1-cyspxn PE=4 SV=1	Q8IAM2	MHEEFLK	TMT6plex (+229), TMT6plex (+229)	11	FALSE	27.41	31.271	13.51	11.484	11.644	0.1597	0.1597	1.11705	11.507	11.504	-0.003723	-0.003723	0.997423	11.285	11.536	0.2511	0.0551	1.03893	464.597	1390.77	3	0.00062076	0.44602	130830_001_UL01504-LS-04-8063-9484_9484	FALSE
1-cys peroxiredoxin OS=Plasmodium falciparum (isolate 3D7) GN=1-cyspxn PE=4 SV=1	Q8IAM2	MHEEFLK	TMT6plex (+229), TMT6plex (+229)	11	FALSE	23.68	30.1326	7.97	11.67	11.952	0.2823	0.1597	1.11705	11.407	11.499	0.09221	-0.003723	0.997423	11.334	11.3	-0.03478	0.0551	1.03893	464.597	1390.77	3	0.000111662	0.0802301	130830_001_UL01504-LS-03-8432-9734_9734	FALSE
1-cys peroxiredoxin OS=Plasmodium falciparum (isolate 3D7) GN=1-cyspxn PE=4 SV=1	Q8IAM2	MHEEFLK	TMT6plex (+229), TMT6plex (+229)	11	FALSE	23.63	29.4792	9.16	11.563	11.57	0.007076	0.1597	1.11705	11.558	11.573	0.01571	-0.003723	0.997423	11.321	11.376	0.0551	0.0551	1.03893	464.597	1390.77	3	0.000660979	0.474918	130830_001_UL01504-LS-04-8123-9552_9552	FALSE
1-cys peroxiredoxin OS=Plasmodium falciparum (isolate 3D7) GN=1-cyspxn PE=4 SV=1	Q8IAM2	MHEEFLK	TMT6plex (+229), TMT6plex (+229)	11	FALSE	20.01	30.1242	10.27	11.664	11.257	-0.4072	0.1597	1.11705	11.838	11.296	-0.5427	-0.003723	0.997423	11.209	11.287	0.07809	0.0551	1.03893	464.597	1390.77	3	0.000437654	0.314457	130830_001_UL01504-LS-02-8337-9626_9626	FALSE
1-cys peroxiredoxin OS=Plasmodium falciparum (isolate 3D7) GN=1-cyspxn PE=4 SV=1	Q8IAM2	MHEEFLK	TMT6plex (+229), TMT6plex (+229)	11	FALSE	19.15	29.4841	8.42	11.416	11.664	0.2474	0.1597	1.11705	11.588	11.518	-0.07006	-0.003723	0.997423	11.144	11.22	0.07642	0.0551	1.03893	464.597	1390.77	3	0.000569426	0.409136	130830_001_UL01504-LS-02-8373-9666_9666	FALSE
1-cys peroxiredoxin OS=Plasmodium falciparum (isolate 3D7) GN=1-cyspxn PE=4 SV=1	Q8IAM2	MHEEFLK	TMT6plex (+229), TMT6plex (+229)	11	FALSE	16.41	31.1661	10.48	11.397	11.524	0.127	0.1597	1.11705	11.28	11.146	-0.134	-0.003723	0.997423	11.6	11.602	0.002131	0.0551	1.03893	464.597	1390.77	3	0.000803865	0.577582	130830_001_UL01504-LS-02-8401-9697_9697	FALSE
2,3-bisphosphoglycerate-dependent phosphoglycerate mutase OS=Plasmodium falciparum (isolate 3D7) GN=gpmA PE=1 SV=1	Q8IIG6	AIcTAWNVLK	TMT6plex (+229), Carbamidomethyl (+57), TMT6plex (+229)	2	FALSE	60.74	31.2222	51.19	11.316	11.148	-0.1673	-0.13395	0.911333	11.556	11.452	-0.1038	-0.11565	0.922966	11.458	11.305	-0.1525	-0.12141	0.919289	817.479	1632.94	2	9.82159e-05	0.0601095	130830_001_UL01504-LS-01-17763-19924_19924	FALSE
2,3-bisphosphoglycerate-dependent phosphoglycerate mutase OS=Plasmodium falciparum (isolate 3D7) GN=gpmA PE=1 SV=1	Q8IIG6	AIcTAWNVLK	TMT6plex (+229), Carbamidomethyl (+57), TMT6plex (+229)	2	FALSE	59.96	30.8063	52.42	11.268	11.168	-0.1006	-0.13395	0.911333	11.593	11.465	-0.1275	-0.11565	0.922966	11.416	11.326	-0.09032	-0.12141	0.919289	817.479	1632.94	2	0.00100042	0.612269	130830_001_UL01504-LS-01-17735-19893_19893	FALSE
2,3-bisphosphoglycerate-dependent phosphoglycerate mutase OS=Plasmodium falciparum (isolate 3D7) GN=gpmA PE=1 SV=1	Q8IIG6	DALPFTEcLK	TMT6plex (+229), Carbamidomethyl (+57), TMT6plex (+229)	5	FALSE	59.18	31.726	52.77	11.259	11.252	-0.007323	-0.007323	0.994937	11.538	11.424	-0.1137	0.08941	1.06393	11.33	11.433	0.1034	0.1873	1.13863	826.46	1650.91	2	0.000952708	0.57673	130830_001_UL01504-LS-01-17361-19481_19481	FALSE
2,3-bisphosphoglycerate-dependent phosphoglycerate mutase OS=Plasmodium falciparum (isolate 3D7) GN=gpmA PE=1 SV=1	Q8IIG6	DALPFTEcLK	TMT6plex (+229), Carbamidomethyl (+57), TMT6plex (+229)	5	FALSE	48.26	31.7202	40.31	11.384	11.427	0.04324	-0.007323	0.994937	11.403	11.548	0.145	0.08941	1.06393	11.175	11.381	0.2058	0.1873	1.13863	826.46	1650.91	2	0.000145925	0.0883368	130830_001_UL01504-LS-02-14538-16535_16535	FALSE
2,3-bisphosphoglycerate-dependent phosphoglycerate mutase OS=Plasmodium falciparum (isolate 3D7) GN=gpmA PE=1 SV=1	Q8IIG6	DALPFTEcLK	TMT6plex (+229), Carbamidomethyl (+57), TMT6plex (+229)	5	FALSE	45.72	31.7202	43.45	11.272	11.167	-0.1045	-0.007323	0.994937	11.546	11.636	0.08941	0.08941	1.06393	11.214	11.401	0.1873	0.1873	1.13863	826.46	1650.91	2	0.000145925	0.0883368	130830_001_UL01504-LS-01-17320-19436_19436	FALSE
2,3-bisphosphoglycerate-dependent phosphoglycerate mutase OS=Plasmodium falciparum (isolate 3D7) GN=gpmA PE=1 SV=1	Q8IIG6	DALPFTEcLK	TMT6plex (+229), Carbamidomethyl (+57), TMT6plex (+229)	5	FALSE	42.61	31.7114	35.09	11.343	11.347	0.004063	-0.007323	0.994937	11.522	11.409	-0.1131	0.08941	1.06393	11.343	11.355	0.01161	0.1873	1.13863	826.46	1650.91	2	2.38544e-05	0.0144405	130830_001_UL01504-LS-02-14566-16566_16566	FALSE
2,3-bisphosphoglycerate-dependent phosphoglycerate mutase OS=Plasmodium falciparum (isolate 3D7) GN=gpmA PE=1 SV=1	Q8IIG6	DALPFTEcLK	TMT6plex (+229), Carbamidomethyl (+57), TMT6plex (+229)	5	FALSE	18	31.726	16.02	11.359	11.107	-0.2523	-0.007323	0.994937	11.467	11.742	0.2747	0.08941	1.06393	11.221	11.421	0.2	0.1873	1.13863	826.461	1650.91	2	0.000512136	0.310026	130830_001_UL01504-LS-02-14599-16602_16602	FALSE
2,3-bisphosphoglycerate-dependent phosphoglycerate mutase OS=Plasmodium falciparum (isolate 3D7) GN=gpmA PE=1 SV=1	Q8IIG6	FDVVYTSVLK	TMT6plex (+229), TMT6plex (+229)	1	FALSE	43.72	30.2202	43.72	11.227	11.262	0.03539	0.03539	1.02483	11.533	11.562	0.02867	0.02867	1.02007	11.282	11.37	0.08784	0.08784	1.06278	814.987	1627.96	2	0.000756276	0.464267	130830_001_UL01504-LS-01-18385-20608_20608	FALSE
2,3-bisphosphoglycerate-dependent phosphoglycerate mutase OS=Plasmodium falciparum (isolate 3D7) GN=gpmA PE=1 SV=1	Q8IIG6	FTGWTDVPLSEK	TMT6plex (+229), TMT6plex (+229)	2	FALSE	58.05	31.9061	58.05	11.332	11.126	-0.2062	-0.096605	0.935231	11.596	11.747	0.1504	0.04518	1.03181	11.811	11.864	0.05322	2.51161	5.70256	919.509	1837	2	0.000267995	0.145807	130830_001_UL01504-LS-03-15416-17534_17534	FALSE
2,3-bisphosphoglycerate-dependent phosphoglycerate mutase OS=Plasmodium falciparum (isolate 3D7) GN=gpmA PE=1 SV=1	Q8IIG6	FTGWTDVPLSEK	TMT6plex (+229), TMT6plex (+229)	2	FALSE	26.54	31.97	14.31	11.817	11.83	0.01299	-0.096605	0.935231	11.338	11.278	-0.06004	0.04518	1.03181	6.6844	11.654	4.97	2.51161	5.70256	613.341	1837	3	0.000416838	0.226788	130830_001_UL01504-LS-04-14604-16981_16981	FALSE
2,3-bisphosphoglycerate-dependent phosphoglycerate mutase OS=Plasmodium falciparum (isolate 3D7) GN=gpmA PE=1 SV=1	Q8IIG6	HGESTWNK	TMT6plex (+229), TMT6plex (+229)	2	FALSE	22.15	30.7591	20.65	11.28	11.292	0.01134	0.01492	1.0104	11.392	11.665	0.2729	0.208	1.15509	11.262	11.345	0.08281	0.051905	1.03663	708.886	1415.76	2	0.0014887	1.05077	130830_001_UL01504-LS-01-4606-5431_5431	FALSE
2,3-bisphosphoglycerate-dependent phosphoglycerate mutase OS=Plasmodium falciparum (isolate 3D7) GN=gpmA PE=1 SV=1	Q8IIG6	HGESTWNK	TMT6plex (+229), TMT6plex (+229)	2	FALSE	21.07	30.7591	21.07	11.356	11.375	0.0185	0.01492	1.0104	11.443	11.587	0.1431	0.208	1.15509	11.227	11.248	0.021	0.051905	1.03663	708.886	1415.76	2	0.00161077	1.13693	130830_001_UL01504-LS-01-4559-5379_5379	FALSE
2,3-bisphosphoglycerate-dependent phosphoglycerate mutase OS=Plasmodium falciparum (isolate 3D7) GN=gpmA PE=1 SV=1	Q8IIG6	HYGSLQGLNK	TMT6plex (+229), TMT6plex (+229)	5	FALSE	36.05	30.7628	22.93	11.441	11.424	-0.01787	-0.1972	0.872242	11.524	11.295	-0.2293	-0.1574	0.89664	11.114	11.438	0.3233	0.14	1.10191	525.64	1573.9	3	0.000355803	0.22592	130830_001_UL01504-LS-01-9132-10414_10414	FALSE
2,3-bisphosphoglycerate-dependent phosphoglycerate mutase OS=Plasmodium falciparum (isolate 3D7) GN=gpmA PE=1 SV=1	Q8IIG6	HYGSLQGLNK	TMT6plex (+229), TMT6plex (+229)	5	FALSE	32.64	30.7628	19.25	11.313	11.105	-0.2081	-0.1972	0.872242	11.576	11.381	-0.1952	-0.1574	0.89664	11.332	11.53	0.1983	0.14	1.10191	525.64	1573.9	3	0.000355803	0.22592	130830_001_UL01504-LS-01-9211-10501_10501	FALSE
2,3-bisphosphoglycerate-dependent phosphoglycerate mutase OS=Plasmodium falciparum (isolate 3D7) GN=gpmA PE=1 SV=1	Q8IIG6	HYGSLQGLNK	TMT6plex (+229), TMT6plex (+229)	5	FALSE	32.47	30.7628	21.06	11.557	11.048	-0.5098	-0.1972	0.872242	11.48	11.407	-0.07323	-0.1574	0.89664	11.302	11.442	0.14	0.14	1.10191	525.64	1573.9	3	0.000172697	0.109656	130830_001_UL01504-LS-01-9172-10458_10458	FALSE
2,3-bisphosphoglycerate-dependent phosphoglycerate mutase OS=Plasmodium falciparum (isolate 3D7) GN=gpmA PE=1 SV=1	Q8IIG6	HYGSLQGLNK	TMT6plex (+229), TMT6plex (+229)	5	FALSE	19.84	30.8672	8.02	11.255	11.332	0.07744	-0.1972	0.872242	11.6	11.442	-0.1574	-0.1574	0.89664	11.257	11.352	0.09499	0.14	1.10191	525.64	1573.9	3	0.000722014	0.458449	130830_001_UL01504-LS-01-9102-10381_10381	FALSE
2,3-bisphosphoglycerate-dependent phosphoglycerate mutase OS=Plasmodium falciparum (isolate 3D7) GN=gpmA PE=1 SV=1	Q8IIG6	HYGSLQGLNK	TMT6plex (+229), TMT6plex (+229)	5	FALSE	17.79	30.5154	17.79	11.359	11.162	-0.1972	-0.1972	0.872242	11.392	11.535	0.143	-0.1574	0.89664	11.423	11.366	-0.05639	0.14	1.10191	525.64	1573.9	3	0.000376619	0.239137	130830_001_UL01504-LS-01-9259-10553_10553	FALSE
2,3-bisphosphoglycerate-dependent phosphoglycerate mutase OS=Plasmodium falciparum (isolate 3D7) GN=gpmA PE=1 SV=1	Q8IIG6	HYYLLDSEELK	TMT6plex (+229), TMT6plex (+229)	5	FALSE	49.08	32.0575	42.83	11.281	11.264	-0.01645	-0.2874	0.819377	11.259	11.821	0.5619	0.08325	1.0594	11.337	11.326	-0.01143	-0.1911	0.875938	623.346	1867.01	3	0.00153629	0.822414	130830_001_UL01504-LS-05-9473-12863_12863	FALSE
2,3-bisphosphoglycerate-dependent phosphoglycerate mutase OS=Plasmodium falciparum (isolate 3D7) GN=gpmA PE=1 SV=1	Q8IIG6	HYYLLDSEELK	TMT6plex (+229), TMT6plex (+229)	5	FALSE	42.11	32.0575	34.6	11.425	11.137	-0.2874	-0.2874	0.819377	11.48	11.617	0.137	0.08325	1.0594	11.443	11.185	-0.258	-0.1911	0.875938	623.346	1867.02	3	0.00171939	0.920435	130830_001_UL01504-LS-05-9523-12929_12929	FALSE
2,3-bisphosphoglycerate-dependent phosphoglycerate mutase OS=Plasmodium falciparum (isolate 3D7) GN=gpmA PE=1 SV=1	Q8IIG6	HYYLLDSEELK	TMT6plex (+229), TMT6plex (+229)	5	FALSE	41.86	32.0194	35.85	11.58	11.264	-0.3165	-0.2874	0.819377	11.301	11.208	-0.09343	0.08325	1.0594	11.563	11.372	-0.1911	-0.1911	0.875938	623.344	1867.01	3	0.00194272	1.03999	130830_001_UL01504-LS-05-9553-12972_12972	FALSE
2,3-bisphosphoglycerate-dependent phosphoglycerate mutase OS=Plasmodium falciparum (isolate 3D7) GN=gpmA PE=1 SV=1	Q8IIG6	HYYLLDSEELK	TMT6plex (+229), TMT6plex (+229)	5	FALSE	39.4	32.0112	32.68	11.364	11.188	-0.1759	-0.2874	0.819377	11.657	11.74	0.08325	0.08325	1.0594	11.439	10.899	-0.5399	-0.1911	0.875938	623.345	1867.01	3	0.000294768	0.157797	130830_001_UL01504-LS-05-9502-12901_12901	FALSE
2,3-bisphosphoglycerate-dependent phosphoglycerate mutase OS=Plasmodium falciparum (isolate 3D7) GN=gpmA PE=1 SV=1	Q8IIG6	HYYLLDSEELK	TMT6plex (+229), TMT6plex (+229)	5	FALSE	18.54	32.0003	16.18	11.301	5.6535	-5.648	-0.2874	0.819377	11.456	10.397	-1.059	0.08325	1.0594	11.285	11.217	-0.06805	-0.1911	0.875938	623.346	1867.02	3	0.00245181	1.31252	130830_001_UL01504-LS-14-15770-19167_19167	FALSE
2,3-bisphosphoglycerate-dependent phosphoglycerate mutase OS=Plasmodium falciparum (isolate 3D7) GN=gpmA PE=1 SV=1	Q8IIG6	HYYLLDSEELKK	TMT6plex (+229), TMT6plex (+229), TMT6plex (+229)	4	FALSE	31.25	32.2453	31.25	11.651	12.225	0.5745	0.35425	1.27832	10.824	11.663	0.8398	0.19765	1.14683	11.926	11.259	-0.6664	0.00837	1.00582	557.076	2224.27	4	0.00182802	0.821477	130830_001_UL01504-LS-04-10970-12887_12887	FALSE
2,3-bisphosphoglycerate-dependent phosphoglycerate mutase OS=Plasmodium falciparum (isolate 3D7) GN=gpmA PE=1 SV=1	Q8IIG6	HYYLLDSEELKK	TMT6plex (+229), TMT6plex (+229), TMT6plex (+229)	4	FALSE	24.75	32.3779	24.75	11.468	11.975	0.5074	0.35425	1.27832	11.725	11.907	0.1816	0.19765	1.14683	11.246	11.226	-0.02065	0.00837	1.00582	557.075	2224.27	4	0.000119032	0.0534908	130830_001_UL01504-LS-04-10934-12846_12846	FALSE
2,3-bisphosphoglycerate-dependent phosphoglycerate mutase OS=Plasmodium falciparum (isolate 3D7) GN=gpmA PE=1 SV=1	Q8IIG6	HYYLLDSEELKK	TMT6plex (+229), TMT6plex (+229), TMT6plex (+229)	4	FALSE	5.69	32.3528	5.69	11.513	11.714	0.2011	0.35425	1.27832	11.706	11.774	0.06818	0.19765	1.14683	11.328	11.511	0.1834	0.00837	1.00582	742.431	2224.27	3	5.06272e-05	0.0227509	130830_001_UL01504-LS-04-10961-12877_12877	FALSE
2,3-bisphosphoglycerate-dependent phosphoglycerate mutase OS=Plasmodium falciparum (isolate 3D7) GN=gpmA PE=1 SV=1	Q8IIG6	HYYLLDSEELKK	TMT6plex (+229), TMT6plex (+229), TMT6plex (+229)	4	FALSE	5.68	32.4105	5.68	11.61	11.388	-0.2223	0.35425	1.27832	11.563	11.777	0.2137	0.19765	1.14683	11.586	11.623	0.03739	0.00837	1.00582	742.431	2224.27	3	0.000315584	0.141818	130830_001_UL01504-LS-04-10994-12914_12914	FALSE
2,3-bisphosphoglycerate-dependent phosphoglycerate mutase OS=Plasmodium falciparum (isolate 3D7) GN=gpmA PE=1 SV=1	Q8IIG6	KMDEVANQGK	TMT6plex (+229), TMT6plex (+229), TMT6plex (+229)	1	FALSE	14.73	31.4176	14.73	11.276	11.194	-0.08227	-0.08227	0.94457	11.462	11.551	0.08959	0.08959	1.06407	11.355	11.397	0.04148	0.04148	1.02917	603.016	1806.03	3	0.000416838	0.230675	130830_001_UL01504-LS-01-7400-8507_8507	FALSE
2,3-bisphosphoglycerate-dependent phosphoglycerate mutase OS=Plasmodium falciparum (isolate 3D7) GN=gpmA PE=1 SV=1	Q8IIG6	MDEVANQGK	TMT6plex (+229), TMT6plex (+229)	2	FALSE	36.96	30.55	36.96	11.176	11.085	-0.09167	-0.164185	0.892433	11.506	11.599	0.09333	0.086485	1.06178	11.671	11.199	-0.4712	-0.203545	0.868414	725.393	1448.77	2	0.000390065	0.269052	130830_001_UL01504-LS-01-8236-9427_9427	FALSE
2,3-bisphosphoglycerate-dependent phosphoglycerate mutase OS=Plasmodium falciparum (isolate 3D7) GN=gpmA PE=1 SV=1	Q8IIG6	MDEVANQGK	TMT6plex (+229), TMT6plex (+229)	2	FALSE	24.05	31.209	24.05	11.31	11.074	-0.2367	-0.164185	0.892433	11.47	11.55	0.07964	0.086485	1.06178	11.384	11.448	0.06411	-0.203545	0.868414	725.392	1448.77	2	0.000220286	0.151945	130830_001_UL01504-LS-01-8287-9483_9483	FALSE
2,3-bisphosphoglycerate-dependent phosphoglycerate mutase OS=Plasmodium falciparum (isolate 3D7) GN=gpmA PE=1 SV=1	Q8IIG6	SYDIPPPK	TMT6plex (+229), TMT6plex (+229)	1	FALSE	15.88	31.5685	15.88	11.222	11.233	0.01115	0.01115	1.00776	11.295	11.472	0.1768	0.1768	1.13037	11.595	11.42	-0.1748	-0.1748	0.88589	687.905	1373.8	2	0.00119685	0.870561	130830_001_UL01504-LS-01-10544-11968_11968	FALSE
2,3-bisphosphoglycerate-dependent phosphoglycerate mutase OS=Plasmodium falciparum (isolate 3D7) GN=gpmA PE=1 SV=1	Q8IIG6	TADLLHVPVVK	TMT6plex (+229), TMT6plex (+229)	9	FALSE	23.74	27.6343	21.97	11.335	11.018	-0.3167	0.03356	1.02353	11.539	11.452	-0.08728	-0.0584	0.960329	11.516	11.376	-0.14	-0.138	0.908778	550.684	1649.03	3	0.000925935	0.56116	130830_001_UL01504-LS-01-15295-17208_17208	FALSE
2,3-bisphosphoglycerate-dependent phosphoglycerate mutase OS=Plasmodium falciparum (isolate 3D7) GN=gpmA PE=1 SV=1	Q8IIG6	TADLLHVPVVK	TMT6plex (+229), TMT6plex (+229)	9	FALSE	23.16	27.5664	22.01	11.176	11.28	0.1041	0.03356	1.02353	11.475	11.472	-0.003092	-0.0584	0.960329	11.531	11.302	-0.2282	-0.138	0.908778	550.684	1649.03	3	0.000376619	0.228249	130830_001_UL01504-LS-01-15265-17175_17175	FALSE
2,3-bisphosphoglycerate-dependent phosphoglycerate mutase OS=Plasmodium falciparum (isolate 3D7) GN=gpmA PE=1 SV=1	Q8IIG6	TADLLHVPVVK	TMT6plex (+229), TMT6plex (+229)	9	FALSE	22.79	27.5664	21.38	11.157	11.396	0.2386	0.03356	1.02353	11.323	11.636	0.313	-0.0584	0.960329	11.193	11.531	0.3379	-0.138	0.908778	550.684	1649.03	3	0.000376619	0.228249	130830_001_UL01504-LS-01-15339-17256_17256	FALSE
2,3-bisphosphoglycerate-dependent phosphoglycerate mutase OS=Plasmodium falciparum (isolate 3D7) GN=gpmA PE=1 SV=1	Q8IIG6	TADLLHVPVVK	TMT6plex (+229), TMT6plex (+229)	9	FALSE	21.79	27.7452	20.85	11.358	11.221	-0.1369	0.03356	1.02353	11.464	11.375	-0.08949	-0.0584	0.960329	11.478	11.34	-0.138	-0.138	0.908778	550.683	1649.03	3	0.000172697	0.104663	130830_001_UL01504-LS-01-15380-17301_17301	FALSE
2,3-bisphosphoglycerate-dependent phosphoglycerate mutase OS=Plasmodium falciparum (isolate 3D7) GN=gpmA PE=1 SV=1	Q8IIG6	TADLLHVPVVK	TMT6plex (+229), TMT6plex (+229)	9	FALSE	18.88	27.7452	17.62	11.65	11.196	-0.4548	0.03356	1.02353	11.192	11.322	0.1302	-0.0584	0.960329	11.458	11.419	-0.0391	-0.138	0.908778	550.683	1649.03	3	1.0408e-05	0.00630772	130830_001_UL01504-LS-01-15233-17139_17139	FALSE
2,3-bisphosphoglycerate-dependent phosphoglycerate mutase OS=Plasmodium falciparum (isolate 3D7) GN=gpmA PE=1 SV=1	Q8IIG6	TADLLHVPVVK	TMT6plex (+229), TMT6plex (+229)	9	FALSE	16.46	27.6343	16.46	11.013	11.518	0.5052	0.03356	1.02353	11.456	11.326	-0.13	-0.0584	0.960329	11.502	11.504	0.002738	-0.138	0.908778	550.684	1649.03	3	0.000925935	0.56116	130830_001_UL01504-LS-02-12739-14532_14532	FALSE
2,3-bisphosphoglycerate-dependent phosphoglycerate mutase OS=Plasmodium falciparum (isolate 3D7) GN=gpmA PE=1 SV=1	Q8IIG6	TADLLHVPVVK	TMT6plex (+229), TMT6plex (+229)	9	FALSE	14.99	27.5664	14.84	11.368	11.274	-0.09347	0.03356	1.02353	11.46	11.248	-0.212	-0.0584	0.960329	11.538	11.347	-0.1914	-0.138	0.908778	550.684	1649.03	3	0.000376619	0.228249	130830_001_UL01504-LS-01-15423-17348_17348	FALSE
2,3-bisphosphoglycerate-dependent phosphoglycerate mutase OS=Plasmodium falciparum (isolate 3D7) GN=gpmA PE=1 SV=1	Q8IIG6	TADLLHVPVVK	TMT6plex (+229), TMT6plex (+229)	9	FALSE	14.97	27.4741	14.97	11.225	11.333	0.1086	0.03356	1.02353	11.506	11.447	-0.0584	-0.0584	0.960329	11.478	11.247	-0.2314	-0.138	0.908778	550.683	1649.03	3	0.000722014	0.437575	130830_001_UL01504-LS-01-15454-17382_17382	FALSE
2,3-bisphosphoglycerate-dependent phosphoglycerate mutase OS=Plasmodium falciparum (isolate 3D7) GN=gpmA PE=1 SV=1	Q8IIG6	TADLLHVPVVK	TMT6plex (+229), TMT6plex (+229)	9	FALSE	12.78	27.5664	12.78	11.222	11.256	0.03356	0.03356	1.02353	11.398	11.58	0.1813	-0.0584	0.960329	11.419	11.362	-0.05688	-0.138	0.908778	550.683	1649.03	3	0.000193513	0.117278	130830_001_UL01504-LS-01-15206-17109_17109	FALSE
2,3-bisphosphoglycerate-dependent phosphoglycerate mutase OS=Plasmodium falciparum (isolate 3D7) GN=gpmA PE=1 SV=1	Q8IIG6	VLPFWFDHIAPDILANK	TMT6plex (+229), TMT6plex (+229)	2	FALSE	34.73	32.5431	34.56	11.108	11.168	0.06072	0.03036	1.02127	11.821	11.894	0.07302	-2.70799	0.153043	10.883	11.414	0.5304	0.19715	1.14643	818.804	2453.39	3	0.00165836	0.675668	130830_001_UL01504-LS-05-13546-18214_18214	FALSE
2,3-bisphosphoglycerate-dependent phosphoglycerate mutase OS=Plasmodium falciparum (isolate 3D7) GN=gpmA PE=1 SV=1	Q8IIG6	VLPFWFDHIAPDILANK	TMT6plex (+229), TMT6plex (+229)	2	FALSE	18.97	32.5575	18.97	6.8368	6.8368	0	0.03036	1.02127	11.905	6.4165	-5.489	-2.70799	0.153043	11.426	11.29	-0.1361	0.19715	1.14643	818.803	2453.39	3	0.000355803	0.144966	130830_001_UL01504-LS-04-16735-19392_19392	FALSE
2,3-bisphosphoglycerate-dependent phosphoglycerate mutase OS=Plasmodium falciparum (isolate 3D7) GN=gpmA PE=1 SV=1	Q8IIG6	WPGHNVVYK	TMT6plex (+229), TMT6plex (+229)	4	FALSE	22.93	31.6495	19.38	11.363	11.19	-0.1737	-0.06471	0.956137	11.434	11.533	0.09943	0.025615	1.01791	11.372	11.345	-0.02627	0.045615	1.03212	519.97	1556.89	3	0.00117008	0.751062	130830_001_UL01504-LS-01-11077-12555_12555	FALSE
2,3-bisphosphoglycerate-dependent phosphoglycerate mutase OS=Plasmodium falciparum (isolate 3D7) GN=gpmA PE=1 SV=1	Q8IIG6	WPGHNVVYK	TMT6plex (+229), TMT6plex (+229)	4	FALSE	20.8	31.6465	17.99	11.203	11.326	0.1231	-0.06471	0.956137	11.55	11.405	-0.1446	0.025615	1.01791	11.275	11.477	0.202	0.045615	1.03212	519.97	1556.89	3	0.00135318	0.868596	130830_001_UL01504-LS-01-11040-12514_12514	FALSE
2,3-bisphosphoglycerate-dependent phosphoglycerate mutase OS=Plasmodium falciparum (isolate 3D7) GN=gpmA PE=1 SV=1	Q8IIG6	WPGHNVVYK	TMT6plex (+229), TMT6plex (+229)	4	FALSE	19.48	31.6495	19.22	11.206	11.25	0.04428	-0.06471	0.956137	11.441	11.604	0.1633	0.025615	1.01791	11.309	11.426	0.1175	0.045615	1.03212	519.97	1556.89	3	0.00117008	0.751062	130830_001_UL01504-LS-01-11111-12592_12592	FALSE
2,3-bisphosphoglycerate-dependent phosphoglycerate mutase OS=Plasmodium falciparum (isolate 3D7) GN=gpmA PE=1 SV=1	Q8IIG6	WPGHNVVYK	TMT6plex (+229), TMT6plex (+229)	4	FALSE	16.09	31.7143	14.82	11.429	11.133	-0.296	-0.06471	0.956137	11.543	11.495	-0.0482	0.025615	1.01791	11.372	11.264	-0.1073	0.045615	1.03212	519.97	1556.89	3	0.000437654	0.280927	130830_001_UL01504-LS-01-11008-12479_12479	FALSE
2,3-bisphosphoglycerate-dependent phosphoglycerate mutase OS=Plasmodium falciparum (isolate 3D7) GN=gpmA PE=1 SV=1	Q8IIG6	YGEEQVK	TMT6plex (+229), TMT6plex (+229)	1	FALSE	9.65	29.7267	8.54	11.45	11.633	0.183	0.183	1.13524	11.443	11.354	-0.08828	-0.08828	0.940644	11.302	11.137	-0.1651	-0.1651	0.891867	655.872	1309.73	2	0.000145925	0.11133	130830_001_UL01504-LS-02-5662-6645_6645	FALSE
26S protease subunit regulatory subunit 6a, putative OS=Plasmodium falciparum (isolate 3D7) GN=PF11_0314 PE=3 SV=1	Q8II60	DIDDEKR	TMT6plex (+229), TMT6plex (+229)	2	FALSE	15.21	29.9034	3.03	10.207	10.18	-0.02653	0.043635	1.03071	10.539	10.71	0.1714	0.2118	1.15813	10.893	10.693	-0.2003	-0.18285	0.880961	450.254	1347.74	3	0.000477873	0.354309	130830_001_UL01504-LS-03-3955-4724_4724	FALSE
26S protease subunit regulatory subunit 6a, putative OS=Plasmodium falciparum (isolate 3D7) GN=PF11_0314 PE=3 SV=1	Q8II60	DIDDEKR	TMT6plex (+229), TMT6plex (+229)	2	FALSE	10.37	29.8722	0	10.118	10.232	0.1138	0.043635	1.03071	10.572	10.824	0.2522	0.2118	1.15813	10.82	10.655	-0.1654	-0.18285	0.880961	450.254	1347.74	3	0.000346101	0.256609	130830_001_UL01504-LS-03-3921-4685_4685	FALSE
26S protease subunit regulatory subunit 6a, putative OS=Plasmodium falciparum (isolate 3D7) GN=PF11_0314 PE=3 SV=1	Q8II60	KIELPHPNEESR	TMT6plex (+229), TMT6plex (+229)	2	FALSE	11.57	31.6732	11.57	10.799	11.063	0.2634	-0.0556	0.962194	10.548	11.088	0.5394	0.0937	1.0671	10.281	10.691	0.4097	-0.07865	0.946943	636.364	1906.07	3	0.00226871	1.18963	130830_001_UL01504-LS-02-7370-8543_8543	FALSE
26S protease subunit regulatory subunit 6a, putative OS=Plasmodium falciparum (isolate 3D7) GN=PF11_0314 PE=3 SV=1	Q8II60	KIELPHPNEESR	TMT6plex (+229), TMT6plex (+229)	2	FALSE	9.79	31.726	9.79	10.935	10.56	-0.3746	-0.0556	0.962194	11.075	10.723	-0.352	0.0937	1.0671	10.872	10.305	-0.567	-0.07865	0.946943	636.364	1906.07	3	0.00153629	0.805572	130830_001_UL01504-LS-02-7304-8470_8470	FALSE
26S protease subunit regulatory subunit 6a, putative OS=Plasmodium falciparum (isolate 3D7) GN=PF11_0314 PE=3 SV=1	Q8II60	QIEDLVEAIVLPMLHK	TMT6plex (+229), TMT6plex (+229)	1	FALSE	40.11	31.089	36.86	6.0412	6.0412	0	0	1	10.407	10.831	0.4239	0.4239	1.34155	6.43	6.43	0	0	1	769.457	2305.35	3	0.000315584	0.136832	130830_001_UL01504-LS-03-18481-21144_21144	FALSE
26S protease subunit regulatory subunit 6a, putative OS=Plasmodium falciparum (isolate 3D7) GN=PF11_0314 PE=3 SV=1	Q8II60	RFDSELSGDR	TMT6plex (+229)	2	FALSE	26.19	29.7174	23.08	10.888	10.777	-0.1114	0.02735	1.01914	10.908	10.555	-0.3525	-0.2908	0.817449	10.776	10.566	-0.21	-0.2032	0.868622	470.911	1409.71	3	0.000101961	0.0722758	130830_001_UL01504-LS-02-5582-6557_6557	FALSE
26S protease subunit regulatory subunit 6a, putative OS=Plasmodium falciparum (isolate 3D7) GN=PF11_0314 PE=3 SV=1	Q8II60	RFDSELSGDR	TMT6plex (+229)	2	FALSE	18.48	29.6661	18.48	10.9	11.066	0.1661	0.02735	1.01914	10.814	10.585	-0.2291	-0.2908	0.817449	10.65	10.454	-0.1964	-0.2032	0.868622	470.911	1409.71	3	0.00026425	0.187316	130830_001_UL01504-LS-02-5614-6592_6592	FALSE
26S proteasome AAA-ATPase subunit RPT3, putative OS=Plasmodium falciparum (isolate 3D7) GN=PFD0665c PE=3 SV=1	Q8I1V1	ENSPSIIFIDEVDAIATK	TMT6plex (+229), TMT6plex (+229)	1	FALSE	19.4	33.1973	15.19	8.2901	6.0158	-2.274	-2.274	0.206756	6.8179	8.734	1.916	1.916	3.77375	7.1758	7.1758	0	0	1	807.455	2419.34	3	0.0188092	7.77128	130830_001_UL01504-LS-03-17438-19878_19878	FALSE
26S proteasome AAA-ATPase subunit RPT3, putative OS=Plasmodium falciparum (isolate 3D7) GN=PFD0665c PE=3 SV=1	Q8I1V1	ILLELLNQmDGFDK	TMT6plex (+229), Oxidation (+16), TMT6plex (+229)	1	FALSE	16.02	32.9973	14.05	8.2901	8.2901	0	0	1	6.8179	6.8179	0	0	1	7.1758	5.1432	-2.033	-2.033	0.244346	708.402	2122.18	3	0.00910465	4.28819	130830_001_UL01504-LS-15-15034-19711_19711	FALSE
26S proteasome AAA-ATPase subunit RPT3, putative OS=Plasmodium falciparum (isolate 3D7) GN=PFD0665c PE=3 SV=1	Q8I1V1	ILLELLNQMDGFDK	TMT6plex (+229), TMT6plex (+229)	1	FALSE	22.83	32.572	21.14	8.2901	6.1093	-2.181	-2.181	0.220523	6.8179	8.4839	1.666	1.666	3.17334	7.1758	6.7572	-0.4187	-0.4187	0.748098	703.063	2106.17	3	0.0120746	5.73021	130830_001_UL01504-LS-06-10783-16912_16912	FALSE
26S proteasome regulatory subunit 4, putative OS=Plasmodium falciparum (isolate 3D7) GN=PF10_0081 PE=3 SV=2	Q8IJW0	VAEEHAPSIVFIDEIDAVGTK	TMT6plex (+229), TMT6plex (+229)	1	FALSE	58.19	33.8003	58.19	9.1459	6.4165	-2.729	-2.729	0.15083	9.0865	9.378	0.2915	0.2915	1.22391	9.8597	9.2275	-0.6322	-0.6322	0.645192	900.162	2697.46	3	0.00104801	0.38837	130830_001_UL01504-LS-04-15144-17583_17583	FALSE
26S proteasome regulatory subunit 7, putative OS=Plasmodium falciparum (isolate 3D7) GN=PF13_0063 PE=3 SV=2	Q8IEK3	GDESAHGDHEVQR	TMT6plex (+229)	4	FALSE	55.04	29.8989	55.04	8.8666	8.7632	-0.1034	0.23004	1.17287	8.7372	8.8226	0.0854	0.10495	1.07546	8.6863	8.7619	0.07554	0.11142	1.08029	833.392	1664.77	2	0.000342357	0.205524	130830_001_UL01504-LS-03-613-1023_1023	FALSE
26S proteasome regulatory subunit 7, putative OS=Plasmodium falciparum (isolate 3D7) GN=PF13_0063 PE=3 SV=2	Q8IEK3	GDESAHGDHEVQR	TMT6plex (+229)	4	FALSE	43.63	29.8677	36.5	8.4238	9.0204	0.5966	0.23004	1.17287	8.8564	9.0338	0.1774	0.10495	1.07546	8.4293	8.8739	0.4446	0.11142	1.08029	555.931	1664.77	3	0.000722014	0.43344	130830_001_UL01504-LS-03-609-1019_1019	FALSE
26S proteasome regulatory subunit 7, putative OS=Plasmodium falciparum (isolate 3D7) GN=PF13_0063 PE=3 SV=2	Q8IEK3	GDESAHGDHEVQR	TMT6plex (+229)	4	FALSE	37.86	29.8588	31.21	9.1195	9.2099	0.09038	0.23004	1.17287	9.2003	9.1243	-0.07593	0.10495	1.07546	9.826	9.8255	-0.0005531	0.11142	1.08029	555.93	1664.77	3	0.00108822	0.653284	130830_001_UL01504-LS-04-636-1043_1043	FALSE
26S proteasome regulatory subunit 7, putative OS=Plasmodium falciparum (isolate 3D7) GN=PF13_0063 PE=3 SV=2	Q8IEK3	GDESAHGDHEVQR	TMT6plex (+229)	4	FALSE	33.51	29.8677	28.72	8.4824	8.8521	0.3697	0.23004	1.17287	8.7581	8.8826	0.1245	0.10495	1.07546	8.7576	8.9049	0.1473	0.11142	1.08029	555.931	1664.77	3	0.000905119	0.543362	130830_001_UL01504-LS-03-637-1050_1050	FALSE
26S proteasome regulatory subunit 7, putative OS=Plasmodium falciparum (isolate 3D7) GN=PF13_0063 PE=3 SV=2	Q8IEK3	SYGsGPYSK	TMT6plex (+229), Phospho (+80), TMT6plex (+229)	2	TRUE	7.45	29.1593	7.45	8.408	8.0528	-0.3553	-0.50175	0.70625	8.7892	8.5633	-0.2259	-0.29645	0.814254	8.9887	8.7703	-0.2183	-0.81315	0.569138	742.366	1482.72	2	0.00161077	1.08562	130830_001_UL01504-LS-12-8952-10589_10589	FALSE
26S proteasome regulatory subunit 7, putative OS=Plasmodium falciparum (isolate 3D7) GN=PF13_0063 PE=3 SV=2	Q8IEK3	SYGsGPYSK	TMT6plex (+229), Phospho (+80), TMT6plex (+229)	2	TRUE	6.82	29.154	6.82	8.3452	7.697	-0.6482	-0.50175	0.70625	8.7538	8.3868	-0.367	-0.29645	0.814254	8.6273	7.219	-1.408	-0.81315	0.569138	742.366	1482.72	2	0.00124456	0.838806	130830_001_UL01504-LS-11-8214-10145_10145	FALSE
26S proteasome regulatory subunit 7, putative OS=Plasmodium falciparum (isolate 3D7) GN=PF13_0063 PE=3 SV=2	Q8IEK3	TmLEIVNQLDGFDNR	TMT6plex (+229), Oxidation (+16)	4	FALSE	33.55	32.9951	33.55	8.2529	8.603	0.3501	0.32095	1.24915	8.5639	8.8064	0.2424	0.16269	1.11937	8.4101	8.936	0.5259	0.3926	1.31276	670.678	2009.01	3	0.00165836	0.825046	130830_001_UL01504-LS-12-16976-19544_19544	FALSE
26S proteasome regulatory subunit 7, putative OS=Plasmodium falciparum (isolate 3D7) GN=PF13_0063 PE=3 SV=2	Q8IEK3	TmLEIVNQLDGFDNR	TMT6plex (+229), Oxidation (+16)	4	FALSE	21.15	32.9557	21.15	8.303	8.277	-0.02603	0.32095	1.24915	8.7183	8.8012	0.08298	0.16269	1.11937	8.6014	8.8714	0.2701	0.3926	1.31276	670.678	2009.01	3	0.00220767	1.09833	130830_001_UL01504-LS-12-16921-19483_19483	FALSE
26S proteasome regulatory subunit 7, putative OS=Plasmodium falciparum (isolate 3D7) GN=PF13_0063 PE=3 SV=2	Q8IEK3	TmLEIVNQLDGFDNR	TMT6plex (+229), Oxidation (+16)	4	FALSE	20.71	32.9425	20.71	8.4463	8.7381	0.2918	0.32095	1.24915	8.4957	8.7973	0.3015	0.16269	1.11937	8.396	8.6989	0.3029	0.3926	1.31276	670.677	2009.01	3	0.000925935	0.46066	130830_001_UL01504-LS-12-16847-19398_19398	FALSE
26S proteasome regulatory subunit 7, putative OS=Plasmodium falciparum (isolate 3D7) GN=PF13_0063 PE=3 SV=2	Q8IEK3	TmLEIVNQLDGFDNR	TMT6plex (+229), Oxidation (+16)	4	FALSE	10.6	32.9732	10.6	8.2254	8.6061	0.3808	0.32095	1.24915	9.0371	8.5346	-0.5025	0.16269	1.11937	8.3434	8.8257	0.4823	0.3926	1.31276	670.678	2009.01	3	0.0029401	1.46272	130830_001_UL01504-LS-12-17006-19580_19580	FALSE
26S proteasome regulatory subunit 7, putative OS=Plasmodium falciparum (isolate 3D7) GN=PF13_0063 PE=3 SV=2	Q8IEK3	TDAcFIcVIGSELVQK	TMT6plex (+229), Carbamidomethyl (+57), Carbamidomethyl (+57), TMT6plex (+229)	1	FALSE	38.69	33.6959	34.74	8.3452	5.774	-2.571	-2.571	0.168288	8.7538	8.8239	0.07011	0.07011	1.0498	8.6273	8.8209	0.1936	0.1936	1.14361	766.746	2297.22	3	0.000966155	0.420392	130830_001_UL01504-LS-01-19526-21863_21863	FALSE
26S proteasome regulatory subunit 7, putative OS=Plasmodium falciparum (isolate 3D7) GN=PF13_0063 PE=3 SV=2	Q8IEK3	TMLEIVNQLDGFDNR	TMT6plex (+229)	1	FALSE	58.53	32.4254	56.43	6.8298	6.8298	0	0	1	9.2147	6.7293	-2.485	-2.485	0.178624	9.4587	9.8372	0.3785	0.3785	1.29999	665.346	1993.01	3	0.000376619	0.188874	130830_001_UL01504-LS-04-16382-18971_18971	FALSE
26S proteasome regulatory subunit S14, putative OS=Plasmodium falciparum (isolate 3D7) GN=PFC0520w PE=4 SV=1	O77345	DNHIVcK	TMT6plex (+229), Carbamidomethyl (+57), TMT6plex (+229)	1	FALSE	18.5	30.3941	18.37	0.14323	0.12817	-0.01506	-0.01506	0.989615	0.26454	0.23002	-0.03452	-0.03452	0.976357	0.40942	0.27604	-0.1334	-0.1334	0.91168	448.588	1342.74	3	0.00169858	1.26406	130830_001_UL01504-LS-01-5148-6027_6027	FALSE
26S proteasome regulatory subunit, putative OS=Plasmodium falciparum (isolate 3D7) GN=PF13_0033 PE=3 SV=1	Q8IEQ1	ALQSVGQIIGQVLK	TMT6plex (+229), TMT6plex (+229)	2	FALSE	61.27	26.6932	59.44	10.348	10.587	0.2389	1.79795	3.47726	9.5495	9.4298	-0.1197	0.06185	1.0438	9.5414	9.5986	0.05721	-1.86689	0.274163	956.604	1911.19	2	0.000390065	0.203988	130830_001_UL01504-LS-01-20102-22500_22500	FALSE
26S proteasome regulatory subunit, putative OS=Plasmodium falciparum (isolate 3D7) GN=PF13_0033 PE=3 SV=1	Q8IEQ1	ALQSVGQIIGQVLK	TMT6plex (+229), TMT6plex (+229)	2	FALSE	30.71	26.7025	30.71	7.2886	10.645	3.357	1.79795	3.47726	9.0275	9.271	0.2434	0.06185	1.0438	9.9827	6.1914	-3.791	-1.86689	0.274163	638.072	1911.19	3	0.00074283	0.388469	130830_001_UL01504-LS-01-20098-22496_22496	FALSE
26S proteasome regulatory subunit, putative OS=Plasmodium falciparum (isolate 3D7) GN=PF13_0033 PE=3 SV=1	Q8IEQ1	EHQPcIIFMDEIDAIGGR	TMT6plex (+229), Carbamidomethyl (+57)	2	FALSE	51.33	33.5526	51.33	9.1594	9.1281	-0.03121	0.312445	1.24181	10.606	11.208	0.602	0.45755	1.37321	11.238	10.995	-0.2429	-0.66745	0.629619	777.387	2329.14	3	0.000132478	0.056854	130830_001_UL01504-LS-03-16015-18210_18210	FALSE
26S proteasome regulatory subunit, putative OS=Plasmodium falciparum (isolate 3D7) GN=PF13_0033 PE=3 SV=1	Q8IEQ1	EHQPcIIFMDEIDAIGGR	TMT6plex (+229), Carbamidomethyl (+57)	2	FALSE	44.11	33.5774	44.11	9.1883	9.8444	0.6561	0.312445	1.24181	9.3152	9.6283	0.3131	0.45755	1.37321	9.695	8.6027	-1.092	-0.66745	0.629619	777.387	2329.14	3	0.000315584	0.135435	130830_001_UL01504-LS-04-15237-17686_17686	FALSE
26S proteasome regulatory subunit, putative OS=Plasmodium falciparum (isolate 3D7) GN=PF13_0033 PE=3 SV=1	Q8IEQ1	TLMELLNHLDGFEELGNVK	TMT6plex (+229), TMT6plex (+229)	1	FALSE	46.51	34.3696	46.51	9.1883	9.4296	0.2413	0.2413	1.18206	9.3152	9.9456	0.6304	0.6304	1.54799	9.695	8.8434	-0.8516	-0.8516	0.55417	877.481	2629.42	3	0.00135318	0.514434	130830_001_UL01504-LS-05-13831-18598_18598	FALSE
26S proteasome regulatory subunit, putative OS=Plasmodium falciparum (isolate 3D7) GN=PFI0630w PE=4 SV=1	Q8I323	IGAFEAEEVGVEFLLK	TMT6plex (+229), TMT6plex (+229)	2	FALSE	19.6	32.2037	18.98	0.10365	6.2502	6.147	3.21745	9.30141	-0.16931	1.055	1.224	0.94085	1.91966	0.77635	0.97902	0.2027	-2.90815	0.133217	737.091	2208.25	3	0.00623599	2.82266	130830_001_UL01504-LS-17-12215-17634_17634	FALSE
26S proteasome regulatory subunit, putative OS=Plasmodium falciparum (isolate 3D7) GN=PFI0630w PE=4 SV=1	Q8I323	IGAFEAEEVGVEFLLK	TMT6plex (+229), TMT6plex (+229)	2	FALSE	17.1	32.1617	14.83	0.10365	0.3915	0.2879	3.21745	9.30141	-0.16931	0.48836	0.6577	0.94085	1.91966	0.77635	-5.2425	-6.019	-2.90815	0.133217	737.089	2208.25	3	0.00074283	0.336236	130830_001_UL01504-LS-05-13785-18538_18538	FALSE
26S proteasome regulatory subunit, putative OS=Plasmodium falciparum (isolate 3D7) GN=PFI0630w PE=4 SV=1	Q8I323	TFIHIPVK	TMT6plex (+229), TMT6plex (+229)	1	FALSE	16.11	29.1487	2.85	0.10365	0.23284	0.1292	0.1292	1.09369	-0.16931	-0.29872	-0.1294	-0.1294	0.914212	0.77635	0.57128	-0.2051	-0.2051	0.867479	471.639	1411.9	3	0.000101961	0.072164	130830_001_UL01504-LS-01-14021-15799_15799	FALSE
26s proteasome subunit p55, putative OS=Plasmodium falciparum (isolate 3D7) GN=PF10_0174 PE=4 SV=1	Q8IJM0	cYIIFLILSPYDEQQNK	Carbamidomethyl (+57), TMT6plex (+229), TMT6plex (+229)	1	FALSE	41.41	33.7894	30.61	8.0518	10.282	2.23	2.23	4.69134	8.2379	9.9796	1.742	1.742	3.34499	8.3713	8.4349	0.06358	0.06358	1.04506	868.14	2601.4	3	0.00623599	2.39624	130830_001_UL01504-LS-08-14164-18883_18883	FALSE
26s proteasome subunit p55, putative OS=Plasmodium falciparum (isolate 3D7) GN=PF10_0174 PE=4 SV=1	Q8IJM0	FHTDIVLNDR	TMT6plex (+229)	3	FALSE	51.58	30.4922	45.78	7.9309	7.477	-0.4539	-0.1246	0.917258	8.3465	8.2399	-0.1066	-0.1554	0.897883	8.2228	8.3089	0.08609	-0.2247	0.855773	486.935	1457.78	3	0.000101961	0.069894	130830_001_UL01504-LS-02-9282-10672_10672	FALSE
26s proteasome subunit p55, putative OS=Plasmodium falciparum (isolate 3D7) GN=PF10_0174 PE=4 SV=1	Q8IJM0	FHTDIVLNDR	TMT6plex (+229)	3	FALSE	47.94	30.4922	45.56	8.0221	8.2076	0.1855	-0.1246	0.917258	8.0464	7.891	-0.1554	-0.1554	0.897883	8.2919	8.0672	-0.2247	-0.2247	0.855773	486.935	1457.78	3	0.000285066	0.195413	130830_001_UL01504-LS-02-9249-10636_10636	FALSE
26s proteasome subunit p55, putative OS=Plasmodium falciparum (isolate 3D7) GN=PF10_0174 PE=4 SV=1	Q8IJM0	FHTDIVLNDR	TMT6plex (+229)	3	FALSE	30.41	30.6258	28.01	8.2012	8.0766	-0.1246	-0.1246	0.917258	8.2379	8.0601	-0.1777	-0.1554	0.897883	8.5207	7.4297	-1.091	-0.2247	0.855773	486.935	1457.78	3	0.000538908	0.369422	130830_001_UL01504-LS-02-9212-10594_10594	FALSE
26s proteasome subunit p55, putative OS=Plasmodium falciparum (isolate 3D7) GN=PF10_0174 PE=4 SV=1	Q8IJM0	KINPSLLNTEEFADLK	TMT6plex (+229), TMT6plex (+229), TMT6plex (+229)	1	FALSE	54.62	31.329	54.62	8.0518	8.3811	0.3292	0.3292	1.25632	8.2379	8.107	-0.1309	-0.1309	0.913262	8.3713	8.0378	-0.3335	-0.3335	0.793609	840.492	2518.45	3	0.00682553	2.70912	130830_001_UL01504-LS-03-15338-17448_17448	FALSE
26s proteasome subunit p55, putative OS=Plasmodium falciparum (isolate 3D7) GN=PF10_0174 PE=4 SV=1	Q8IJM0	LNLINTLcLVSEGK	TMT6plex (+229), Carbamidomethyl (+57), TMT6plex (+229)	3	FALSE	37.36	31.3735	34.48	6.632	6.632	0	0.004004	1.00278	7.8119	8.0394	0.2275	-0.3868	0.764824	6.6675	6.6675	0	0	1	678.068	2031.18	3	0.00135318	0.665874	130830_001_UL01504-LS-01-19787-22152_22152	FALSE
26s proteasome subunit p55, putative OS=Plasmodium falciparum (isolate 3D7) GN=PF10_0174 PE=4 SV=1	Q8IJM0	LNLINTLcLVSEGK	TMT6plex (+229), Carbamidomethyl (+57), TMT6plex (+229)	3	FALSE	29.75	31.4364	29.4	8.5597	8.5838	0.0241	0.004004	1.00278	8.4187	7.2158	-1.203	-0.3868	0.764824	8.9478	8.7886	-0.1593	0	1	678.067	2031.18	3	0.000111662	0.0549469	130830_001_UL01504-LS-01-19753-22114_22114	FALSE
26s proteasome subunit p55, putative OS=Plasmodium falciparum (isolate 3D7) GN=PF10_0174 PE=4 SV=1	Q8IJM0	LNLINTLcLVSEGK	TMT6plex (+229), Carbamidomethyl (+57), TMT6plex (+229)	3	FALSE	16.99	31.3893	16.99	8.4254	8.4294	0.004004	0.004004	1.00278	8.2322	7.8454	-0.3868	-0.3868	0.764824	8.7222	8.8597	0.1375	0	1	1016.6	2031.18	2	0.000708567	0.348672	130830_001_UL01504-LS-01-19768-22131_22131	FALSE
26s proteasome subunit p55, putative OS=Plasmodium falciparum (isolate 3D7) GN=PF10_0174 PE=4 SV=1	Q8IJM0	VGELDVmVEELISLEK	TMT6plex (+229), Oxidation (+16), TMT6plex (+229)	1	FALSE	16.91	33.5984	10.38	8.0518	8.0518	0	0	1	8.2379	6.2948	-1.943	-1.943	0.260075	8.3713	8.3713	0	0	1	759.762	2276.27	3	0.00580875	2.55075	130830_001_UL01504-LS-15-16275-21503_21503	FALSE
26s proteasome subunit p55, putative OS=Plasmodium falciparum (isolate 3D7) GN=PF10_0174 PE=4 SV=1	Q8IJM0	VGELDVMVEELISLEK	TMT6plex (+229), TMT6plex (+229)	4	FALSE	47.5	33.1429	45.89	8.109	8.5377	0.4287	0.4937	1.40805	8.3246	8.5773	0.2527	0.13075	1.09486	8.0223	8.7671	0.7448	0.3466	1.27156	754.429	2260.26	3	0.000172697	0.0763719	130830_001_UL01504-LS-05-14765-19767_19767	FALSE
26s proteasome subunit p55, putative OS=Plasmodium falciparum (isolate 3D7) GN=PF10_0174 PE=4 SV=1	Q8IJM0	VGELDVMVEELISLEK	TMT6plex (+229), TMT6plex (+229)	4	FALSE	37.5	33.1806	36.88	7.8554	8.427	0.5716	0.4937	1.40805	8.2029	8.3211	0.1182	0.13075	1.09486	8.5634	8.9681	0.4047	0.3466	1.27156	754.428	2260.26	3	0.00163754	0.724169	130830_001_UL01504-LS-05-14743-19739_19739	FALSE
26s proteasome subunit p55, putative OS=Plasmodium falciparum (isolate 3D7) GN=PF10_0174 PE=4 SV=1	Q8IJM0	VGELDVMVEELISLEK	TMT6plex (+229), TMT6plex (+229)	4	FALSE	36.63	33.2838	36.63	8.0518	8.6071	0.5553	0.4937	1.40805	8.2379	8.3812	0.1433	0.13075	1.09486	8.3713	7.728	-0.6434	0.3466	1.27156	754.424	2260.25	3	0.0157367	6.95926	130830_001_UL01504-LS-06-10711-16801_16801	FALSE
26s proteasome subunit p55, putative OS=Plasmodium falciparum (isolate 3D7) GN=PF10_0174 PE=4 SV=1	Q8IJM0	VGELDVMVEELISLEK	TMT6plex (+229), TMT6plex (+229)	4	FALSE	7.79	32.8533	7.79	8.2075	8.6396	0.4321	0.4937	1.40805	8.1601	7.8329	-0.3271	0.13075	1.09486	8.6047	8.8933	0.2885	0.3466	1.27156	754.43	2260.27	3	0.0031232	1.38117	130830_001_UL01504-LS-05-14808-19818_19818	FALSE
26S proteasome subunit, putative OS=Plasmodium falciparum (isolate 3D7) GN=PF10_0298 PE=4 SV=1	Q8IJA0	MTLLALMDLAFK	TMT6plex (+229), TMT6plex (+229)	2	FALSE	27.42	30.3262	27.42	7.3831	11.014	3.631	1.8155	3.51982	8.8638	9.6224	0.7587	-0.92015	0.528454	6.9039	9.2939	2.39	1.195	2.28945	609.031	1824.07	3	0.00544254	2.98208	130830_001_UL01504-LS-07-12997-18093_18093	FALSE
26S proteasome subunit, putative OS=Plasmodium falciparum (isolate 3D7) GN=PF10_0298 PE=4 SV=1	Q8IJA0	MTLLALMDLAFK	TMT6plex (+229), TMT6plex (+229)	2	FALSE	14.37	30.2366	14.37	7.3831	7.3831	0	1.8155	3.51982	9.0235	6.4247	-2.599	-0.92015	0.528454	6.9039	6.9039	0	1.195	2.28945	609.029	1824.07	3	0.000416838	0.228395	130830_001_UL01504-LS-09-11454-17284_17284	FALSE
26S proteasome subunit, putative OS=Plasmodium falciparum (isolate 3D7) GN=PF10_0298 PE=4 SV=1	Q8IJA0	YALLYLAYTPLNDLNDYDR	TMT6plex (+229)	1	FALSE	21.6	33.8292	19.83	7.3831	10.338	2.955	2.955	7.75432	8.8026	6.4247	-2.378	-2.378	0.192376	6.9039	9.3674	2.463	2.463	5.51362	845.772	2534.29	3	0.0029401	1.15966	130830_001_UL01504-LS-09-11222-17011_17011	FALSE
26S proteasome subunit, putative OS=Plasmodium falciparum (isolate 3D7) GN=PF10_0298 PE=4 SV=1	Q8IJA0	YNHINQYLNENEEILLK	TMT6plex (+229), TMT6plex (+229)	1	FALSE	45.85	34.283	39.57	7.3831	8.2538	0.8707	0.8707	1.82855	8.8638	10.038	1.174	1.174	2.25636	6.9039	7.2058	0.3018	0.3018	1.23268	869.14	2604.4	3	0.00306217	1.17531	130830_001_UL01504-LS-04-14303-16644_16644	FALSE
26S proteasome subunit, putative OS=Plasmodium falciparum (isolate 3D7) GN=PF14_0632 PE=4 SV=1	Q8IKH3	EAPPFEPFSWKEEN	TMT6plex (+229), TMT6plex (+229)	1	FALSE	31.03	33.3345	30.58	10.434	10.45	0.01535	0.01535	1.0107	10.249	10.128	-0.1217	-0.1217	0.919104	10.667	10.072	-0.595	-0.595	0.662044	1083.05	2164.09	2	0.00100042	0.462066	130830_001_UL01504-LS-14-16126-19610_19610	FALSE
26S proteasome subunit, putative OS=Plasmodium falciparum (isolate 3D7) GN=PF14_0632 PE=4 SV=1	Q8IKH3	FGAIVSAGLLDIcGR	TMT6plex (+229), Carbamidomethyl (+57)	3	FALSE	60.47	31.8837	60.47	11.128	10.879	-0.2488	-0.09291	0.93763	10.229	10.833	0.6049	0.3443	1.26953	10.749	11.605	0.8567	0.8567	1.81089	593.332	1776.97	3	0.00133237	0.749369	130830_001_UL01504-LS-01-19645-21994_21994	FALSE
26S proteasome subunit, putative OS=Plasmodium falciparum (isolate 3D7) GN=PF14_0632 PE=4 SV=1	Q8IKH3	FGAIVSAGLLDIcGR	TMT6plex (+229), Carbamidomethyl (+57)	3	FALSE	39.45	32.0303	39.45	10.904	10.811	-0.09291	-0.09291	0.93763	10.476	10.821	0.3443	0.3443	1.26953	11.128	11.282	0.154	0.8567	1.81089	889.496	1776.98	2	0.00100042	0.562669	130830_001_UL01504-LS-01-19666-22017_22017	FALSE
26S proteasome subunit, putative OS=Plasmodium falciparum (isolate 3D7) GN=PF14_0632 PE=4 SV=1	Q8IKH3	FGAIVSAGLLDIcGR	TMT6plex (+229), Carbamidomethyl (+57)	3	FALSE	33.84	32.0194	33.84	6.7722	10.939	4.167	-0.09291	0.93763	10.468	6.4446	-4.023	0.3443	1.26953	6.9436	11.304	4.361	0.8567	1.81089	593.332	1776.98	3	0.000599944	0.337429	130830_001_UL01504-LS-01-19677-22029_22029	FALSE
26S proteasome subunit, putative OS=Plasmodium falciparum (isolate 3D7) GN=PF14_0632 PE=4 SV=1	Q8IKH3	FLNLLIESYNPHVR	TMT6plex (+229)	1	FALSE	48.21	31.7319	47.85	10.314	10.314	0	0	1	11.143	6.9802	-4.163	-4.163	0.0558229	9.8668	9.8668	0	0	1	648.702	1943.08	3	0.00104801	0.539072	130830_001_UL01504-LS-02-16054-18219_18219	FALSE
26S proteasome subunit, putative OS=Plasmodium falciparum (isolate 3D7) GN=PF14_0632 PE=4 SV=1	Q8IKH3	ILSDKHEDIIAK	TMT6plex (+229), TMT6plex (+229), TMT6plex (+229)	1	FALSE	15.95	29.2942	15.76	10.731	11.171	0.4406	0.4406	1.35717	10.786	10.166	-0.62	-0.62	0.650671	11.051	11.517	0.4656	0.4656	1.38089	518.07	2068.25	4	0.000369249	0.178445	130830_001_UL01504-LS-01-12460-14079_14079	FALSE
26S proteasome subunit, putative OS=Plasmodium falciparum (isolate 3D7) GN=PF14_0632 PE=4 SV=1	Q8IKH3	IYFHLEK	TMT6plex (+229), TMT6plex (+229)	3	FALSE	15.69	29.6614	5.25	11.056	10.465	-0.591	-0.09593	0.935669	11.951	11.852	-0.09886	0.3187	1.24721	10.756	10.925	0.1683	0.5005	1.4147	469.952	1406.83	3	0.00104801	0.744406	130830_001_UL01504-LS-04-11230-13191_13191	FALSE
26S proteasome subunit, putative OS=Plasmodium falciparum (isolate 3D7) GN=PF14_0632 PE=4 SV=1	Q8IKH3	IYFHLEK	TMT6plex (+229), TMT6plex (+229)	3	FALSE	11.96	29.8137	5.86	10.859	11.4	0.5413	-0.09593	0.935669	10.719	11.037	0.3187	0.3187	1.24721	10.19	10.69	0.5005	0.5005	1.4147	469.952	1406.83	3	0.000407136	0.289192	130830_001_UL01504-LS-03-12061-13802_13802	FALSE
26S proteasome subunit, putative OS=Plasmodium falciparum (isolate 3D7) GN=PF14_0632 PE=4 SV=1	Q8IKH3	IYFHLEK	TMT6plex (+229), TMT6plex (+229)	3	FALSE	10.69	29.8543	9.21	10.942	10.846	-0.09593	-0.09593	0.935669	10.658	11.134	0.4756	0.3187	1.24721	10.335	10.981	0.6457	0.5005	1.4147	469.952	1406.83	3	5.06272e-05	0.0359609	130830_001_UL01504-LS-03-12029-13766_13766	FALSE
26S proteasome subunit, putative OS=Plasmodium falciparum (isolate 3D7) GN=PF14_0632 PE=4 SV=1	Q8IKH3	LLHFSVSDVSDDVR	TMT6plex (+229)	7	FALSE	55.51	32.3905	55.51	10.941	10.987	0.04581	-0.2895	0.818186	11.748	12.005	0.2571	0.2571	1.19507	10.703	10.622	-0.08131	0.03177	1.02227	606.658	1816.95	3	0.00098697	0.5429	130830_001_UL01504-LS-04-13486-15739_15739	FALSE
26S proteasome subunit, putative OS=Plasmodium falciparum (isolate 3D7) GN=PF14_0632 PE=4 SV=1	Q8IKH3	LLHFSVSDVSDDVR	TMT6plex (+229)	7	FALSE	53.32	32.4105	53.32	11.013	10.567	-0.446	-0.2895	0.818186	11.718	11.752	0.03422	0.2571	1.19507	10.648	11.308	0.6595	0.03177	1.02227	606.658	1816.95	3	0.000437654	0.240739	130830_001_UL01504-LS-04-13523-15780_15780	FALSE
26S proteasome subunit, putative OS=Plasmodium falciparum (isolate 3D7) GN=PF14_0632 PE=4 SV=1	Q8IKH3	LLHFSVSDVSDDVR	TMT6plex (+229)	7	FALSE	53.17	32.4204	53.17	11.36	6.712	-4.648	-0.2895	0.818186	11.378	7.6	-3.778	0.2571	1.19507	6.7448	10.765	4.02	0.03177	1.02227	606.658	1816.95	3	0.000477873	0.262862	130830_001_UL01504-LS-04-13556-15816_15816	FALSE
26S proteasome subunit, putative OS=Plasmodium falciparum (isolate 3D7) GN=PF14_0632 PE=4 SV=1	Q8IKH3	LLHFSVSDVSDDVR	TMT6plex (+229)	7	FALSE	52.04	32.3905	52.04	10.845	10.556	-0.2895	-0.2895	0.818186	10.995	11.048	0.0532	0.2571	1.19507	10.71	10.741	0.03177	0.03177	1.02227	606.658	1816.95	3	0.00098697	0.5429	130830_001_UL01504-LS-03-14364-16371_16371	FALSE
26S proteasome subunit, putative OS=Plasmodium falciparum (isolate 3D7) GN=PF14_0632 PE=4 SV=1	Q8IKH3	LLHFSVSDVSDDVR	TMT6plex (+229)	7	FALSE	50.06	32.3905	50.06	10.995	11.168	0.1735	-0.2895	0.818186	10.264	10.718	0.454	0.2571	1.19507	11.053	10.698	-0.3551	0.03177	1.02227	606.658	1816.95	3	0.00098697	0.5429	130830_001_UL01504-LS-03-14326-16329_16329	FALSE
26S proteasome subunit, putative OS=Plasmodium falciparum (isolate 3D7) GN=PF14_0632 PE=4 SV=1	Q8IKH3	LLHFSVSDVSDDVR	TMT6plex (+229)	7	FALSE	47.8	32.3905	47.8	11.328	10.823	-0.5049	-0.2895	0.818186	10.55	11.374	0.8234	0.2571	1.19507	10.418	10.402	-0.0152	0.03177	1.02227	606.658	1816.95	3	0.00098697	0.5429	130830_001_UL01504-LS-03-14299-16299_16299	FALSE
26S proteasome subunit, putative OS=Plasmodium falciparum (isolate 3D7) GN=PF14_0632 PE=4 SV=1	Q8IKH3	LLHFSVSDVSDDVR	TMT6plex (+229)	7	FALSE	35.64	32.3502	34.35	10.839	11.146	0.3068	-0.2895	0.818186	10.584	11.029	0.4451	0.2571	1.19507	10.458	10.839	0.3812	0.03177	1.02227	909.484	1816.95	2	0.00112249	0.617443	130830_001_UL01504-LS-03-14348-16353_16353	FALSE
26S proteasome subunit, putative OS=Plasmodium falciparum (isolate 3D7) GN=PF14_0632 PE=4 SV=1	Q8IKH3	LLVNLYLSLSEEELK	TMT6plex (+229), TMT6plex (+229)	1	FALSE	30.75	30.8955	30.75	10.314	10.401	0.08691	0.08691	1.06209	10.468	10.936	0.4679	0.4679	1.38309	10.408	10.685	0.2763	0.2763	1.21108	741.104	2220.29	3	0.0125018	5.62815	130830_001_UL01504-LS-06-10431-16348_16348	FALSE
26S proteasome subunit, putative OS=Plasmodium falciparum (isolate 3D7) GN=PF14_0632 PE=4 SV=1	Q8IKH3	LNAIVDVYWPELADSIFK	TMT6plex (+229), TMT6plex (+229)	3	FALSE	56.89	33.1952	45.34	10.179	10.64	0.4608	0.4608	1.3763	10.581	11.013	0.4316	0.4316	1.34873	9.5457	13.435	3.889	3.889	14.8151	851.147	2550.42	3	0.00458804	1.79823	130830_001_UL01504-LS-07-12962-18020_18020	FALSE
26S proteasome subunit, putative OS=Plasmodium falciparum (isolate 3D7) GN=PF14_0632 PE=4 SV=1	Q8IKH3	LNAIVDVYWPELADSIFK	TMT6plex (+229), TMT6plex (+229)	3	FALSE	53.98	33.2449	43.49	10.612	6.1551	-4.457	0.4608	1.3763	10.679	10.608	-0.07129	0.4316	1.34873	13.39	13.951	0.5611	3.889	14.8151	851.146	2550.42	3	0.00110904	0.434675	130830_001_UL01504-LS-07-12949-17997_17997	FALSE
26S proteasome subunit, putative OS=Plasmodium falciparum (isolate 3D7) GN=PF14_0632 PE=4 SV=1	Q8IKH3	LNAIVDVYWPELADSIFK	TMT6plex (+229), TMT6plex (+229)	3	FALSE	44.73	33.216	34.41	10.192	10.769	0.5769	0.4608	1.3763	10.258	10.918	0.6599	0.4316	1.34873	9.5457	13.712	4.167	3.889	14.8151	851.147	2550.42	3	0.00422183	1.6547	130830_001_UL01504-LS-07-12932-17972_17972	FALSE
26S proteasome subunit, putative OS=Plasmodium falciparum (isolate 3D7) GN=PF14_0632 PE=4 SV=1	Q8IKH3	MELLVDEMIDVcIK	TMT6plex (+229), Carbamidomethyl (+57), TMT6plex (+229)	3	FALSE	35.21	33.7162	33.88	11.159	6.712	-4.447	0	1	7.6	11.744	4.144	0	1	10.89	10.603	-0.2872	-0.3583	0.780083	722.728	2165.16	3	0.0053815	2.48434	130830_001_UL01504-LS-04-17093-19819_19819	FALSE
26S proteasome subunit, putative OS=Plasmodium falciparum (isolate 3D7) GN=PF14_0632 PE=4 SV=1	Q8IKH3	MELLVDEMIDVcIK	TMT6plex (+229), Carbamidomethyl (+57), TMT6plex (+229)	3	FALSE	28.04	33.6922	23.16	6.712	10.958	4.246	0	1	7.6	7.6	0	0	1	11.024	10.666	-0.3583	-0.3583	0.780083	722.727	2165.16	3	0.00226871	1.04734	130830_001_UL01504-LS-04-17119-19849_19849	FALSE
26S proteasome subunit, putative OS=Plasmodium falciparum (isolate 3D7) GN=PF14_0632 PE=4 SV=1	Q8IKH3	MELLVDEMIDVcIK	TMT6plex (+229), Carbamidomethyl (+57), TMT6plex (+229)	3	FALSE	9.8	33.7475	6.53	6.712	6.712	0	0	1	7.6	7.6	0	0	1	10.893	6.7448	-4.149	-0.3583	0.780083	722.726	2165.16	3	7.14431e-05	0.0329814	130830_001_UL01504-LS-04-17148-19885_19885	FALSE
26S proteasome subunit, putative OS=Plasmodium falciparum (isolate 3D7) GN=PF14_0632 PE=4 SV=1	Q8IKH3	NNHADLILLDTYK	TMT6plex (+229), TMT6plex (+229)	2	FALSE	29.16	31.8299	18.61	10.314	15.019	4.705	4.5785	23.8927	10.573	11.141	0.5685	0.28425	1.21778	9.8668	14.059	4.192	0.1595	1.1169	663.379	1987.11	3	0.000193513	0.0973348	130830_001_UL01504-LS-02-13053-14884_14884	FALSE
26S proteasome subunit, putative OS=Plasmodium falciparum (isolate 3D7) GN=PF14_0632 PE=4 SV=1	Q8IKH3	NNHADLILLDTYK	TMT6plex (+229), TMT6plex (+229)	2	FALSE	23.4	31.8667	21.97	10.314	14.767	4.452	4.5785	23.8927	6.9802	6.9802	0	0.28425	1.21778	13.739	9.8668	-3.873	0.1595	1.1169	663.379	1987.12	3	0.00147525	0.742032	130830_001_UL01504-LS-02-13092-14927_14927	FALSE
26S proteasome subunit, putative OS=Plasmodium falciparum (isolate 3D7) GN=PF14_0632 PE=4 SV=1	Q8IKH3	TAQDDNSsVLsDGK	TMT6plex (+229), Phospho (+80), Phospho (+80), TMT6plex (+229)	10	TRUE	45.71	29.6802	7	10.26	9.9504	-0.3095	-0.070435	0.952351	10.686	10.36	-0.3262	-0.097975	0.934344	10.564	10.336	-0.2279	-0.1564	0.897261	1027.96	2053.9	2	0.0038824	1.88933	130830_001_UL01504-LS-05-7012-9468_9468	FALSE
26S proteasome subunit, putative OS=Plasmodium falciparum (isolate 3D7) GN=PF14_0632 PE=4 SV=1	Q8IKH3	TAQDDNSsVLsDGK	TMT6plex (+229), Phospho (+80), Phospho (+80), TMT6plex (+229)	10	TRUE	36.32	29.7405	5.6	10.253	10.176	-0.07666	-0.070435	0.952351	10.496	10.351	-0.1455	-0.097975	0.934344	10.637	10.243	-0.3945	-0.1564	0.897261	1027.96	2053.9	2	0.000708567	0.344817	130830_001_UL01504-LS-05-7092-9576_9576	FALSE
26S proteasome subunit, putative OS=Plasmodium falciparum (isolate 3D7) GN=PF14_0632 PE=4 SV=1	Q8IKH3	TAQDDNSsVLsDGK	TMT6plex (+229), Phospho (+80), Phospho (+80), TMT6plex (+229)	10	TRUE	34.66	29.5904	0	10.343	9.9363	-0.4069	-0.070435	0.952351	10.634	10.477	-0.1572	-0.097975	0.934344	10.589	10.178	-0.4102	-0.1564	0.897261	1027.96	2053.9	2	0.00217341	1.05767	130830_001_UL01504-LS-05-7059-9531_9531	FALSE
26S proteasome subunit, putative OS=Plasmodium falciparum (isolate 3D7) GN=PF14_0632 PE=4 SV=1	Q8IKH3	TAQDDNSsVLsDGK	TMT6plex (+229), Phospho (+80), Phospho (+80), TMT6plex (+229)	10	TRUE	20.96	29.7772	5.68	10.532	10.037	-0.495	-0.070435	0.952351	10.312	10.632	0.3197	-0.097975	0.934344	10.303	10.341	0.03737	-0.1564	0.897261	685.641	2053.9	3	0.000254549	0.123873	130830_001_UL01504-LS-05-7113-9604_9604	FALSE
26S proteasome subunit, putative OS=Plasmodium falciparum (isolate 3D7) GN=PF14_0632 PE=4 SV=1	Q8IKH3	TAQDDNSsVLsDGK	TMT6plex (+229), Phospho (+80), Phospho (+80), TMT6plex (+229)	10	TRUE	19.21	29.8363	6.02	10.205	10.41	0.2049	-0.070435	0.952351	10.267	10.393	0.1259	-0.097975	0.934344	10.362	10.52	0.1574	-0.1564	0.897261	685.642	2053.9	3	0.00135318	0.658511	130830_001_UL01504-LS-05-7068-9543_9543	FALSE
26S proteasome subunit, putative OS=Plasmodium falciparum (isolate 3D7) GN=PF14_0632 PE=4 SV=1	Q8IKH3	TAQDDNSsVLsDGK	TMT6plex (+229), Phospho (+80), Phospho (+80), TMT6plex (+229)	10	TRUE	16.46	29.6802	6.11	10.007	10.293	0.2852	-0.070435	0.952351	10.562	10.485	-0.07715	-0.097975	0.934344	10.491	10.318	-0.1736	-0.1564	0.897261	685.64	2053.9	3	0.00212582	1.03451	130830_001_UL01504-LS-05-6974-9417_9417	FALSE
26S proteasome subunit, putative OS=Plasmodium falciparum (isolate 3D7) GN=PF14_0632 PE=4 SV=1	Q8IKH3	TAQDDNSsVLsDGK	TMT6plex (+229), Phospho (+80), Phospho (+80), TMT6plex (+229)	10	TRUE	15.03	29.7955	0.13	10.161	10.554	0.3937	-0.070435	0.952351	10.37	10.42	0.05018	-0.097975	0.934344	10.018	10.634	0.6157	-0.1564	0.897261	685.641	2053.9	3	0.00062076	0.302086	130830_001_UL01504-LS-05-7009-9464_9464	FALSE
26S proteasome subunit, putative OS=Plasmodium falciparum (isolate 3D7) GN=PF14_0632 PE=4 SV=1	Q8IKH3	TAQDDNSsVLsDGK	TMT6plex (+229), Phospho (+80), Phospho (+80), TMT6plex (+229)	10	TRUE	15.02	29.7267	1.52	10.247	10.486	0.239	-0.070435	0.952351	10.239	10.361	0.1218	-0.097975	0.934344	10.563	10.259	-0.304	-0.1564	0.897261	685.641	2053.9	3	0.00102719	0.499871	130830_001_UL01504-LS-05-6945-9377_9377	FALSE
26S proteasome subunit, putative OS=Plasmodium falciparum (isolate 3D7) GN=PF14_0632 PE=4 SV=1	Q8IKH3	TAQDDNSsVLsDGK	TMT6plex (+229), Phospho (+80), Phospho (+80), TMT6plex (+229)	10	TRUE	12.9	29.7497	5.48	10.557	10.493	-0.06421	-0.070435	0.952351	10.414	10.286	-0.1277	-0.097975	0.934344	10.273	10.134	-0.1392	-0.1564	0.897261	685.641	2053.9	3	7.14431e-05	0.0347671	130830_001_UL01504-LS-05-7154-9662_9662	FALSE
26S proteasome subunit, putative OS=Plasmodium falciparum (isolate 3D7) GN=PF14_0632 PE=4 SV=1	Q8IKH3	TAQDDNSsVLsDGK	TMT6plex (+229), Phospho (+80), Phospho (+80), TMT6plex (+229)	10	TRUE	8.01	29.5617	0	10.712	10.433	-0.2797	-0.070435	0.952351	10.571	10.453	-0.1188	-0.097975	0.934344	10.031	9.9573	-0.07318	-0.1564	0.897261	685.64	2053.9	3	0.00230893	1.12362	130830_001_UL01504-LS-05-7046-9514_9514	FALSE
26S proteasome subunit, putative OS=Plasmodium falciparum (isolate 3D7) GN=PF14_0632 PE=4 SV=1	Q8IKH3	TAQDDNSSVLsDGK	TMT6plex (+229), Phospho (+80), TMT6plex (+229)	14	TRUE	74.99	31.5442	22.96	10.207	10.101	-0.1065	-0.06049	0.958938	10.568	10.581	0.01268	-0.0527	0.96413	10.5	10.201	-0.2988	-0.21335	0.862532	987.975	1973.93	2	0.000464427	0.23516	130830_001_UL01504-LS-05-6485-8688_8688	FALSE
26S proteasome subunit, putative OS=Plasmodium falciparum (isolate 3D7) GN=PF14_0632 PE=4 SV=1	Q8IKH3	TAQDDNSSVLsDGK	TMT6plex (+229), Phospho (+80), TMT6plex (+229)	14	TRUE	69.59	31.5594	11.92	10.162	10.194	0.03266	-0.06049	0.958938	10.616	10.652	0.03599	-0.0527	0.96413	10.31	10.223	-0.08702	-0.21335	0.862532	987.975	1973.93	2	0.000342357	0.17335	130830_001_UL01504-LS-05-6506-8721_8721	FALSE
26S proteasome subunit, putative OS=Plasmodium falciparum (isolate 3D7) GN=PF14_0632 PE=4 SV=1	Q8IKH3	TAQDDNSSVLsDGK	TMT6plex (+229), Phospho (+80), TMT6plex (+229)	14	TRUE	68.6	31.3609	15.85	10.227	10.195	-0.03203	-0.06049	0.958938	10.516	10.411	-0.1054	-0.0527	0.96413	10.432	10.217	-0.215	-0.21335	0.862532	987.974	1973.93	2	0.000830638	0.420589	130830_001_UL01504-LS-14-9094-10822_10822	FALSE
26S proteasome subunit, putative OS=Plasmodium falciparum (isolate 3D7) GN=PF14_0632 PE=4 SV=1	Q8IKH3	TAQDDNSSVLsDGK	TMT6plex (+229), Phospho (+80), TMT6plex (+229)	14	TRUE	66.73	31.4613	34.55	10.145	10.233	0.08747	-0.06049	0.958938	10.422	10.51	0.08872	-0.0527	0.96413	10.478	10.211	-0.2667	-0.21335	0.862532	987.974	1973.93	2	0.000586497	0.296969	130830_001_UL01504-LS-14-8958-10662_10662	FALSE
26S proteasome subunit, putative OS=Plasmodium falciparum (isolate 3D7) GN=PF14_0632 PE=4 SV=1	Q8IKH3	TAQDDNSSVLsDGK	TMT6plex (+229), Phospho (+80), TMT6plex (+229)	14	TRUE	66.15	31.5076	13.43	10.258	10.173	-0.0848	-0.06049	0.958938	10.583	10.59	0.007007	-0.0527	0.96413	10.388	10.165	-0.2229	-0.21335	0.862532	987.975	1973.94	2	0.00124456	0.630174	130830_001_UL01504-LS-05-6526-8756_8756	FALSE
26S proteasome subunit, putative OS=Plasmodium falciparum (isolate 3D7) GN=PF14_0632 PE=4 SV=1	Q8IKH3	TAQDDNSSVLsDGK	TMT6plex (+229), Phospho (+80), TMT6plex (+229)	14	TRUE	65.29	31.2057	20.31	10.187	10.15	-0.03618	-0.06049	0.958938	10.637	10.46	-0.1774	-0.0527	0.96413	10.294	10.271	-0.02285	-0.21335	0.862532	987.974	1973.93	2	0.0018072	0.915066	130830_001_UL01504-LS-14-9048-10768_10768	FALSE
26S proteasome subunit, putative OS=Plasmodium falciparum (isolate 3D7) GN=PF14_0632 PE=4 SV=1	Q8IKH3	TAQDDNSSVLsDGK	TMT6plex (+229), Phospho (+80), TMT6plex (+229)	14	TRUE	63.91	31.3481	27.67	10.503	9.9857	-0.5176	-0.06049	0.958938	10.533	10.314	-0.2185	-0.0527	0.96413	10.446	10.217	-0.2291	-0.21335	0.862532	987.974	1973.93	2	0.00119685	0.606017	130830_001_UL01504-LS-14-8990-10700_10700	FALSE
26S proteasome subunit, putative OS=Plasmodium falciparum (isolate 3D7) GN=PF14_0632 PE=4 SV=1	Q8IKH3	TAQDDNSSVLsDGK	TMT6plex (+229), Phospho (+80), TMT6plex (+229)	14	TRUE	40.59	31.5045	14.94	10.249	10.446	0.197	-0.06049	0.958938	10.413	10.066	-0.3478	-0.0527	0.96413	10.605	10.378	-0.2267	-0.21335	0.862532	658.986	1973.94	3	0.00214664	1.08694	130830_001_UL01504-LS-05-6520-8745_8745	FALSE
26S proteasome subunit, putative OS=Plasmodium falciparum (isolate 3D7) GN=PF14_0632 PE=4 SV=1	Q8IKH3	TAQDDNSSVLsDGK	TMT6plex (+229), Phospho (+80), TMT6plex (+229)	14	TRUE	35.19	31.4613	7.39	10.582	9.8226	-0.7596	-0.06049	0.958938	10.544	9.903	-0.6408	-0.0527	0.96413	10.779	10.369	-0.4102	-0.21335	0.862532	658.985	1973.93	3	0.000599944	0.303778	130830_001_UL01504-LS-14-8942-10643_10643	FALSE
26S proteasome subunit, putative OS=Plasmodium falciparum (isolate 3D7) GN=PF14_0632 PE=4 SV=1	Q8IKH3	TAQDDNSSVLsDGK	TMT6plex (+229), Phospho (+80), TMT6plex (+229)	14	TRUE	28.98	31.5045	12.89	10.393	10.293	-0.09943	-0.06049	0.958938	10.206	10.562	0.3555	-0.0527	0.96413	10.392	10.311	-0.08086	-0.21335	0.862532	658.986	1973.94	3	0.00104801	0.530651	130830_001_UL01504-LS-05-6504-8718_8718	FALSE
26S proteasome subunit, putative OS=Plasmodium falciparum (isolate 3D7) GN=PF14_0632 PE=4 SV=1	Q8IKH3	TAQDDNSSVLsDGK	TMT6plex (+229), Phospho (+80), TMT6plex (+229)	14	TRUE	28.29	31.4551	10.15	9.7093	10.425	0.7156	-0.06049	0.958938	10.526	10.827	0.3003	-0.0527	0.96413	10.344	10.167	-0.1771	-0.21335	0.862532	658.985	1973.93	3	0.000783049	0.396492	130830_001_UL01504-LS-14-9042-10761_10761	FALSE
26S proteasome subunit, putative OS=Plasmodium falciparum (isolate 3D7) GN=PF14_0632 PE=4 SV=1	Q8IKH3	TAQDDNSSVLsDGK	TMT6plex (+229), Phospho (+80), TMT6plex (+229)	14	TRUE	23.11	31.5564	11.15	10.401	10.233	-0.1685	-0.06049	0.958938	10.538	10.286	-0.2513	-0.0527	0.96413	10.455	10.244	-0.2117	-0.21335	0.862532	658.986	1973.94	3	0.000681795	0.345222	130830_001_UL01504-LS-05-6488-8692_8692	FALSE
26S proteasome subunit, putative OS=Plasmodium falciparum (isolate 3D7) GN=PF14_0632 PE=4 SV=1	Q8IKH3	TAQDDNSSVLsDGK	TMT6plex (+229), Phospho (+80), TMT6plex (+229)	14	TRUE	9.4	31.4983	9.38	10.458	10.146	-0.3118	-0.06049	0.958938	10.382	10.071	-0.3119	-0.0527	0.96413	10.538	10.404	-0.1339	-0.21335	0.862532	658.986	1973.94	3	0.0008649	0.437937	130830_001_UL01504-LS-14-8904-10598_10598	FALSE
26S proteasome subunit, putative OS=Plasmodium falciparum (isolate 3D7) GN=PF14_0632 PE=4 SV=1	Q8IKH3	TAQDDNSSVLsDGK	TMT6plex (+229), Phospho (+80), TMT6plex (+229)	14	TRUE	4.46	31.5564	3.1	10.314	10.314	0	-0.06049	0.958938	10.468	10.468	0	-0.0527	0.96413	10.408	14.539	4.131	-0.21335	0.862532	658.986	1973.94	3	0.000681795	0.345222	130830_001_UL01504-LS-17-6165-8631_8631	FALSE
26S proteasome subunit, putative OS=Plasmodium falciparum (isolate 3D7) GN=PF14_0632 PE=4 SV=1	Q8IKH3	VTGNLYIEFLHR	TMT6plex (+229)	1	FALSE	47.85	31.7522	40.42	11.023	11.116	0.0933	0.0933	1.06681	10.32	10.728	0.4075	0.4075	1.32639	11.251	10.984	-0.2669	-0.2669	0.831103	564.321	1689.94	3	0.000783049	0.463083	130830_001_UL01504-LS-01-17461-19591_19591	FALSE
2-oxoglutarate dehydrogenase E1 component OS=Plasmodium falciparum (isolate 3D7) GN=PF08_0045 PE=4 SV=1	Q8I6S5	FNIDTIIDIVGYR	TMT6plex (+229)	1	FALSE	28.36	31.7551	28.36	6.4165	6.4165	0	0	1	6.4165	6.4165	0	0	1	8.8587	6.4165	-2.442	-2.442	0.184028	590	1766.98	3	0.000355803	0.201248	130830_001_UL01504-LS-04-17063-19783_19783	FALSE
3',5'-cyclic nucleotide phosphodiesterase OS=Plasmodium falciparum (isolate 3D7) GN=PDEbeta PE=2 SV=1	Q8I6Z7	sFIMNLLR	Phospho (+80), TMT6plex (+229)	1	TRUE	17.36	28.9098	15.4	11.302	10.853	-0.4486	-0.4486	0.732754	11.648	11.022	-0.626	-0.626	0.64797	12.007	11.091	-0.916	-0.916	0.529976	651.846	1301.68	2	0.00112249	0.861672	130830_001_UL01504-LS-05-13594-18287_18287	FALSE
3',5'-cyclic nucleotide phosphodiesterase OS=Plasmodium falciparum (isolate 3D7) GN=PDEbeta PE=2 SV=1	Q8I6Z7	EGIsEDNR	TMT6plex (+229), Phospho (+80)	2	TRUE	23.77	25.0106	19.84	11.499	10.824	-0.675	-0.71735	0.608214	11.39	11.005	-0.3843	-0.4664	0.723768	11.582	11.228	-0.3543	-0.40415	0.755681	614.776	1227.54	2	0.0047846	3.89452	130830_001_UL01504-LS-14-3664-4608_4608	FALSE
3',5'-cyclic nucleotide phosphodiesterase OS=Plasmodium falciparum (isolate 3D7) GN=PDEbeta PE=2 SV=1	Q8I6Z7	EGIsEDNR	TMT6plex (+229), Phospho (+80)	2	TRUE	19.61	25	16.21	11.57	10.81	-0.7597	-0.71735	0.608214	11.361	10.812	-0.5485	-0.4664	0.723768	11.714	11.26	-0.454	-0.40415	0.755681	614.774	1227.53	2	0.00107478	0.874842	130830_001_UL01504-LS-14-3577-4511_4511	FALSE
3',5'-cyclic nucleotide phosphodiesterase OS=Plasmodium falciparum (isolate 3D7) GN=PDEbeta PE=2 SV=1	Q8I6Z7	LNKsFsNNDcISTDK	TMT6plex (+229), TMT6plex (+229), Phospho (+80), Phospho (+80), Carbamidomethyl (+57), TMT6plex (+229)	2	TRUE	13.31	33.4792	13.31	11.627	11.388	-0.239	-0.313	0.804966	11.19	10.891	-0.2992	-0.37185	0.772791	11.521	11.306	-0.2145	-0.156615	0.897128	864.079	2589.22	3	0.000376619	0.1454	130830_001_UL01504-LS-05-9479-12870_12870	FALSE
3',5'-cyclic nucleotide phosphodiesterase OS=Plasmodium falciparum (isolate 3D7) GN=PDEbeta PE=2 SV=1	Q8I6Z7	LNKsFsNNDcISTDK	TMT6plex (+229), TMT6plex (+229), Phospho (+80), Phospho (+80), Carbamidomethyl (+57), TMT6plex (+229)	2	TRUE	7.21	33.3726	7.21	11.652	11.265	-0.387	-0.313	0.804966	11.246	10.802	-0.4445	-0.37185	0.772791	11.529	11.431	-0.09873	-0.156615	0.897128	864.078	2589.21	3	0.00328549	1.26842	130830_001_UL01504-LS-05-9442-12825_12825	FALSE
3',5'-cyclic nucleotide phosphodiesterase OS=Plasmodium falciparum (isolate 3D7) GN=PDEbeta PE=2 SV=1	Q8I6Z7	NSIsFNDNIK	TMT6plex (+229), Phospho (+80), TMT6plex (+229)	32	TRUE	58.16	31.6761	26.36	11.594	11.315	-0.2797	-0.14315	0.90554	11.36	10.65	-0.71	-0.6371	0.643004	11.645	11.047	-0.5976	-0.6274	0.647342	845.435	1688.86	2	0.0014887	0.880958	130830_001_UL01504-LS-12-13754-15933_15933	FALSE
3',5'-cyclic nucleotide phosphodiesterase OS=Plasmodium falciparum (isolate 3D7) GN=PDEbeta PE=2 SV=1	Q8I6Z7	NSIsFNDNIK	TMT6plex (+229), Phospho (+80), TMT6plex (+229)	32	TRUE	55.93	31.7143	25.83	11.572	11.585	0.01302	-0.14315	0.90554	11.452	10.626	-0.8265	-0.6371	0.643004	11.625	10.956	-0.6684	-0.6274	0.647342	845.435	1688.85	2	0.000390065	0.230827	130830_001_UL01504-LS-03-12353-14135_14135	FALSE
3',5'-cyclic nucleotide phosphodiesterase OS=Plasmodium falciparum (isolate 3D7) GN=PDEbeta PE=2 SV=1	Q8I6Z7	NSIsFNDNIK	TMT6plex (+229), Phospho (+80), TMT6plex (+229)	32	TRUE	55.93	31.7143	25.69	11.525	11.287	-0.2378	-0.14315	0.90554	11.446	10.8	-0.6463	-0.6371	0.643004	11.638	11.07	-0.5676	-0.6274	0.647342	845.434	1688.85	2	0.000464427	0.274831	130830_001_UL01504-LS-13-13565-15713_15713	FALSE
3',5'-cyclic nucleotide phosphodiesterase OS=Plasmodium falciparum (isolate 3D7) GN=PDEbeta PE=2 SV=1	Q8I6Z7	NSIsFNDNIK	TMT6plex (+229), Phospho (+80), TMT6plex (+229)	32	TRUE	55.85	31.7114	25.79	11.525	11.35	-0.1755	-0.14315	0.90554	11.378	10.768	-0.6101	-0.6371	0.643004	11.688	11.058	-0.6303	-0.6274	0.647342	845.435	1688.86	2	0.00100042	0.592011	130830_001_UL01504-LS-13-13600-15752_15752	FALSE
3',5'-cyclic nucleotide phosphodiesterase OS=Plasmodium falciparum (isolate 3D7) GN=PDEbeta PE=2 SV=1	Q8I6Z7	NSIsFNDNIK	TMT6plex (+229), Phospho (+80), TMT6plex (+229)	32	TRUE	55.61	31.7202	25.8	11.519	11.589	0.06981	-0.14315	0.90554	11.579	10.86	-0.7186	-0.6371	0.643004	11.595	10.675	-0.9198	-0.6274	0.647342	845.434	1688.85	2	0.000586497	0.347068	130830_001_UL01504-LS-03-12431-14221_14221	FALSE
3',5'-cyclic nucleotide phosphodiesterase OS=Plasmodium falciparum (isolate 3D7) GN=PDEbeta PE=2 SV=1	Q8I6Z7	NSIsFNDNIK	TMT6plex (+229), Phospho (+80), TMT6plex (+229)	32	TRUE	54.24	31.7026	25.24	11.527	11.312	-0.2146	-0.14315	0.90554	11.376	10.667	-0.7092	-0.6371	0.643004	11.618	11.11	-0.5083	-0.6274	0.647342	845.435	1688.85	2	0.000878347	0.519774	130830_001_UL01504-LS-12-13854-16044_16044	FALSE
3',5'-cyclic nucleotide phosphodiesterase OS=Plasmodium falciparum (isolate 3D7) GN=PDEbeta PE=2 SV=1	Q8I6Z7	NSIsFNDNIK	TMT6plex (+229), Phospho (+80), TMT6plex (+229)	32	TRUE	54.21	31.8213	25.18	11.529	11.361	-0.1674	-0.14315	0.90554	11.304	10.669	-0.6344	-0.6371	0.643004	11.748	11	-0.7489	-0.6274	0.647342	845.435	1688.86	2	0.00234319	1.38661	130830_001_UL01504-LS-12-13658-15827_15827	FALSE
3',5'-cyclic nucleotide phosphodiesterase OS=Plasmodium falciparum (isolate 3D7) GN=PDEbeta PE=2 SV=1	Q8I6Z7	NSIsFNDNIK	TMT6plex (+229), Phospho (+80), TMT6plex (+229)	32	TRUE	53.44	31.7202	25.24	11.522	11.377	-0.1446	-0.14315	0.90554	11.392	10.94	-0.4514	-0.6371	0.643004	11.568	10.967	-0.6003	-0.6274	0.647342	845.434	1688.85	2	0.000830638	0.491542	130830_001_UL01504-LS-13-13756-15925_15925	FALSE
3',5'-cyclic nucleotide phosphodiesterase OS=Plasmodium falciparum (isolate 3D7) GN=PDEbeta PE=2 SV=1	Q8I6Z7	NSIsFNDNIK	TMT6plex (+229), Phospho (+80), TMT6plex (+229)	32	TRUE	52.75	31.7143	24.7	11.622	11.473	-0.1495	-0.14315	0.90554	11.327	10.579	-0.7482	-0.6371	0.643004	11.759	11.055	-0.7048	-0.6274	0.647342	845.434	1688.85	2	0.000267995	0.15859	130830_001_UL01504-LS-03-12326-14104_14104	FALSE
3',5'-cyclic nucleotide phosphodiesterase OS=Plasmodium falciparum (isolate 3D7) GN=PDEbeta PE=2 SV=1	Q8I6Z7	NSIsFNDNIK	TMT6plex (+229), Phospho (+80), TMT6plex (+229)	32	TRUE	45.69	31.7143	23.56	11.754	11.401	-0.3523	-0.14315	0.90554	11.379	10.616	-0.7635	-0.6371	0.643004	11.712	10.954	-0.7574	-0.6274	0.647342	845.435	1688.85	2	0.000390065	0.230827	130830_001_UL01504-LS-03-12389-14175_14175	FALSE
3',5'-cyclic nucleotide phosphodiesterase OS=Plasmodium falciparum (isolate 3D7) GN=PDEbeta PE=2 SV=1	Q8I6Z7	NSIsFNDNIK	TMT6plex (+229), Phospho (+80), TMT6plex (+229)	32	TRUE	45.59	31.7696	19.28	11.644	11.346	-0.298	-0.14315	0.90554	11.362	10.49	-0.8726	-0.6371	0.643004	11.72	11.048	-0.6719	-0.6274	0.647342	845.436	1688.86	2	0.00258733	1.53109	130830_001_UL01504-LS-12-13780-15962_15962	FALSE
3',5'-cyclic nucleotide phosphodiesterase OS=Plasmodium falciparum (isolate 3D7) GN=PDEbeta PE=2 SV=1	Q8I6Z7	NSIsFNDNIK	TMT6plex (+229), Phospho (+80), TMT6plex (+229)	32	TRUE	45.59	31.7114	20.9	11.529	11.396	-0.1336	-0.14315	0.90554	11.328	10.841	-0.4868	-0.6371	0.643004	11.716	10.957	-0.7593	-0.6274	0.647342	845.435	1688.86	2	0.00100042	0.592011	130830_001_UL01504-LS-13-13697-15860_15860	FALSE
3',5'-cyclic nucleotide phosphodiesterase OS=Plasmodium falciparum (isolate 3D7) GN=PDEbeta PE=2 SV=1	Q8I6Z7	NSIsFNDNIK	TMT6plex (+229), Phospho (+80), TMT6plex (+229)	32	TRUE	45.57	31.7464	20.92	11.478	11.408	-0.07008	-0.14315	0.90554	11.419	10.668	-0.7511	-0.6371	0.643004	11.608	11.028	-0.5792	-0.6274	0.647342	845.436	1688.86	2	0.00295354	1.7478	130830_001_UL01504-LS-12-13819-16005_16005	FALSE
3',5'-cyclic nucleotide phosphodiesterase OS=Plasmodium falciparum (isolate 3D7) GN=PDEbeta PE=2 SV=1	Q8I6Z7	NSIsFNDNIK	TMT6plex (+229), Phospho (+80), TMT6plex (+229)	32	TRUE	45.55	31.7114	20.93	11.431	11.222	-0.2089	-0.14315	0.90554	11.363	10.813	-0.5501	-0.6371	0.643004	11.592	11.191	-0.401	-0.6274	0.647342	845.435	1688.86	2	0.00112249	0.664248	130830_001_UL01504-LS-12-13627-15793_15793	FALSE
3',5'-cyclic nucleotide phosphodiesterase OS=Plasmodium falciparum (isolate 3D7) GN=PDEbeta PE=2 SV=1	Q8I6Z7	NSIsFNDNIK	TMT6plex (+229), Phospho (+80), TMT6plex (+229)	32	TRUE	45.53	31.7667	20.91	11.57	11.282	-0.288	-0.14315	0.90554	11.364	10.79	-0.5745	-0.6371	0.643004	11.629	10.975	-0.6538	-0.6274	0.647342	845.434	1688.85	2	0.00119685	0.708253	130830_001_UL01504-LS-12-13903-16098_16098	FALSE
3',5'-cyclic nucleotide phosphodiesterase OS=Plasmodium falciparum (isolate 3D7) GN=PDEbeta PE=2 SV=1	Q8I6Z7	NSIsFNDNIK	TMT6plex (+229), Phospho (+80), TMT6plex (+229)	32	TRUE	45.52	31.8327	20.86	11.534	11.28	-0.2538	-0.14315	0.90554	11.347	10.776	-0.5716	-0.6371	0.643004	11.648	11.024	-0.6245	-0.6274	0.647342	845.435	1688.86	2	0.00222112	1.31438	130830_001_UL01504-LS-12-13944-16144_16144	FALSE
3',5'-cyclic nucleotide phosphodiesterase OS=Plasmodium falciparum (isolate 3D7) GN=PDEbeta PE=2 SV=1	Q8I6Z7	NSIsFNDNIK	TMT6plex (+229), Phospho (+80), TMT6plex (+229)	32	TRUE	44.6	31.7667	18.1	11.496	11.387	-0.1089	-0.14315	0.90554	11.479	10.669	-0.8106	-0.6371	0.643004	11.655	11.081	-0.5747	-0.6274	0.647342	845.434	1688.85	2	0.00119685	0.708253	130830_001_UL01504-LS-13-13641-15798_15798	FALSE
3',5'-cyclic nucleotide phosphodiesterase OS=Plasmodium falciparum (isolate 3D7) GN=PDEbeta PE=2 SV=1	Q8I6Z7	NSIsFNDNIK	TMT6plex (+229), Phospho (+80), TMT6plex (+229)	32	TRUE	44.51	31.8299	19.76	11.493	11.42	-0.07279	-0.14315	0.90554	11.358	10.719	-0.6398	-0.6371	0.643004	11.643	10.977	-0.6656	-0.6274	0.647342	845.435	1688.86	2	0.00185491	1.09767	130830_001_UL01504-LS-12-13715-15890_15890	FALSE
3',5'-cyclic nucleotide phosphodiesterase OS=Plasmodium falciparum (isolate 3D7) GN=PDEbeta PE=2 SV=1	Q8I6Z7	NSIsFNDNIK	TMT6plex (+229), Phospho (+80), TMT6plex (+229)	32	TRUE	44.34	31.8299	23.91	11.455	11.313	-0.1417	-0.14315	0.90554	11.379	10.628	-0.7509	-0.6371	0.643004	11.766	11.069	-0.6968	-0.6274	0.647342	845.435	1688.86	2	0.00185491	1.09767	130830_001_UL01504-LS-12-13687-15859_15859	FALSE
3',5'-cyclic nucleotide phosphodiesterase OS=Plasmodium falciparum (isolate 3D7) GN=PDEbeta PE=2 SV=1	Q8I6Z7	NSIsFNDNIK	TMT6plex (+229), Phospho (+80), TMT6plex (+229)	32	TRUE	44.11	31.6613	22.22	11.483	11.452	-0.03032	-0.14315	0.90554	11.246	10.909	-0.3368	-0.6371	0.643004	11.628	11.048	-0.5807	-0.6274	0.647342	845.433	1688.85	2	0.00205134	1.21391	130830_001_UL01504-LS-13-13501-15642_15642	FALSE
3',5'-cyclic nucleotide phosphodiesterase OS=Plasmodium falciparum (isolate 3D7) GN=PDEbeta PE=2 SV=1	Q8I6Z7	NSIsFNDNIK	TMT6plex (+229), Phospho (+80), TMT6plex (+229)	32	TRUE	43.69	31.7696	16.82	11.575	11.314	-0.2612	-0.14315	0.90554	11.238	10.835	-0.4027	-0.6371	0.643004	11.582	11.066	-0.5163	-0.6274	0.647342	845.436	1688.86	2	0.00258733	1.53109	130830_001_UL01504-LS-12-13572-15732_15732	FALSE
3',5'-cyclic nucleotide phosphodiesterase OS=Plasmodium falciparum (isolate 3D7) GN=PDEbeta PE=2 SV=1	Q8I6Z7	NSIsFNDNIK	TMT6plex (+229), Phospho (+80), TMT6plex (+229)	32	TRUE	43.32	31.7638	24.36	11.549	11.447	-0.1012	-0.14315	0.90554	11.375	10.733	-0.6419	-0.6371	0.643004	11.666	10.997	-0.6684	-0.6274	0.647342	845.436	1688.86	2	0.00246526	1.45885	130830_001_UL01504-LS-13-13533-15678_15678	FALSE
3',5'-cyclic nucleotide phosphodiesterase OS=Plasmodium falciparum (isolate 3D7) GN=PDEbeta PE=2 SV=1	Q8I6Z7	NSIsFNDNIK	TMT6plex (+229), Phospho (+80), TMT6plex (+229)	32	TRUE	41.54	31.7638	23.97	11.497	11.355	-0.1416	-0.14315	0.90554	11.315	10.744	-0.5711	-0.6371	0.643004	11.659	11.039	-0.6195	-0.6274	0.647342	845.436	1688.86	2	0.00246526	1.45885	130830_001_UL01504-LS-12-13602-15765_15765	FALSE
3',5'-cyclic nucleotide phosphodiesterase OS=Plasmodium falciparum (isolate 3D7) GN=PDEbeta PE=2 SV=1	Q8I6Z7	NSIsFNDNIK	TMT6plex (+229), Phospho (+80), TMT6plex (+229)	32	TRUE	33.58	31.7143	13.42	11.519	11.517	-0.001556	-0.14315	0.90554	11.361	10.519	-0.8417	-0.6371	0.643004	11.632	11.114	-0.5174	-0.6274	0.647342	845.434	1688.85	2	0.000464427	0.274831	130830_001_UL01504-LS-04-11662-13685_13685	FALSE
3',5'-cyclic nucleotide phosphodiesterase OS=Plasmodium falciparum (isolate 3D7) GN=PDEbeta PE=2 SV=1	Q8I6Z7	NSIsFNDNIK	TMT6plex (+229), Phospho (+80), TMT6plex (+229)	32	TRUE	30.45	31.7143	13.69	11.457	11.5	0.04253	-0.14315	0.90554	11.447	10.897	-0.5507	-0.6371	0.643004	11.693	10.822	-0.8713	-0.6274	0.647342	563.959	1688.85	3	0.000315584	0.186751	130830_001_UL01504-LS-03-12334-14113_14113	FALSE
3',5'-cyclic nucleotide phosphodiesterase OS=Plasmodium falciparum (isolate 3D7) GN=PDEbeta PE=2 SV=1	Q8I6Z7	NSIsFNDNIK	TMT6plex (+229), Phospho (+80), TMT6plex (+229)	32	TRUE	23.2	31.7114	0	11.492	11.128	-0.3639	-0.14315	0.90554	11.201	11.036	-0.1649	-0.6371	0.643004	11.728	11.025	-0.7023	-0.6274	0.647342	563.959	1688.86	3	0.00104801	0.620172	130830_001_UL01504-LS-12-13764-15944_15944	FALSE
3',5'-cyclic nucleotide phosphodiesterase OS=Plasmodium falciparum (isolate 3D7) GN=PDEbeta PE=2 SV=1	Q8I6Z7	NSIsFNDNIK	TMT6plex (+229), Phospho (+80), TMT6plex (+229)	32	TRUE	20.89	31.7202	0	11.462	11.452	-0.01012	-0.14315	0.90554	11.366	10.829	-0.5364	-0.6371	0.643004	11.575	11.083	-0.4914	-0.6274	0.647342	563.958	1688.85	3	0.000783049	0.463381	130830_001_UL01504-LS-13-13571-15720_15720	FALSE
3',5'-cyclic nucleotide phosphodiesterase OS=Plasmodium falciparum (isolate 3D7) GN=PDEbeta PE=2 SV=1	Q8I6Z7	NSIsFNDNIK	TMT6plex (+229), Phospho (+80), TMT6plex (+229)	32	TRUE	20.1	31.7143	0.540001	11.551	11.324	-0.2272	-0.14315	0.90554	11.149	11.057	-0.09258	-0.6371	0.643004	11.555	11.13	-0.4255	-0.6274	0.647342	563.959	1688.85	3	0.000132478	0.0783959	130830_001_UL01504-LS-13-13653-15811_15811	FALSE
3',5'-cyclic nucleotide phosphodiesterase OS=Plasmodium falciparum (isolate 3D7) GN=PDEbeta PE=2 SV=1	Q8I6Z7	NSIsFNDNIK	TMT6plex (+229), Phospho (+80), TMT6plex (+229)	32	TRUE	18.45	31.8299	0	11.52	11.38	-0.1402	-0.14315	0.90554	11.361	10.777	-0.5839	-0.6371	0.643004	11.451	11.123	-0.3285	-0.6274	0.647342	563.959	1688.86	3	0.00178043	1.05359	130830_001_UL01504-LS-12-13671-15841_15841	FALSE
3',5'-cyclic nucleotide phosphodiesterase OS=Plasmodium falciparum (isolate 3D7) GN=PDEbeta PE=2 SV=1	Q8I6Z7	NSIsFNDNIK	TMT6plex (+229), Phospho (+80), TMT6plex (+229)	32	TRUE	18.45	31.8299	3.21	11.617	10.841	-0.7757	-0.14315	0.90554	11.513	10.805	-0.7079	-0.6371	0.643004	11.815	11.019	-0.7965	-0.6274	0.647342	563.959	1688.86	3	0.00178043	1.05359	130830_001_UL01504-LS-12-13707-15881_15881	FALSE
3',5'-cyclic nucleotide phosphodiesterase OS=Plasmodium falciparum (isolate 3D7) GN=PDEbeta PE=2 SV=1	Q8I6Z7	NSIsFNDNIK	TMT6plex (+229), Phospho (+80), TMT6plex (+229)	32	TRUE	16.07	31.7435	2.78	11.687	11.93	0.2431	-0.14315	0.90554	11.23	11.018	-0.2126	-0.6371	0.643004	11.404	10.547	-0.8569	-0.6274	0.647342	563.958	1688.85	3	0.000966155	0.571736	130830_001_UL01504-LS-03-12309-14085_14085	FALSE
3',5'-cyclic nucleotide phosphodiesterase OS=Plasmodium falciparum (isolate 3D7) GN=PDEbeta PE=2 SV=1	Q8I6Z7	NSIsFNDNIK	TMT6plex (+229), Phospho (+80), TMT6plex (+229)	32	TRUE	10.88	31.7114	2.65	11.514	11.694	0.18	-0.14315	0.90554	11.328	10.625	-0.7026	-0.6371	0.643004	11.206	11.243	0.03634	-0.6274	0.647342	563.959	1688.85	3	0.000681795	0.403462	130830_001_UL01504-LS-12-13640-15807_15807	FALSE
3',5'-cyclic nucleotide phosphodiesterase OS=Plasmodium falciparum (isolate 3D7) GN=PDEbeta PE=2 SV=1	Q8I6Z7	SNsNTINDQNENINK	TMT6plex (+229), Phospho (+80), TMT6plex (+229)	1	TRUE	16.27	32.4822	0	11.519	11.021	-0.4974	-0.4974	0.708382	11.221	11.487	0.266	0.266	1.20247	11.029	11.333	0.3037	0.3037	1.23431	748.362	2242.06	3	0.00141422	0.630482	130830_001_UL01504-LS-12-8047-9587_9587	FALSE
3',5'-cyclic nucleotide phosphodiesterase OS=Plasmodium falciparum (isolate 3D7) GN=PDEbeta PE=2 SV=1	Q8I6Z7	SNNtNIK	TMT6plex (+229), Phospho (+80), TMT6plex (+229)	1	TRUE	8.38	30.5994	5.82	11.519	10.8	-0.719	-0.719	0.607518	11.361	10.25	-1.11	-1.11	0.463294	11.632	11.142	-0.4896	-0.4896	0.712223	664.853	1327.69	2	0.000512136	0.385442	130830_001_UL01504-LS-11-4782-6353_6353	FALSE
3',5'-cyclic nucleotide phosphodiesterase OS=Plasmodium falciparum (isolate 3D7) GN=PDEbeta PE=2 SV=1	Q8I6Z7	SNSNtINDQNENINK	TMT6plex (+229), Phospho (+80), TMT6plex (+229)	1	TRUE	23.59	32.4204	0	10.868	11.135	0.2668	0.2668	1.20314	11.201	11.83	0.6286	0.6286	1.54606	11.86	10.922	-0.9372	-0.9372	0.522245	748.362	2242.06	3	0.000132478	0.0590611	130830_001_UL01504-LS-03-7557-8747_8747	FALSE
3',5'-cyclic nucleotide phosphodiesterase OS=Plasmodium falciparum (isolate 3D7) GN=PDEbeta PE=2 SV=1	Q8I6Z7	SYIIELILSTDMK	TMT6plex (+229), TMT6plex (+229)	1	FALSE	23.74	31.329	23.26	11.285	11.132	-0.1536	-0.1536	0.899004	11.438	11.465	0.02623	0.02623	1.01835	11.243	11.361	0.1188	0.1188	1.08583	662.053	1983.14	3	0.00117008	0.589713	130830_001_UL01504-LS-05-13988-18799_18799	FALSE
3',5'-cyclic nucleotide phosphodiesterase OS=Plasmodium falciparum (isolate 3D7) GN=PDEbeta PE=2 SV=1	Q8I6Z7	YFYDIWK	TMT6plex (+229), TMT6plex (+229)	1	FALSE	20.47	30.7408	8.64	11.519	11.4	-0.119	-0.119	0.920826	11.361	11.575	0.2145	0.2145	1.1603	11.632	11.778	0.1463	0.1463	1.10673	746.916	1491.82	2	0.000390065	0.261293	130830_001_UL01504-LS-08-13709-18308_18308	FALSE
30S ribosomal protein S17e OS=Plasmodium falciparum (isolate 3D7) GN=rps17e PE=3 SV=1	Q8I502	LQEEERER	TMT6plex (+229)	4	FALSE	17.78	30.2531	11.21	10.788	11.151	0.3623	0.22365	1.16768	11.494	11.164	-0.3298	0.2119	1.15821	11.312	10.666	-0.6463	-0.5488	0.683588	439.903	1316.69	3	0.000203215	0.15422	130830_001_UL01504-LS-03-2481-3084_3084	FALSE
30S ribosomal protein S17e OS=Plasmodium falciparum (isolate 3D7) GN=rps17e PE=3 SV=1	Q8I502	LQEEERER	TMT6plex (+229)	4	FALSE	16.9	30.306	13.58	10.789	11.127	0.3379	0.22365	1.16768	11.298	11.431	0.1332	0.2119	1.15821	11.258	10.562	-0.6961	-0.5488	0.683588	439.904	1316.69	3	2.01096e-05	0.0152612	130830_001_UL01504-LS-04-2439-3044_3044	FALSE
30S ribosomal protein S17e OS=Plasmodium falciparum (isolate 3D7) GN=rps17e PE=3 SV=1	Q8I502	LQEEERER	TMT6plex (+229)	4	FALSE	11.27	30.2325	11.27	11.254	11.021	-0.2331	0.22365	1.16768	11.237	11.527	0.2906	0.2119	1.15821	10.939	10.488	-0.4513	-0.5488	0.683588	439.904	1316.69	3	7.14431e-05	0.0542182	130830_001_UL01504-LS-04-2412-3014_3014	FALSE
30S ribosomal protein S17e OS=Plasmodium falciparum (isolate 3D7) GN=rps17e PE=3 SV=1	Q8I502	LQEEERER	TMT6plex (+229)	4	FALSE	10.88	30.2572	10.88	11.08	11.189	0.1094	0.22365	1.16768	10.968	11.29	0.322	0.2119	1.15821	11.098	10.948	-0.1505	-0.5488	0.683588	439.903	1316.69	3	0.000569426	0.432138	130830_001_UL01504-LS-03-2428-3025_3025	FALSE
30S ribosomal protein S17e OS=Plasmodium falciparum (isolate 3D7) GN=rps17e PE=3 SV=1	Q8I502	LTLDFQINK	TMT6plex (+229), TMT6plex (+229)	1	FALSE	45.35	30.3019	37.08	10.914	11.015	0.1002	0.1002	1.07192	11.26	11.446	0.1859	0.1859	1.13753	10.984	11.193	0.2085	0.2085	1.15549	775.472	1548.93	2	0.00124456	0.802973	130830_001_UL01504-LS-01-18071-20263_20263	FALSE
30S ribosomal protein S17e OS=Plasmodium falciparum (isolate 3D7) GN=rps17e PE=3 SV=1	Q8I502	RLDFVPEK	TMT6plex (+229), TMT6plex (+229)	2	FALSE	14.63	28.6747	7.73	10.932	11.078	0.1459	0.08088	1.05766	11.249	11.194	-0.05545	-0.094075	0.936873	11.283	11.077	-0.2065	-0.1904	0.876363	487.966	1460.88	3	0.000172697	0.118134	130830_001_UL01504-LS-01-12041-13617_13617	FALSE
30S ribosomal protein S17e OS=Plasmodium falciparum (isolate 3D7) GN=rps17e PE=3 SV=1	Q8I502	RLDFVPEK	TMT6plex (+229), TMT6plex (+229)	2	FALSE	12.46	28.6747	8.81	11.044	11.06	0.01586	0.08088	1.05766	11.375	11.242	-0.1327	-0.094075	0.936873	11.132	10.958	-0.1743	-0.1904	0.876363	487.966	1460.88	3	0.000172697	0.118134	130830_001_UL01504-LS-01-11975-13545_13545	FALSE
30S ribosomal protein S17e OS=Plasmodium falciparum (isolate 3D7) GN=rps17e PE=3 SV=1	Q8I502	SQIDVSVIYVEPDTLR	TMT6plex (+229)	2	FALSE	60.09	32.159	60.09	11.255	10.982	-0.2726	-0.0316	0.978335	11.389	11.298	-0.09062	-0.07578	0.948829	10.71	11.177	0.4671	0.1655	1.12155	1032.06	2062.12	2	0.000267995	0.129898	130830_001_UL01504-LS-01-17924-20101_20101	FALSE
30S ribosomal protein S17e OS=Plasmodium falciparum (isolate 3D7) GN=rps17e PE=3 SV=1	Q8I502	SQIDVSVIYVEPDTLR	TMT6plex (+229)	2	FALSE	48.82	32.4822	48.82	11.053	11.262	0.2094	-0.0316	0.978335	11.397	11.336	-0.06094	-0.07578	0.948829	10.832	10.696	-0.1361	0.1655	1.12155	1032.06	2062.11	2	0.00803279	3.89352	130830_001_UL01504-LS-03-15362-17474_17474	FALSE
30S ribosomal protein S17e OS=Plasmodium falciparum (isolate 3D7) GN=rps17e PE=3 SV=1	Q8I502	VHNPMINTNQQK	TMT6plex (+229), TMT6plex (+229)	2	FALSE	31.65	32.3603	31.65	10.991	10.946	-0.04484	0.22723	1.17059	11.085	11.335	0.2506	0.362	1.28521	11.379	11.075	-0.3042	-0.35415	0.78233	628.017	1881.03	3	0.000844084	0.448495	130830_001_UL01504-LS-01-7787-8933_8933	FALSE
30S ribosomal protein S17e OS=Plasmodium falciparum (isolate 3D7) GN=rps17e PE=3 SV=1	Q8I502	VHNPMINTNQQK	TMT6plex (+229), TMT6plex (+229)	2	FALSE	24.31	32.3779	24.31	10.842	11.341	0.4993	0.22723	1.17059	11.087	11.56	0.4734	0.362	1.28521	11.193	10.789	-0.4041	-0.35415	0.78233	628.017	1881.03	3	0.00102719	0.545786	130830_001_UL01504-LS-01-7724-8863_8863	FALSE
3-oxo-5-alpha-steroid 4-dehydrogenase, putative OS=Plasmodium falciparum (isolate 3D7) GN=PF11_0370 PE=4 SV=2	Q8II05	AIFPYIL	TMT6plex (+229)	1	FALSE	17.49	25	17.49	7.8261	7.3997	-0.4264	-0.4264	0.744116	8.1087	7.4598	-0.6489	-0.6489	0.637766	8.3931	7.9679	-0.4252	-0.4252	0.744735	533.331	1064.65	2	0.000952708	0.894013	130830_001_UL01504-LS-01-20516-22965_22965	FALSE
40S ribosomal protein S10, putative OS=Plasmodium falciparum (isolate 3D7) GN=PF07_0080 PE=4 SV=1	Q8IBQ5	EFLHLPPSIFPATLSK	TMT6plex (+229), TMT6plex (+229)	1	FALSE	51.34	31.3767	51.34	12.447	13.329	0.8826	0.8826	1.84369	13.64	13.532	-0.1079	-0.1079	0.927938	13.284	12.201	-1.082	-1.082	0.472374	752.445	2254.31	3	0.000660979	0.293075	130830_001_UL01504-LS-01-19053-21343_21343	FALSE
40S ribosomal protein S10, putative OS=Plasmodium falciparum (isolate 3D7) GN=PF07_0080 PE=4 SV=1	Q8IBQ5	EGVIVVEK	TMT6plex (+229), TMT6plex (+229)	4	FALSE	46.7	30.1787	29.54	13.105	12.992	-0.1133	-0.13905	0.908117	13.071	13.127	0.05552	-0.09539	0.936019	13.111	13.028	-0.083	0.03534	1.0248	665.921	1329.83	2	0.000220286	0.165525	130830_001_UL01504-LS-01-11659-13197_13197	FALSE
40S ribosomal protein S10, putative OS=Plasmodium falciparum (isolate 3D7) GN=PF07_0080 PE=4 SV=1	Q8IBQ5	EGVIVVEK	TMT6plex (+229), TMT6plex (+229)	4	FALSE	43.5	30.1787	32.9	12.577	12.413	-0.1648	-0.13905	0.908117	13.339	13.092	-0.2463	-0.09539	0.936019	12.735	12.798	0.06242	0.03534	1.0248	665.921	1329.83	2	9.82159e-05	0.0738003	130830_001_UL01504-LS-02-9618-11044_11044	FALSE
40S ribosomal protein S10, putative OS=Plasmodium falciparum (isolate 3D7) GN=PF07_0080 PE=4 SV=1	Q8IBQ5	EGVIVVEK	TMT6plex (+229), TMT6plex (+229)	4	FALSE	39.08	30.2243	27.25	12.655	12.48	-0.175	-0.13905	0.908117	13.473	13.037	-0.4354	-0.09539	0.936019	12.644	12.665	0.02106	0.03534	1.0248	665.921	1329.83	2	2.38544e-05	0.0179244	130830_001_UL01504-LS-02-9575-10996_10996	FALSE
40S ribosomal protein S10, putative OS=Plasmodium falciparum (isolate 3D7) GN=PF07_0080 PE=4 SV=1	Q8IBQ5	EGVIVVEK	TMT6plex (+229), TMT6plex (+229)	4	FALSE	33.24	30.1787	23.83	13.045	12.967	-0.07802	-0.13905	0.908117	13.052	13.136	0.08432	-0.09539	0.936019	13.092	13.141	0.04962	0.03534	1.0248	665.921	1329.83	2	0.000220286	0.165525	130830_001_UL01504-LS-01-11616-13149_13149	FALSE
40S ribosomal protein S10, putative OS=Plasmodium falciparum (isolate 3D7) GN=PF07_0080 PE=4 SV=1	Q8IBQ5	HQYFILNNEGIEYLR	TMT6plex (+229)	4	FALSE	42.75	33.5199	41.21	12.849	12.79	-0.05926	-0.2714	0.828515	13.416	13.262	-0.1535	-0.14665	0.903346	12.976	13.141	0.1647	0.00995	1.00692	713.38	2137.12	3	0.00141422	0.661428	130830_001_UL01504-LS-01-17187-19290_19290	FALSE
40S ribosomal protein S10, putative OS=Plasmodium falciparum (isolate 3D7) GN=PF07_0080 PE=4 SV=1	Q8IBQ5	HQYFILNNEGIEYLR	TMT6plex (+229)	4	FALSE	41.82	33.543	34.42	12.659	12.462	-0.1976	-0.2714	0.828515	12.837	6.4326	-6.405	-0.14665	0.903346	12.88	12.735	-0.1448	0.00995	1.00692	713.38	2137.12	3	0.00159732	0.747067	130830_001_UL01504-LS-03-14688-16728_16728	FALSE
40S ribosomal protein S10, putative OS=Plasmodium falciparum (isolate 3D7) GN=PF07_0080 PE=4 SV=1	Q8IBQ5	HQYFILNNEGIEYLR	TMT6plex (+229)	4	FALSE	41.41	33.5889	41.41	12.789	6.1464	-6.642	-0.2714	0.828515	6.6353	6.6353	0	-0.14665	0.903346	12.581	6.2803	-6.301	0.00995	1.00692	713.38	2137.12	3	0.00104801	0.490152	130830_001_UL01504-LS-02-14490-16482_16482	FALSE
40S ribosomal protein S10, putative OS=Plasmodium falciparum (isolate 3D7) GN=PF07_0080 PE=4 SV=1	Q8IBQ5	HQYFILNNEGIEYLR	TMT6plex (+229)	4	FALSE	39.2	33.5889	39.2	13.121	12.776	-0.3452	-0.2714	0.828515	13.448	13.309	-0.1398	-0.14665	0.903346	12.429	13.35	0.9202	0.00995	1.00692	713.38	2137.12	3	0.000681795	0.318875	130830_001_UL01504-LS-01-17219-19325_19325	FALSE
40S ribosomal protein S10, putative OS=Plasmodium falciparum (isolate 3D7) GN=PF07_0080 PE=4 SV=1	Q8IBQ5	KLIYEYLFK	TMT6plex (+229), TMT6plex (+229), TMT6plex (+229)	4	FALSE	27.51	28.1358	27.51	12.198	12.566	0.3678	-0.05364	0.963502	13.373	13.474	0.1014	-0.02261	0.98445	12.994	12.42	-0.5733	-0.28665	0.819803	635.401	1903.18	3	0.00117008	0.614475	130830_001_UL01504-LS-09-11025-16768_16768	FALSE
40S ribosomal protein S10, putative OS=Plasmodium falciparum (isolate 3D7) GN=PF07_0080 PE=4 SV=1	Q8IBQ5	KLIYEYLFK	TMT6plex (+229), TMT6plex (+229), TMT6plex (+229)	4	FALSE	24.94	28.1358	22.35	12.873	12.822	-0.0506	-0.05364	0.963502	13.271	13.226	-0.04522	-0.02261	0.98445	12.805	12.028	-0.7766	-0.28665	0.819803	635.401	1903.18	3	0.00117008	0.614475	130830_001_UL01504-LS-09-11072-16827_16827	FALSE
40S ribosomal protein S10, putative OS=Plasmodium falciparum (isolate 3D7) GN=PF07_0080 PE=4 SV=1	Q8IBQ5	KLIYEYLFK	TMT6plex (+229), TMT6plex (+229), TMT6plex (+229)	4	FALSE	22.39	28.8309	10.44	12.821	6.3716	-6.45	-0.05364	0.963502	6.4906	6.4906	0	-0.02261	0.98445	6.3017	6.3017	0	-0.28665	0.819803	635.398	1903.17	3	0.00633725	3.32807	130830_001_UL01504-LS-09-11049-16796_16796	FALSE
40S ribosomal protein S10, putative OS=Plasmodium falciparum (isolate 3D7) GN=PF07_0080 PE=4 SV=1	Q8IBQ5	KLIYEYLFK	TMT6plex (+229), TMT6plex (+229), TMT6plex (+229)	4	FALSE	18.28	28.3442	17.03	12.875	12.818	-0.05668	-0.05364	0.963502	12.913	6.4906	-6.422	-0.02261	0.98445	12.602	12.877	0.275	-0.28665	0.819803	635.401	1903.18	3	0.000437654	0.229838	130830_001_UL01504-LS-09-10975-16704_16704	FALSE
40S ribosomal protein S10, putative OS=Plasmodium falciparum (isolate 3D7) GN=PF07_0080 PE=4 SV=1	Q8IBQ5	LIYEYLFK	TMT6plex (+229), TMT6plex (+229)	16	FALSE	47.22	30.5231	35.3	12.612	12.789	0.1773	-0.019108	0.986843	13.127	13.172	0.04527	0.144785	1.10557	12.597	12.728	0.1302	-0.13925	0.907991	773.969	1545.92	2	0.00209905	1.35691	130830_001_UL01504-LS-09-10432-16008_16008	FALSE
40S ribosomal protein S10, putative OS=Plasmodium falciparum (isolate 3D7) GN=PF07_0080 PE=4 SV=1	Q8IBQ5	LIYEYLFK	TMT6plex (+229), TMT6plex (+229)	16	FALSE	45.83	31.3956	34.14	12.659	12.663	0.003738	-0.019108	0.986843	12.922	13.159	0.2369	0.144785	1.10557	12.711	12.408	-0.3024	-0.13925	0.907991	773.965	1545.91	2	0.00669001	4.32473	130830_001_UL01504-LS-06-9699-15091_15091	FALSE
40S ribosomal protein S10, putative OS=Plasmodium falciparum (isolate 3D7) GN=PF07_0080 PE=4 SV=1	Q8IBQ5	LIYEYLFK	TMT6plex (+229), TMT6plex (+229)	16	FALSE	44.44	30.4805	34.28	12.669	13.166	0.4969	-0.019108	0.986843	12.936	13.235	0.2995	0.144785	1.10557	12.69	12.617	-0.07333	-0.13925	0.907991	773.969	1545.92	2	0.0027094	1.75147	130830_001_UL01504-LS-07-12175-16504_16504	FALSE
40S ribosomal protein S10, putative OS=Plasmodium falciparum (isolate 3D7) GN=PF07_0080 PE=4 SV=1	Q8IBQ5	LIYEYLFK	TMT6plex (+229), TMT6plex (+229)	16	FALSE	44.25	30.3822	34.36	12.719	12.556	-0.1632	-0.019108	0.986843	13.195	13.292	0.09737	0.144785	1.10557	12.7	12.563	-0.1371	-0.13925	0.907991	773.968	1545.92	2	0.00100042	0.646711	130830_001_UL01504-LS-09-10385-15950_15950	FALSE
40S ribosomal protein S10, putative OS=Plasmodium falciparum (isolate 3D7) GN=PF07_0080 PE=4 SV=1	Q8IBQ5	LIYEYLFK	TMT6plex (+229), TMT6plex (+229)	16	FALSE	43.83	30.3822	33.21	12.476	13.295	0.819	-0.019108	0.986843	13.017	13.222	0.2055	0.144785	1.10557	12.744	12.559	-0.1846	-0.13925	0.907991	773.968	1545.92	2	0.000878347	0.5678	130830_001_UL01504-LS-07-12155-16471_16471	FALSE
40S ribosomal protein S10, putative OS=Plasmodium falciparum (isolate 3D7) GN=PF07_0080 PE=4 SV=1	Q8IBQ5	LIYEYLFK	TMT6plex (+229), TMT6plex (+229)	16	FALSE	43.06	30.6819	33.36	12.798	12.667	-0.1302	-0.019108	0.986843	13.023	13.255	0.2324	0.144785	1.10557	12.742	12.541	-0.201	-0.13925	0.907991	773.968	1545.92	2	0.000512136	0.331066	130830_001_UL01504-LS-09-10362-15921_15921	FALSE
40S ribosomal protein S10, putative OS=Plasmodium falciparum (isolate 3D7) GN=PF07_0080 PE=4 SV=1	Q8IBQ5	LIYEYLFK	TMT6plex (+229), TMT6plex (+229)	16	FALSE	42.35	30.5154	31.88	12.587	12.552	-0.03441	-0.019108	0.986843	12.863	12.895	0.03196	0.144785	1.10557	12.675	12.778	0.1029	-0.13925	0.907991	773.969	1545.92	2	0.00161077	1.04127	130830_001_UL01504-LS-08-13987-18677_18677	FALSE
40S ribosomal protein S10, putative OS=Plasmodium falciparum (isolate 3D7) GN=PF07_0080 PE=4 SV=1	Q8IBQ5	LIYEYLFK	TMT6plex (+229), TMT6plex (+229)	16	FALSE	42.13	30.3822	32.44	12.742	12.54	-0.2014	-0.019108	0.986843	13	12.742	-0.2584	0.144785	1.10557	12.676	12.651	-0.02532	-0.13925	0.907991	773.968	1545.92	2	0.000878347	0.5678	130830_001_UL01504-LS-08-14038-18736_18736	FALSE
40S ribosomal protein S10, putative OS=Plasmodium falciparum (isolate 3D7) GN=PF07_0080 PE=4 SV=1	Q8IBQ5	LIYEYLFK	TMT6plex (+229), TMT6plex (+229)	16	FALSE	39.49	30.5154	31.71	12.865	12.861	-0.003806	-0.019108	0.986843	13.183	12.996	-0.187	0.144785	1.10557	12.661	12.46	-0.2012	-0.13925	0.907991	773.969	1545.92	2	0.00185491	1.19909	130830_001_UL01504-LS-09-10406-15978_15978	FALSE
40S ribosomal protein S10, putative OS=Plasmodium falciparum (isolate 3D7) GN=PF07_0080 PE=4 SV=1	Q8IBQ5	LIYEYLFK	TMT6plex (+229), TMT6plex (+229)	16	FALSE	39.07	30.6819	29.11	12.693	12.62	-0.07337	-0.019108	0.986843	13.186	13.404	0.218	0.144785	1.10557	12.659	12.462	-0.1972	-0.13925	0.907991	773.968	1545.92	2	0.000390065	0.252155	130830_001_UL01504-LS-09-10338-15891_15891	FALSE
40S ribosomal protein S10, putative OS=Plasmodium falciparum (isolate 3D7) GN=PF07_0080 PE=4 SV=1	Q8IBQ5	LIYEYLFK	TMT6plex (+229), TMT6plex (+229)	16	FALSE	37.36	30.3822	24.58	12.585	12.485	-0.1002	-0.019108	0.986843	13.017	12.89	-0.1273	0.144785	1.10557	12.728	12.647	-0.08086	-0.13925	0.907991	773.968	1545.92	2	0.000878347	0.5678	130830_001_UL01504-LS-08-14012-18706_18706	FALSE
40S ribosomal protein S10, putative OS=Plasmodium falciparum (isolate 3D7) GN=PF07_0080 PE=4 SV=1	Q8IBQ5	LIYEYLFK	TMT6plex (+229), TMT6plex (+229)	16	FALSE	36.87	30.6108	27.29	12.8	13.42	0.62	-0.019108	0.986843	12.828	13.02	0.1922	0.144785	1.10557	12.664	12.581	-0.0831	-0.13925	0.907991	773.97	1545.93	2	0.00368596	2.38276	130830_001_UL01504-LS-07-12188-16526_16526	FALSE
40S ribosomal protein S10, putative OS=Plasmodium falciparum (isolate 3D7) GN=PF07_0080 PE=4 SV=1	Q8IBQ5	LIYEYLFK	TMT6plex (+229), TMT6plex (+229)	16	FALSE	35.52	30.6819	26.45	12.659	12.564	-0.0958	-0.019108	0.986843	12.922	12.805	-0.1167	0.144785	1.10557	12.711	12.376	-0.3348	-0.13925	0.907991	773.968	1545.92	2	0.000390065	0.252155	130830_001_UL01504-LS-17-11922-17042_17042	FALSE
40S ribosomal protein S10, putative OS=Plasmodium falciparum (isolate 3D7) GN=PF07_0080 PE=4 SV=1	Q8IBQ5	LIYEYLFK	TMT6plex (+229), TMT6plex (+229)	16	FALSE	33	30.6819	26.5	12.711	12.534	-0.1764	-0.019108	0.986843	12.819	12.8	-0.01849	0.144785	1.10557	12.814	12.672	-0.1414	-0.13925	0.907991	773.968	1545.92	2	2.38544e-05	0.0154205	130830_001_UL01504-LS-08-13969-18654_18654	FALSE
40S ribosomal protein S10, putative OS=Plasmodium falciparum (isolate 3D7) GN=PF07_0080 PE=4 SV=1	Q8IBQ5	LIYEYLFK	TMT6plex (+229), TMT6plex (+229)	16	FALSE	25.99	30.6819	13.43	12.658	12.857	0.1992	-0.019108	0.986843	12.982	13.242	0.2596	0.144785	1.10557	12.739	12.547	-0.1924	-0.13925	0.907991	773.968	1545.92	2	0.000512136	0.331066	130830_001_UL01504-LS-09-10317-15864_15864	FALSE
40S ribosomal protein S10, putative OS=Plasmodium falciparum (isolate 3D7) GN=PF07_0080 PE=4 SV=1	Q8IBQ5	LIYEYLFK	TMT6plex (+229), TMT6plex (+229)	16	FALSE	23.29	30.5231	15.23	12.449	12.615	0.1656	-0.019108	0.986843	12.853	13.311	0.4571	0.144785	1.10557	12.961	12.836	-0.1248	-0.13925	0.907991	773.969	1545.92	2	0.00209905	1.35691	130830_001_UL01504-LS-09-10459-16042_16042	FALSE
40S ribosomal protein S10, putative OS=Plasmodium falciparum (isolate 3D7) GN=PF07_0080 PE=4 SV=1	Q8IBQ5	MDEDISR	TMT6plex (+229)	1	FALSE	32.03	26.6464	27.69	12.674	12.662	-0.01248	-0.01248	0.991387	12.961	12.998	0.03631	0.03631	1.02549	12.66	12.534	-0.1265	-0.1265	0.916051	547.771	1093.53	2	0.000512136	0.467902	130830_001_UL01504-LS-03-5246-6156_6156	FALSE
40S ribosomal protein S11, putative OS=Plasmodium falciparum (isolate 3D7) GN=PFC0775w PE=3 SV=2	O77381	EGVYVDK	TMT6plex (+229), TMT6plex (+229)	1	FALSE	16	30.3383	7.61	10.818	10.899	0.08048	0.08048	1.05737	10.8	11.103	0.303	0.303	1.23371	10.973	10.862	-0.1106	-0.1106	0.926203	634.368	1266.72	2	0.000342357	0.270055	130830_001_UL01504-LS-02-7170-8320_8320	FALSE
40S ribosomal protein S11, putative OS=Plasmodium falciparum (isolate 3D7) GN=PFC0775w PE=3 SV=2	O77381	FNVLHVEK	TMT6plex (+229), TMT6plex (+229)	6	FALSE	24.31	28.5003	18.05	10.485	11.331	0.8464	-0.106895	0.928584	10.843	11.072	0.2294	0.1631	1.11969	10.893	10.831	-0.06183	-0.004138	0.997136	481.962	1442.87	3	0.000101961	0.0706161	130830_001_UL01504-LS-02-10803-12365_12365	FALSE
40S ribosomal protein S11, putative OS=Plasmodium falciparum (isolate 3D7) GN=PFC0775w PE=3 SV=2	O77381	FNVLHVEK	TMT6plex (+229), TMT6plex (+229)	6	FALSE	23.3	28.293	12.22	10.641	10.476	-0.1645	-0.106895	0.928584	10.868	11.176	0.3084	0.1631	1.11969	10.979	10.961	-0.0176	-0.004138	0.997136	481.962	1442.87	3	0.000172697	0.119607	130830_001_UL01504-LS-01-13003-14678_14678	FALSE
40S ribosomal protein S11, putative OS=Plasmodium falciparum (isolate 3D7) GN=PFC0775w PE=3 SV=2	O77381	FNVLHVEK	TMT6plex (+229), TMT6plex (+229)	6	FALSE	20.51	28.293	15.22	10.828	10.678	-0.1503	-0.106895	0.928584	11.314	10.981	-0.333	0.1631	1.11969	10.469	11.184	0.7151	-0.004138	0.997136	481.962	1442.86	3	0.00026425	0.183015	130830_001_UL01504-LS-02-10773-12332_12332	FALSE
40S ribosomal protein S11, putative OS=Plasmodium falciparum (isolate 3D7) GN=PFC0775w PE=3 SV=2	O77381	FNVLHVEK	TMT6plex (+229), TMT6plex (+229)	6	FALSE	20.38	28.6034	11.67	10.941	10.717	-0.2237	-0.106895	0.928584	10.809	11.026	0.2172	0.1631	1.11969	10.624	11.338	0.7136	-0.004138	0.997136	481.962	1442.86	3	0.00136288	0.943909	130830_001_UL01504-LS-02-10737-12292_12292	FALSE
40S ribosomal protein S11, putative OS=Plasmodium falciparum (isolate 3D7) GN=PFC0775w PE=3 SV=2	O77381	FNVLHVEK	TMT6plex (+229), TMT6plex (+229)	6	FALSE	18.86	28.4261	4.87	10.506	10.627	0.1211	-0.106895	0.928584	11.146	11.17	0.0234	0.1631	1.11969	10.841	10.81	-0.03022	-0.004138	0.997136	481.962	1442.87	3	0.000468172	0.324247	130830_001_UL01504-LS-01-12976-14648_14648	FALSE
40S ribosomal protein S11, putative OS=Plasmodium falciparum (isolate 3D7) GN=PFC0775w PE=3 SV=2	O77381	FNVLHVEK	TMT6plex (+229), TMT6plex (+229)	6	FALSE	18.23	28.5974	12.58	10.786	10.723	-0.06349	-0.106895	0.928584	10.943	11.052	0.109	0.1631	1.11969	10.793	10.803	0.009324	-0.004138	0.997136	481.962	1442.86	3	0.000996672	0.690278	130830_001_UL01504-LS-01-12943-14611_14611	FALSE
40S ribosomal protein S11, putative OS=Plasmodium falciparum (isolate 3D7) GN=PFC0775w PE=3 SV=2	O77381	HQIFGSAR	TMT6plex (+229)	2	FALSE	26.75	29.3802	19.7	10.66	10.611	-0.04885	-0.016245	0.988803	10.872	11.122	0.2506	0.2878	1.22078	10.96	10.876	-0.0844	-0.1905	0.876302	382.219	1143.64	3	5.06272e-05	0.0442297	130830_001_UL01504-LS-01-4115-4890_4890	FALSE
40S ribosomal protein S11, putative OS=Plasmodium falciparum (isolate 3D7) GN=PFC0775w PE=3 SV=2	O77381	HQIFGSAR	TMT6plex (+229)	2	FALSE	22.46	29.345	22.46	10.726	10.743	0.01636	-0.016245	0.988803	10.725	11.05	0.325	0.2878	1.22078	11.077	10.781	-0.2966	-0.1905	0.876302	382.219	1143.63	3	0.000233733	0.204197	130830_001_UL01504-LS-01-4177-4958_4958	FALSE
40S ribosomal protein S11, putative OS=Plasmodium falciparum (isolate 3D7) GN=PFC0775w PE=3 SV=2	O77381	NIPcHcSPcFDVK	TMT6plex (+229), Carbamidomethyl (+57), Carbamidomethyl (+57), Carbamidomethyl (+57), TMT6plex (+229)	5	FALSE	43	32.7254	40.93	10.628	10.858	0.2299	-0.3729	0.772229	10.927	11.361	0.434	0.2171	1.16239	10.405	10.923	0.5182	0.252	1.19086	698.011	2091.01	3	0.000599944	0.286778	130830_001_UL01504-LS-01-11156-12642_12642	FALSE
40S ribosomal protein S11, putative OS=Plasmodium falciparum (isolate 3D7) GN=PFC0775w PE=3 SV=2	O77381	NIPcHcSPcFDVK	TMT6plex (+229), Carbamidomethyl (+57), Carbamidomethyl (+57), Carbamidomethyl (+57), TMT6plex (+229)	5	FALSE	38.09	32.6998	38.09	11.013	10.64	-0.3729	-0.3729	0.772229	10.927	11.145	0.2171	0.2171	1.16239	10.459	10.917	0.4585	0.252	1.19086	698.01	2091.01	3	0.00133237	0.636881	130830_001_UL01504-LS-01-11097-12577_12577	FALSE
40S ribosomal protein S11, putative OS=Plasmodium falciparum (isolate 3D7) GN=PFC0775w PE=3 SV=2	O77381	NIPcHcSPcFDVK	TMT6plex (+229), Carbamidomethyl (+57), Carbamidomethyl (+57), Carbamidomethyl (+57), TMT6plex (+229)	5	FALSE	37.16	32.7346	36.48	11.033	10.511	-0.5218	-0.3729	0.772229	10.831	11.096	0.2644	0.2171	1.16239	10.689	10.941	0.252	0.252	1.19086	698.01	2091.01	3	0.00224789	1.07451	130830_001_UL01504-LS-01-11200-12690_12690	FALSE
40S ribosomal protein S11, putative OS=Plasmodium falciparum (isolate 3D7) GN=PFC0775w PE=3 SV=2	O77381	NIPcHcSPcFDVK	TMT6plex (+229), Carbamidomethyl (+57), Carbamidomethyl (+57), Carbamidomethyl (+57), TMT6plex (+229)	5	FALSE	32.09	32.7254	32.09	11.054	10.674	-0.3796	-0.3729	0.772229	10.889	11.04	0.1509	0.2171	1.16239	10.649	10.795	0.1461	0.252	1.19086	698.011	2091.01	3	0.000783049	0.374303	130830_001_UL01504-LS-01-11058-12534_12534	FALSE
40S ribosomal protein S11, putative OS=Plasmodium falciparum (isolate 3D7) GN=PFC0775w PE=3 SV=2	O77381	NIPcHcSPcFDVK	TMT6plex (+229), Carbamidomethyl (+57), Carbamidomethyl (+57), Carbamidomethyl (+57), TMT6plex (+229)	5	FALSE	25.66	32.7254	25.34	11.012	10.859	-0.1537	-0.3729	0.772229	10.8	10.985	0.185	0.2171	1.16239	10.639	10.806	0.1666	0.252	1.19086	698.011	2091.01	3	0.000783049	0.374303	130830_001_UL01504-LS-01-11014-12485_12485	FALSE
40S ribosomal protein S11, putative OS=Plasmodium falciparum (isolate 3D7) GN=PFC0775w PE=3 SV=2	O77381	QEGASFFNSK	TMT6plex (+229), TMT6plex (+229)	1	FALSE	30.95	31.7289	30.95	10.588	10.72	0.1317	0.1317	1.09558	10.921	11.022	0.1004	0.1004	1.07207	11.017	10.833	-0.1837	-0.1837	0.880442	786.925	1571.84	2	0.00124456	0.791279	130830_001_UL01504-LS-01-12092-13673_13673	FALSE
40S ribosomal protein S12 OS=Plasmodium falciparum (isolate 3D7) GN=RPS12 PE=3 SV=1	O97249	sDVEsADNNVVVEEK	Phospho (+80), TMT6plex (+229), Phospho (+80), TMT6plex (+229)	1	TRUE	16.43	31.1893	12.51	11.228	11.388	0.1603	0.1603	1.11752	11.384	11.164	-0.22	-0.22	0.858565	11.091	11.635	0.5432	0.5432	1.4572	751.338	2250.99	3	0.0138446	6.14768	130830_001_UL01504-LS-06-7437-11047_11047	FALSE
40S ribosomal protein S12 OS=Plasmodium falciparum (isolate 3D7) GN=RPS12 PE=3 SV=1	O97249	AVFDNVTAIQK	TMT6plex (+229), TMT6plex (+229)	3	FALSE	68.93	30.9167	61.17	11.309	11.303	-0.006181	-0.05333	0.963709	11.352	11.295	-0.05629	-0.05629	0.961734	11.204	11.097	-0.1078	-0.06707	0.954575	832.493	1662.97	2	0.000756276	0.454499	130830_001_UL01504-LS-01-15573-17513_17513	FALSE
40S ribosomal protein S12 OS=Plasmodium falciparum (isolate 3D7) GN=RPS12 PE=3 SV=1	O97249	AVFDNVTAIQK	TMT6plex (+229), TMT6plex (+229)	3	FALSE	51.01	30.8493	45.9	11.337	11.241	-0.09681	-0.05333	0.963709	11.364	11.437	0.07282	-0.05629	0.961734	11.125	11.058	-0.06707	-0.06707	0.954575	832.494	1662.97	2	0.0014887	0.894661	130830_001_UL01504-LS-01-15522-17457_17457	FALSE
40S ribosomal protein S12 OS=Plasmodium falciparum (isolate 3D7) GN=RPS12 PE=3 SV=1	O97249	AVFDNVTAIQK	TMT6plex (+229), TMT6plex (+229)	3	FALSE	50.01	30.8955	42.99	11.433	11.38	-0.05333	-0.05333	0.963709	11.363	11.244	-0.1187	-0.05629	0.961734	11.084	11.056	-0.0283	-0.06707	0.954575	832.493	1662.97	2	0.00112249	0.67458	130830_001_UL01504-LS-01-15603-17546_17546	FALSE
40S ribosomal protein S12 OS=Plasmodium falciparum (isolate 3D7) GN=RPS12 PE=3 SV=1	O97249	LDNEGNAR	TMT6plex (+229)	2	FALSE	13.18	27.5587	13.18	11.401	11.333	-0.06774	-0.082155	0.944646	11.309	11.294	-0.015	0.032005	1.02243	11.114	11.11	-0.004304	-0.055752	0.962093	559.293	1116.57	2	0.00119685	1.07093	130830_001_UL01504-LS-01-3058-3718_3718	FALSE
40S ribosomal protein S12 OS=Plasmodium falciparum (isolate 3D7) GN=RPS12 PE=3 SV=1	O97249	LDNEGNAR	TMT6plex (+229)	2	FALSE	12.19	27.8462	12.19	11.418	11.322	-0.09657	-0.082155	0.944646	11.233	11.312	0.07901	0.032005	1.02243	11.191	11.084	-0.1072	-0.055752	0.962093	559.293	1116.57	2	0.000342357	0.306338	130830_001_UL01504-LS-01-3027-3683_3683	FALSE
40S ribosomal protein S12 OS=Plasmodium falciparum (isolate 3D7) GN=RPS12 PE=3 SV=1	O97249	LITTLcAEK	TMT6plex (+229), Carbamidomethyl (+57), TMT6plex (+229)	1	FALSE	39.54	30.3181	28.28	11.366	11.325	-0.04087	-0.04087	0.972069	11.315	11.232	-0.0837	-0.0837	0.943634	11.217	11.106	-0.1108	-0.1108	0.926074	753.952	1505.89	2	0.000586497	0.389209	130830_001_UL01504-LS-01-15212-17115_17115	FALSE
40S ribosomal protein S12 OS=Plasmodium falciparum (isolate 3D7) GN=RPS12 PE=3 SV=1	O97249	NAHVHDGLK	TMT6plex (+229), TMT6plex (+229)	5	FALSE	22.76	30.3463	22.76	11.362	11.283	-0.07934	-0.06847	0.953649	11.364	11.486	0.1224	0.01001	1.00696	10.958	11.108	0.1495	0.1401	1.10198	483.617	1447.83	3	0.000538908	0.371959	130830_001_UL01504-LS-01-3434-4139_4139	FALSE
40S ribosomal protein S12 OS=Plasmodium falciparum (isolate 3D7) GN=RPS12 PE=3 SV=1	O97249	NAHVHDGLK	TMT6plex (+229), TMT6plex (+229)	5	FALSE	15.45	30.0346	15.45	11.11	11.423	0.3128	-0.06847	0.953649	11.407	11.384	-0.02302	0.01001	1.00696	11.231	11.006	-0.2253	0.1401	1.10198	483.617	1447.83	3	0.000813567	0.561531	130830_001_UL01504-LS-01-3475-4185_4185	FALSE
40S ribosomal protein S12 OS=Plasmodium falciparum (isolate 3D7) GN=RPS12 PE=3 SV=1	O97249	NAHVHDGLK	TMT6plex (+229), TMT6plex (+229)	5	FALSE	15.41	30.3663	15.41	11.26	11.463	0.203	-0.06847	0.953649	11.44	11.475	0.03518	0.01001	1.00696	10.89	11.032	0.1421	0.1401	1.10198	362.965	1447.83	4	3.03844e-06	0.00209716	130830_001_UL01504-LS-01-3358-4055_4055	FALSE
40S ribosomal protein S12 OS=Plasmodium falciparum (isolate 3D7) GN=RPS12 PE=3 SV=1	O97249	NAHVHDGLK	TMT6plex (+229), TMT6plex (+229)	5	FALSE	12.4	30.3663	12.1	11.211	11.143	-0.06847	-0.06847	0.953649	11.505	11.336	-0.1686	0.01001	1.00696	11.113	11.253	0.1401	0.1401	1.10198	362.965	1447.83	4	3.03844e-06	0.00209716	130830_001_UL01504-LS-01-3432-4137_4137	FALSE
40S ribosomal protein S12 OS=Plasmodium falciparum (isolate 3D7) GN=RPS12 PE=3 SV=1	O97249	NAHVHDGLK	TMT6plex (+229), TMT6plex (+229)	5	FALSE	11.89	30.3663	11.89	11.29	11.196	-0.09402	-0.06847	0.953649	11.401	11.411	0.01001	0.01001	1.00696	11.112	11.149	0.03722	0.1401	1.10198	362.965	1447.83	4	0.000729383	0.503426	130830_001_UL01504-LS-01-3391-4092_4092	FALSE
40S ribosomal protein S12 OS=Plasmodium falciparum (isolate 3D7) GN=RPS12 PE=3 SV=1	O97249	NIPLFmVQNDSK	TMT6plex (+229), Oxidation (+16), TMT6plex (+229)	4	FALSE	46.06	32.2917	46.06	11.346	10.981	-0.3659	-0.06195	0.957968	11.414	11.538	0.1236	0.00243	1.00169	10.891	11.017	0.126	-0.093965	0.936944	940.52	1879.03	2	0.0018072	0.96126	130830_001_UL01504-LS-10-16078-18205_18205	FALSE
40S ribosomal protein S12 OS=Plasmodium falciparum (isolate 3D7) GN=RPS12 PE=3 SV=1	O97249	NIPLFmVQNDSK	TMT6plex (+229), Oxidation (+16), TMT6plex (+229)	4	FALSE	34.91	32.1958	34.91	11.049	10.949	-0.0997	-0.06195	0.957968	11.525	11.477	-0.04818	0.00243	1.00169	11.286	10.902	-0.3844	-0.093965	0.936944	627.35	1879.03	3	0.0012103	0.643762	130830_001_UL01504-LS-10-16062-18188_18188	FALSE
40S ribosomal protein S12 OS=Plasmodium falciparum (isolate 3D7) GN=RPS12 PE=3 SV=1	O97249	NIPLFmVQNDSK	TMT6plex (+229), Oxidation (+16), TMT6plex (+229)	4	FALSE	29.59	32.1906	29.59	11.145	11.12	-0.0242	-0.06195	0.957968	11.366	11.419	0.05304	0.00243	1.00169	11.051	11.086	0.03417	-0.093965	0.936944	627.35	1879.03	3	0.000660979	0.351578	130830_001_UL01504-LS-10-16133-18266_18266	FALSE
40S ribosomal protein S12 OS=Plasmodium falciparum (isolate 3D7) GN=RPS12 PE=3 SV=1	O97249	NIPLFmVQNDSK	TMT6plex (+229), Oxidation (+16), TMT6plex (+229)	4	FALSE	24.76	32.284	24.76	11.366	11.6	0.2342	-0.06195	0.957968	11.202	11.058	-0.1435	0.00243	1.00169	11.091	10.869	-0.2221	-0.093965	0.936944	627.35	1879.03	3	0.00062076	0.330185	130830_001_UL01504-LS-10-16094-18223_18223	FALSE
40S ribosomal protein S13, putative OS=Plasmodium falciparum (isolate 3D7) GN=PF13_0316 PE=3 SV=1	Q8IDB0	AQGIATTIPEDLYFLIK	TMT6plex (+229), TMT6plex (+229)	2	FALSE	34.74	31.5746	34.74	10.632	11.346	0.7138	2.4644	5.51897	11.12	11.309	0.1896	0.45005	1.36609	11.212	10.508	-0.7039	-0.5712	0.673057	1176.19	2350.36	2	0.00100042	0.425462	130830_001_UL01504-LS-01-20556-23010_23010	FALSE
40S ribosomal protein S13, putative OS=Plasmodium falciparum (isolate 3D7) GN=PF13_0316 PE=3 SV=1	Q8IDB0	AQGIATTIPEDLYFLIK	TMT6plex (+229), TMT6plex (+229)	2	FALSE	20.33	31.6047	16.77	10.845	15.06	4.215	2.4644	5.51897	11.179	11.89	0.7105	0.45005	1.36609	11.04	10.601	-0.4385	-0.5712	0.673057	784.461	2350.36	3	0.00428287	1.82144	130830_001_UL01504-LS-10-18471-21628_21628	FALSE
40S ribosomal protein S13, putative OS=Plasmodium falciparum (isolate 3D7) GN=PF13_0316 PE=3 SV=1	Q8IDB0	DNYGIPQVK	TMT6plex (+229), TMT6plex (+229)	3	FALSE	42.14	30.9968	34.84	10.862	10.753	-0.1095	-0.07542	0.949066	11.274	11.383	0.1088	0.1088	1.07833	11.011	10.845	-0.1658	-0.03117	0.978626	746.432	1490.85	2	9.82159e-05	0.0658347	130830_001_UL01504-LS-01-12453-14071_14071	FALSE
40S ribosomal protein S13, putative OS=Plasmodium falciparum (isolate 3D7) GN=PF13_0316 PE=3 SV=1	Q8IDB0	DNYGIPQVK	TMT6plex (+229), TMT6plex (+229)	3	FALSE	34.88	30.9968	29.39	10.892	10.871	-0.02073	-0.07542	0.949066	11.248	11.229	-0.01873	0.1088	1.07833	10.91	10.977	0.06704	-0.03117	0.978626	746.432	1490.85	2	9.82159e-05	0.0658347	130830_001_UL01504-LS-01-12411-14025_14025	FALSE
40S ribosomal protein S13, putative OS=Plasmodium falciparum (isolate 3D7) GN=PF13_0316 PE=3 SV=1	Q8IDB0	DNYGIPQVK	TMT6plex (+229), TMT6plex (+229)	3	FALSE	24.63	31.0072	24.63	10.878	10.803	-0.07542	-0.07542	0.949066	11.104	11.293	0.1887	0.1088	1.07833	11.04	11.009	-0.03117	-0.03117	0.978626	746.432	1490.85	2	0.000145925	0.0978141	130830_001_UL01504-LS-01-12498-14121_14121	FALSE
40S ribosomal protein S13, putative OS=Plasmodium falciparum (isolate 3D7) GN=PF13_0316 PE=3 SV=1	Q8IDB0	GISSSTLPYK	TMT6plex (+229), TMT6plex (+229)	3	FALSE	43.74	31.0312	39.21	10.938	10.826	-0.1118	-0.1118	0.925433	11.113	11.225	0.1122	-0.007334	0.994929	10.921	11.103	0.1819	0.05225	1.03688	755.947	1509.88	2	0.00131892	0.872944	130830_001_UL01504-LS-01-12108-13691_13691	FALSE
40S ribosomal protein S13, putative OS=Plasmodium falciparum (isolate 3D7) GN=PF13_0316 PE=3 SV=1	Q8IDB0	GISSSTLPYK	TMT6plex (+229), TMT6plex (+229)	3	FALSE	43.3	31.0312	42.44	11.015	10.748	-0.2663	-0.1118	0.925433	11.222	11.215	-0.007334	-0.007334	0.994929	11.043	10.884	-0.1592	0.05225	1.03688	755.947	1509.88	2	0.00107478	0.711356	130830_001_UL01504-LS-01-12020-13594_13594	FALSE
40S ribosomal protein S13, putative OS=Plasmodium falciparum (isolate 3D7) GN=PF13_0316 PE=3 SV=1	Q8IDB0	GISSSTLPYK	TMT6plex (+229), TMT6plex (+229)	3	FALSE	42.92	31.0687	42.92	10.838	10.766	-0.07191	-0.1118	0.925433	11.367	11.23	-0.1372	-0.007334	0.994929	10.937	10.989	0.05225	0.05225	1.03688	755.947	1509.88	2	0.000708567	0.468974	130830_001_UL01504-LS-01-12058-13636_13636	FALSE
40S ribosomal protein S13, putative OS=Plasmodium falciparum (isolate 3D7) GN=PF13_0316 PE=3 SV=1	Q8IDB0	KGQTPSQIGATLR	TMT6plex (+229), TMT6plex (+229)	4	FALSE	32.75	30.1912	32.75	10.582	10.821	0.2385	0.034985	1.02455	11.382	11.054	-0.3285	0.01928	1.01345	11.233	11.055	-0.1777	-0.224	0.856188	605.7	1814.08	3	0.000355803	0.196026	130830_001_UL01504-LS-01-8380-9586_9586	FALSE
40S ribosomal protein S13, putative OS=Plasmodium falciparum (isolate 3D7) GN=PF13_0316 PE=3 SV=1	Q8IDB0	KGQTPSQIGATLR	TMT6plex (+229), TMT6plex (+229)	4	FALSE	23.62	30.2407	23.62	10.915	10.804	-0.111	0.034985	1.02455	11.155	11.132	-0.02306	0.01928	1.01345	11.195	10.925	-0.2703	-0.224	0.856188	605.7	1814.08	3	0.00108822	0.599545	130830_001_UL01504-LS-01-8342-9544_9544	FALSE
40S ribosomal protein S13, putative OS=Plasmodium falciparum (isolate 3D7) GN=PF13_0316 PE=3 SV=1	Q8IDB0	KGQTPSQIGATLR	TMT6plex (+229), TMT6plex (+229)	4	FALSE	19.07	30.2036	19.07	10.865	10.852	-0.01298	0.034985	1.02455	11.158	11.219	0.06162	0.01928	1.01345	11.169	10.864	-0.3046	-0.224	0.856188	605.7	1814.08	3	0.000722014	0.397785	130830_001_UL01504-LS-01-8422-9632_9632	FALSE
40S ribosomal protein S13, putative OS=Plasmodium falciparum (isolate 3D7) GN=PF13_0316 PE=3 SV=1	Q8IDB0	KGQTPSQIGATLR	TMT6plex (+229), TMT6plex (+229)	4	FALSE	11.39	30.1912	9.7	10.809	10.892	0.08295	0.034985	1.02455	11.147	11.23	0.08237	0.01928	1.01345	10.886	11.163	0.2773	-0.224	0.856188	605.7	1814.08	3	1.0408e-05	0.00573415	130830_001_UL01504-LS-01-8474-9689_9689	FALSE
40S ribosomal protein S13, putative OS=Plasmodium falciparum (isolate 3D7) GN=PF13_0316 PE=3 SV=1	Q8IDB0	QKPSEIEDAIIK	TMT6plex (+229), TMT6plex (+229), TMT6plex (+229)	4	FALSE	27.33	29.7909	26.57	10.711	10.55	-0.1609	-0.19155	0.875664	11.349	11.182	-0.1668	-0.16895	0.88949	11.15	11.207	0.05622	0.12136	1.08776	686.752	2057.23	3	0.000294768	0.143213	130830_001_UL01504-LS-03-11500-13169_13169	FALSE
40S ribosomal protein S13, putative OS=Plasmodium falciparum (isolate 3D7) GN=PF13_0316 PE=3 SV=1	Q8IDB0	QKPSEIEDAIIK	TMT6plex (+229), TMT6plex (+229), TMT6plex (+229)	4	FALSE	26.38	29.8272	19.79	10.845	10.655	-0.1899	-0.19155	0.875664	11.179	11.008	-0.1711	-0.16895	0.88949	11.04	11.28	0.2407	0.12136	1.08776	686.752	2057.23	3	0.000437654	0.212635	130830_001_UL01504-LS-04-10825-12721_12721	FALSE
40S ribosomal protein S13, putative OS=Plasmodium falciparum (isolate 3D7) GN=PF13_0316 PE=3 SV=1	Q8IDB0	QKPSEIEDAIIK	TMT6plex (+229), TMT6plex (+229), TMT6plex (+229)	4	FALSE	26.28	29.6284	20.02	11.019	10.807	-0.2123	-0.19155	0.875664	10.972	11.283	0.3108	-0.16895	0.88949	10.941	11.128	0.1865	0.12136	1.08776	686.753	2057.24	3	0.00153629	0.746407	130830_001_UL01504-LS-03-11537-13210_13210	FALSE
40S ribosomal protein S13, putative OS=Plasmodium falciparum (isolate 3D7) GN=PF13_0316 PE=3 SV=1	Q8IDB0	QKPSEIEDAIIK	TMT6plex (+229), TMT6plex (+229), TMT6plex (+229)	4	FALSE	15.66	29.7909	12.61	10.91	10.717	-0.1932	-0.19155	0.875664	11.179	11	-0.1795	-0.16895	0.88949	11.232	11.09	-0.1413	0.12136	1.08776	686.752	2057.23	3	0.000294768	0.143213	130830_001_UL01504-LS-02-11396-13028_13028	FALSE
40S ribosomal protein S14, putative OS=Plasmodium falciparum (isolate 3D7) GN=PFE0810c PE=3 SV=1	Q8I3U6	ADRDESSPYAAMMAAQDVAAR	TMT6plex (+229)	2	FALSE	39.08	33.0211	39.08	8.5909	9.2952	0.7043	0.1555	1.11381	9.5804	8.5603	-1.02	-0.39665	0.75962	8.5126	9.5109	0.9983	0.2571	1.19507	819.056	2454.15	3	0.000599944	0.244361	130830_001_UL01504-LS-01-14588-16424_16424	FALSE
40S ribosomal protein S14, putative OS=Plasmodium falciparum (isolate 3D7) GN=PFE0810c PE=3 SV=1	Q8I3U6	ADRDESSPYAAMMAAQDVAAR	TMT6plex (+229)	2	FALSE	23.83	32.9667	23.83	9.2831	8.8898	-0.3933	0.1555	1.11381	8.8658	9.0925	0.2267	-0.39665	0.75962	9.2017	8.7176	-0.4841	0.2571	1.19507	819.055	2454.14	3	0.00407895	1.66138	130830_001_UL01504-LS-01-14626-16466_16466	FALSE
40S ribosomal protein S14, putative OS=Plasmodium falciparum (isolate 3D7) GN=PFE0810c PE=3 SV=1	Q8I3U6	ELGVTAIHIK	TMT6plex (+229), TMT6plex (+229)	5	FALSE	25.9	26.3949	10.42	8.8729	8.8155	-0.05747	-0.03115	0.97864	8.9348	9.4762	0.5414	0.1351	1.09817	8.955	8.996	0.04095	-0.03424	0.976546	513.661	1537.96	3	1.0408e-05	0.00676296	130830_001_UL01504-LS-01-13478-15201_15201	FALSE
40S ribosomal protein S14, putative OS=Plasmodium falciparum (isolate 3D7) GN=PFE0810c PE=3 SV=1	Q8I3U6	ELGVTAIHIK	TMT6plex (+229), TMT6plex (+229)	5	FALSE	23.55	26.1384	1.32	8.7084	9.0187	0.3104	-0.03115	0.97864	9.0705	9.1808	0.1103	0.1351	1.09817	9.0642	9.0078	-0.05642	-0.03424	0.976546	513.66	1537.96	3	0.000538908	0.350176	130830_001_UL01504-LS-01-13451-15171_15171	FALSE
40S ribosomal protein S14, putative OS=Plasmodium falciparum (isolate 3D7) GN=PFE0810c PE=3 SV=1	Q8I3U6	ELGVTAIHIK	TMT6plex (+229), TMT6plex (+229)	5	FALSE	22.38	26.3949	2.95	8.8265	8.7953	-0.03115	-0.03115	0.97864	9.1177	9.5237	0.406	0.1351	1.09817	8.7421	9.0452	0.3031	-0.03424	0.976546	513.661	1537.96	3	0.000193513	0.125742	130830_001_UL01504-LS-01-13419-15136_15136	FALSE
40S ribosomal protein S14, putative OS=Plasmodium falciparum (isolate 3D7) GN=PFE0810c PE=3 SV=1	Q8I3U6	ELGVTAIHIK	TMT6plex (+229), TMT6plex (+229)	5	FALSE	21.04	26.1384	4.14	9.0554	8.6772	-0.3782	-0.03115	0.97864	9.2042	9.326	0.1217	0.1351	1.09817	8.9109	8.8767	-0.03424	-0.03424	0.976546	513.66	1537.96	3	0.000538908	0.350176	130830_001_UL01504-LS-01-13510-15236_15236	FALSE
40S ribosomal protein S14, putative OS=Plasmodium falciparum (isolate 3D7) GN=PFE0810c PE=3 SV=1	Q8I3U6	ELGVTAIHIK	TMT6plex (+229), TMT6plex (+229)	5	FALSE	18.98	26.5031	3.68	8.8426	8.8322	-0.01043	-0.03115	0.97864	9.1739	9.309	0.1351	0.1351	1.09817	9.058	8.8348	-0.2232	-0.03424	0.976546	513.661	1537.96	3	0.000559724	0.363701	130830_001_UL01504-LS-01-13389-15103_15103	FALSE
40S ribosomal protein S14, putative OS=Plasmodium falciparum (isolate 3D7) GN=PFE0810c PE=3 SV=1	Q8I3U6	IEDVTPIPTDSTR	TMT6plex (+229)	5	FALSE	47.41	31.6791	47.41	8.9327	8.985	0.05232	0.0786	1.05599	9.247	8.8763	-0.3707	-0.1522	0.899877	9.0937	8.9157	-0.178	-0.178	0.883928	836.951	1671.89	2	0.00205134	1.22622	130830_001_UL01504-LS-01-13473-15195_15195	FALSE
40S ribosomal protein S14, putative OS=Plasmodium falciparum (isolate 3D7) GN=PFE0810c PE=3 SV=1	Q8I3U6	IEDVTPIPTDSTR	TMT6plex (+229)	5	FALSE	44	31.758	43.9	9.0917	8.8674	-0.2243	0.0786	1.05599	9.1673	9.0151	-0.1522	-0.1522	0.899877	9.0618	8.847	-0.2148	-0.178	0.883928	836.951	1671.89	2	0.000830638	0.496527	130830_001_UL01504-LS-01-13438-15157_15157	FALSE
40S ribosomal protein S14, putative OS=Plasmodium falciparum (isolate 3D7) GN=PFE0810c PE=3 SV=1	Q8I3U6	IEDVTPIPTDSTR	TMT6plex (+229)	5	FALSE	33.27	31.6465	31.91	9.2864	9.4435	0.157	0.0786	1.05599	9.4539	9.3783	-0.07555	-0.1522	0.899877	8.9023	9.1794	0.2771	-0.178	0.883928	836.951	1671.89	2	0.00168513	1.00731	130830_001_UL01504-LS-03-11231-12870_12870	FALSE
40S ribosomal protein S14, putative OS=Plasmodium falciparum (isolate 3D7) GN=PFE0810c PE=3 SV=1	Q8I3U6	IEDVTPIPTDSTR	TMT6plex (+229)	5	FALSE	23.11	31.8184	23.11	9.1273	9.2059	0.0786	0.0786	1.05599	9.6618	7.9537	-1.708	-0.1522	0.899877	8.3867	8.711	0.3243	-0.178	0.883928	836.952	1671.89	2	0.000267995	0.160198	130830_001_UL01504-LS-02-11087-12679_12679	FALSE
40S ribosomal protein S14, putative OS=Plasmodium falciparum (isolate 3D7) GN=PFE0810c PE=3 SV=1	Q8I3U6	IEDVTPIPTDSTR	TMT6plex (+229)	5	FALSE	17.46	31.807	17.46	8.6123	9.015	0.4028	0.0786	1.05599	8.6718	8.8398	0.168	-0.1522	0.899877	9.4377	8.4696	-0.9682	-0.178	0.883928	836.952	1671.89	2	0.00124456	0.743953	130830_001_UL01504-LS-02-11065-12654_12654	FALSE
40S ribosomal protein S14, putative OS=Plasmodium falciparum (isolate 3D7) GN=PFE0810c PE=3 SV=1	Q8I3U6	TPGPGAQSALR	TMT6plex (+229)	3	FALSE	29.7	31.7754	25.21	8.8104	8.9023	0.09196	-0.0276	0.981051	9.1364	9.1704	0.03405	-0.07687	0.948112	8.9513	9.0795	0.1282	0.09297	1.06656	642.366	1282.72	2	0.00156306	1.2176	130830_001_UL01504-LS-01-5743-6682_6682	FALSE
40S ribosomal protein S14, putative OS=Plasmodium falciparum (isolate 3D7) GN=PFE0810c PE=3 SV=1	Q8I3U6	TPGPGAQSALR	TMT6plex (+229)	3	FALSE	26.23	31.7406	18.48	8.9075	8.7864	-0.1212	-0.0276	0.981051	9.1814	9.039	-0.1424	-0.07687	0.948112	9.0216	9.1145	0.09297	0.09297	1.06656	642.367	1282.72	2	0.000708567	0.551961	130830_001_UL01504-LS-01-5702-6637_6637	FALSE
40S ribosomal protein S14, putative OS=Plasmodium falciparum (isolate 3D7) GN=PFE0810c PE=3 SV=1	Q8I3U6	TPGPGAQSALR	TMT6plex (+229)	3	FALSE	20.59	31.7754	16.58	8.9261	8.8985	-0.0276	-0.0276	0.981051	9.0931	9.0162	-0.07687	-0.07687	0.948112	9.1621	8.9544	-0.2077	0.09297	1.06656	642.366	1282.72	2	0.00156306	1.2176	130830_001_UL01504-LS-01-5666-6597_6597	FALSE
40S ribosomal protein S15/S19, putative OS=Plasmodium falciparum (isolate 3D7) GN=MAL13P1.92 PE=3 SV=1	C0H5C2	HGKPGIGATHSSR	TMT6plex (+229), TMT6plex (+229)	2	FALSE	10.82	31.0312	10.82	7.5343	6.6603	-0.874	-0.46364	0.725154	10.076	8.6382	-1.438	-0.5935	0.662733	9.449	9.1357	-0.3133	-0.12632	0.916165	441.507	1762	4	0.00195616	1.10956	130830_001_UL01504-LS-03-1770-2301_2301	FALSE
40S ribosomal protein S15/S19, putative OS=Plasmodium falciparum (isolate 3D7) GN=MAL13P1.92 PE=3 SV=1	C0H5C2	HGKPGIGATHSSR	TMT6plex (+229), TMT6plex (+229)	2	FALSE	10.48	30.6258	10.48	10.391	10.338	-0.05328	-0.46364	0.725154	10.453	10.704	0.251	-0.5935	0.662733	10.003	10.063	0.06066	-0.12632	0.916165	588.341	1762	3	0.000660979	0.374916	130830_001_UL01504-LS-01-1914-2455_2455	FALSE
40S ribosomal protein S15/S19, putative OS=Plasmodium falciparum (isolate 3D7) GN=MAL13P1.92 PE=3 SV=1	C0H5C2	LLDLSQDELIK	TMT6plex (+229), TMT6plex (+229)	2	FALSE	57.94	30.9934	36.88	8.5097	8.7228	0.213	0.16805	1.12354	10.227	10.275	0.04765	0.058755	1.04157	9.6649	9.7485	0.08362	0.049065	1.03459	873.026	1744.04	2	0.000952708	0.54595	130830_001_UL01504-LS-04-15233-17682_17682	FALSE
40S ribosomal protein S15/S19, putative OS=Plasmodium falciparum (isolate 3D7) GN=MAL13P1.92 PE=3 SV=1	C0H5C2	LLDLSQDELIK	TMT6plex (+229), TMT6plex (+229)	2	FALSE	56.3	30.9621	36.79	8.5207	8.6438	0.1231	0.16805	1.12354	10.1	10.17	0.06986	0.058755	1.04157	9.8491	9.8636	0.01451	0.049065	1.03459	873.027	1744.04	2	2.38544e-05	0.0136698	130830_001_UL01504-LS-04-15260-17712_17712	FALSE
40S ribosomal protein S15A, putative OS=Plasmodium falciparum (isolate 3D7) GN=PFC0735w PE=3 SV=1	O77395	GYIGSFEIVDDHR	TMT6plex (+229)	9	FALSE	58.13	31.8752	57.44	9.8225	10.446	0.6239	0.2001	1.14878	10.475	9.4004	-1.074	-0.1039	0.930514	10.933	10.747	-0.1854	-0.2883	0.818866	579.631	1735.87	3	0.00114926	0.661681	130830_001_UL01504-LS-04-11635-13655_13655	FALSE
40S ribosomal protein S15A, putative OS=Plasmodium falciparum (isolate 3D7) GN=PFC0735w PE=3 SV=1	O77395	GYIGSFEIVDDHR	TMT6plex (+229)	9	FALSE	54.27	31.807	54.27	10.463	10.183	-0.28	0.2001	1.14878	10.486	10.636	0.1496	-0.1039	0.930514	10.174	9.9855	-0.1889	-0.2883	0.818866	579.632	1735.87	3	0.000315584	0.181696	130830_001_UL01504-LS-03-12323-14101_14101	FALSE
40S ribosomal protein S15A, putative OS=Plasmodium falciparum (isolate 3D7) GN=PFC0735w PE=3 SV=1	O77395	GYIGSFEIVDDHR	TMT6plex (+229)	9	FALSE	53.18	31.7782	53.18	9.7452	10.489	0.7441	0.2001	1.14878	10.277	10.096	-0.1811	-0.1039	0.930514	10.776	10.44	-0.3355	-0.2883	0.818866	579.632	1735.87	3	0.000498689	0.287118	130830_001_UL01504-LS-04-11605-13622_13622	FALSE
40S ribosomal protein S15A, putative OS=Plasmodium falciparum (isolate 3D7) GN=PFC0735w PE=3 SV=1	O77395	GYIGSFEIVDDHR	TMT6plex (+229)	9	FALSE	46.87	31.7609	46.87	9.5248	10.052	0.5267	0.2001	1.14878	10.319	10.215	-0.1039	-0.1039	0.930514	11.001	10.712	-0.2883	-0.2883	0.818866	579.632	1735.87	3	0.000681795	0.39254	130830_001_UL01504-LS-04-11574-13587_13587	FALSE
40S ribosomal protein S15A, putative OS=Plasmodium falciparum (isolate 3D7) GN=PFC0735w PE=3 SV=1	O77395	GYIGSFEIVDDHR	TMT6plex (+229)	9	FALSE	42.77	31.8949	42.77	10.234	10.523	0.2894	0.2001	1.14878	10.15	10.91	0.7602	-0.1039	0.930514	10.429	9.6801	-0.7492	-0.2883	0.818866	579.632	1735.87	3	0.000599944	0.345415	130830_001_UL01504-LS-03-12410-14198_14198	FALSE
40S ribosomal protein S15A, putative OS=Plasmodium falciparum (isolate 3D7) GN=PFC0735w PE=3 SV=1	O77395	GYIGSFEIVDDHR	TMT6plex (+229)	9	FALSE	40.65	31.807	40.65	9.9907	10.191	0.2001	0.2001	1.14878	10.143	10.776	0.6335	-0.1039	0.930514	10.58	10.143	-0.4376	-0.2883	0.818866	579.632	1735.87	3	0.000315584	0.181696	130830_001_UL01504-LS-04-11547-13556_13556	FALSE
40S ribosomal protein S15A, putative OS=Plasmodium falciparum (isolate 3D7) GN=PFC0735w PE=3 SV=1	O77395	GYIGSFEIVDDHR	TMT6plex (+229)	9	FALSE	29.04	31.8099	29.04	10.118	9.9935	-0.1249	0.2001	1.14878	10.105	10.124	0.01859	-0.1039	0.930514	10.923	10.56	-0.3632	-0.2883	0.818866	579.632	1735.87	3	0.000132478	0.0762737	130830_001_UL01504-LS-04-11518-13521_13521	FALSE
40S ribosomal protein S15A, putative OS=Plasmodium falciparum (isolate 3D7) GN=PFC0735w PE=3 SV=1	O77395	GYIGSFEIVDDHR	TMT6plex (+229)	9	FALSE	25.58	31.6909	25.58	10.138	9.5909	-0.5467	0.2001	1.14878	9.7532	6.2634	-3.49	-0.1039	0.930514	8.0881	8.0881	0	-0.2883	0.818866	579.633	1735.88	3	0.00251285	1.44676	130830_001_UL01504-LS-12-18064-20967_20967	FALSE
40S ribosomal protein S15A, putative OS=Plasmodium falciparum (isolate 3D7) GN=PFC0735w PE=3 SV=1	O77395	GYIGSFEIVDDHR	TMT6plex (+229)	9	FALSE	18.23	31.7173	18.23	9.9499	9.7377	-0.2122	0.2001	1.14878	10.297	9.9229	-0.3743	-0.1039	0.930514	11.716	11.881	0.1649	-0.2883	0.818866	579.633	1735.88	3	0.00269595	1.55218	130830_001_UL01504-LS-12-17961-20823_20823	FALSE
40S ribosomal protein S15A, putative OS=Plasmodium falciparum (isolate 3D7) GN=PFC0735w PE=3 SV=1	O77395	IITSILPSR	TMT6plex (+229)	2	FALSE	22.1	25.2114	9.73	10.029	9.9829	-0.0457	-0.00146	0.998989	10.061	10.011	-0.05085	0.089975	1.06435	10.116	10.211	0.09564	-0.01848	0.987272	614.895	1227.78	2	0.000342357	0.278614	130830_001_UL01504-LS-01-16958-19037_19037	FALSE
40S ribosomal protein S15A, putative OS=Plasmodium falciparum (isolate 3D7) GN=PFC0735w PE=3 SV=1	O77395	IITSILPSR	TMT6plex (+229)	2	FALSE	21.87	25.3275	9.74	9.9763	10.019	0.04278	-0.00146	0.998989	9.9176	10.148	0.2308	0.089975	1.06435	10.241	10.108	-0.1326	-0.01848	0.987272	614.895	1227.77	2	0.000464427	0.377957	130830_001_UL01504-LS-01-17000-19084_19084	FALSE
40S ribosomal protein S15A, putative OS=Plasmodium falciparum (isolate 3D7) GN=PFC0735w PE=3 SV=1	O77395	KGYIGSFEIVDDHR	TMT6plex (+229), TMT6plex (+229)	7	FALSE	52.17	32.737	51	10.303	10.37	0.06789	0.06789	1.04818	10.806	10.226	-0.5806	0.07714	1.05492	10.228	9.9943	-0.2336	-0.3584	0.780029	698.718	2093.13	3	0.00153629	0.733612	130830_001_UL01504-LS-03-11203-12838_12838	FALSE
40S ribosomal protein S15A, putative OS=Plasmodium falciparum (isolate 3D7) GN=PFC0735w PE=3 SV=1	O77395	KGYIGSFEIVDDHR	TMT6plex (+229), TMT6plex (+229)	7	FALSE	50.09	32.615	45.75	10.474	10.31	-0.1649	0.06789	1.04818	10.235	10.655	0.4207	0.07714	1.05492	10.531	9.7227	-0.808	-0.3584	0.780029	698.718	2093.13	3	0.00062076	0.296427	130830_001_UL01504-LS-03-11110-12734_12734	FALSE
40S ribosomal protein S15A, putative OS=Plasmodium falciparum (isolate 3D7) GN=PFC0735w PE=3 SV=1	O77395	KGYIGSFEIVDDHR	TMT6plex (+229), TMT6plex (+229)	7	FALSE	49.6	32.615	49.43	10.157	10.007	-0.1495	0.06789	1.04818	10.887	10.93	0.04295	0.07714	1.05492	10.046	9.8992	-0.1473	-0.3584	0.780029	698.718	2093.13	3	0.00062076	0.296427	130830_001_UL01504-LS-03-11176-12808_12808	FALSE
40S ribosomal protein S15A, putative OS=Plasmodium falciparum (isolate 3D7) GN=PFC0735w PE=3 SV=1	O77395	KGYIGSFEIVDDHR	TMT6plex (+229), TMT6plex (+229)	7	FALSE	46.74	32.6553	46.74	9.9474	10.188	0.2409	0.06789	1.04818	10.209	9.8177	-0.3914	0.07714	1.05492	10.9	10.761	-0.1386	-0.3584	0.780029	698.717	2093.13	3	0.00194272	0.927693	130830_001_UL01504-LS-04-10477-12314_12314	FALSE
40S ribosomal protein S15A, putative OS=Plasmodium falciparum (isolate 3D7) GN=PFC0735w PE=3 SV=1	O77395	KGYIGSFEIVDDHR	TMT6plex (+229), TMT6plex (+229)	7	FALSE	42.94	32.6505	39.84	9.9233	10.573	0.6497	0.06789	1.04818	10.78	10.858	0.07714	0.07714	1.05492	10.076	9.7172	-0.3584	-0.3584	0.780029	698.718	2093.13	3	0.000111662	0.0533214	130830_001_UL01504-LS-03-11143-12771_12771	FALSE
40S ribosomal protein S15A, putative OS=Plasmodium falciparum (isolate 3D7) GN=PFC0735w PE=3 SV=1	O77395	KGYIGSFEIVDDHR	TMT6plex (+229), TMT6plex (+229)	7	FALSE	38.07	32.7393	35.79	10.538	10.073	-0.465	0.06789	1.04818	9.9266	10.086	0.1589	0.07714	1.05492	10.838	10.362	-0.476	-0.3584	0.780029	698.717	2093.13	3	0.00285824	1.36488	130830_001_UL01504-LS-04-10448-12281_12281	FALSE
40S ribosomal protein S15A, putative OS=Plasmodium falciparum (isolate 3D7) GN=PFC0735w PE=3 SV=1	O77395	KGYIGSFEIVDDHR	TMT6plex (+229), TMT6plex (+229)	7	FALSE	13.18	32.6905	13.18	10.247	10.534	0.2867	0.06789	1.04818	10.301	10.535	0.2335	0.07714	1.05492	10.368	9.9422	-0.4257	-0.3584	0.780029	698.718	2093.13	3	0.000437654	0.20899	130830_001_UL01504-LS-03-11237-12877_12877	FALSE
40S ribosomal protein S15A, putative OS=Plasmodium falciparum (isolate 3D7) GN=PFC0735w PE=3 SV=1	O77395	TINNAEK	TMT6plex (+229), TMT6plex (+229)	3	FALSE	23.24	30.4961	12.39	10.005	9.9473	-0.05749	-0.1078	0.928002	10.173	10.193	0.02064	0.02064	1.01441	10.087	10.005	-0.08185	-0.08185	0.944845	624.372	1246.73	2	0.000634206	0.508285	130830_001_UL01504-LS-01-5133-6011_6011	FALSE
40S ribosomal protein S15A, putative OS=Plasmodium falciparum (isolate 3D7) GN=PFC0735w PE=3 SV=1	O77395	TINNAEK	TMT6plex (+229), TMT6plex (+229)	3	FALSE	19.6	30.4961	10.74	10.103	9.9952	-0.1078	-0.1078	0.928002	10.167	10.135	-0.03171	0.02064	1.01441	10.064	9.9458	-0.1187	-0.08185	0.944845	624.372	1246.73	2	2.38544e-05	0.0191181	130830_001_UL01504-LS-01-5098-5972_5972	FALSE
40S ribosomal protein S15A, putative OS=Plasmodium falciparum (isolate 3D7) GN=PFC0735w PE=3 SV=1	O77395	TINNAEK	TMT6plex (+229), TMT6plex (+229)	3	FALSE	19.47	30.5423	11.86	10.021	9.9024	-0.1182	-0.1078	0.928002	10.135	10.219	0.08328	0.02064	1.01441	10.047	10.086	0.03818	-0.08185	0.944845	624.371	1246.73	2	0.000464427	0.372216	130830_001_UL01504-LS-01-5173-6055_6055	FALSE
40S ribosomal protein S16, putative OS=Plasmodium falciparum (isolate 3D7) GN=PF08_0076 PE=3 SV=1	Q8IAX5	GGGQTSQIYAIR	TMT6plex (+229)	2	FALSE	53.83	30.3543	53.83	11.283	11.018	-0.2652	-0.16024	0.894876	11.566	11.522	-0.04454	-0.058335	0.960372	11.356	11.25	-0.1063	-0.089505	0.939845	740.41	1478.81	2	0.000512136	0.346081	130830_001_UL01504-LS-01-8830-10081_10081	FALSE
40S ribosomal protein S16, putative OS=Plasmodium falciparum (isolate 3D7) GN=PF08_0076 PE=3 SV=1	Q8IAX5	GGGQTSQIYAIR	TMT6plex (+229)	2	FALSE	47.81	30.4922	47.81	11.401	11.345	-0.05528	-0.16024	0.894876	11.439	11.367	-0.07213	-0.058335	0.960372	11.258	11.185	-0.07271	-0.089505	0.939845	740.41	1478.8	2	9.82159e-05	0.0663706	130830_001_UL01504-LS-01-8860-10114_10114	FALSE
40S ribosomal protein S16, putative OS=Plasmodium falciparum (isolate 3D7) GN=PF08_0076 PE=3 SV=1	Q8IAX5	GIISYYQK	TMT6plex (+229), TMT6plex (+229)	4	FALSE	40.81	30.7809	38.25	11.305	11.218	-0.08672	-0.05992	0.959317	11.412	11.463	0.05103	0.032625	1.02287	11.348	11.248	-0.1005	-0.079825	0.946172	715.426	1428.84	2	9.82159e-05	0.0686899	130830_001_UL01504-LS-01-13121-14808_14808	FALSE
40S ribosomal protein S16, putative OS=Plasmodium falciparum (isolate 3D7) GN=PF08_0076 PE=3 SV=1	Q8IAX5	GIISYYQK	TMT6plex (+229), TMT6plex (+229)	4	FALSE	40.65	30.7809	37.94	11.329	11.296	-0.03312	-0.05992	0.959317	11.37	11.384	0.01422	0.032625	1.02287	11.337	11.278	-0.05915	-0.079825	0.946172	715.426	1428.84	2	9.82159e-05	0.0686899	130830_001_UL01504-LS-01-13151-14841_14841	FALSE
40S ribosomal protein S16, putative OS=Plasmodium falciparum (isolate 3D7) GN=PF08_0076 PE=3 SV=1	Q8IAX5	GIISYYQK	TMT6plex (+229), TMT6plex (+229)	4	FALSE	30.7	30.7809	28.11	11.357	11.154	-0.2035	-0.05992	0.959317	11.546	11.438	-0.1078	0.032625	1.02287	11.255	11.245	-0.01083	-0.079825	0.946172	715.426	1428.84	2	0.000464427	0.324809	130830_001_UL01504-LS-01-13082-14765_14765	FALSE
40S ribosomal protein S16, putative OS=Plasmodium falciparum (isolate 3D7) GN=PF08_0076 PE=3 SV=1	Q8IAX5	GIISYYQK	TMT6plex (+229), TMT6plex (+229)	4	FALSE	30.44	30.7809	30.44	11.323	11.437	0.1141	-0.05992	0.959317	11.306	11.384	0.07731	0.032625	1.02287	11.403	11.144	-0.259	-0.079825	0.946172	715.426	1428.84	2	0.000464427	0.324809	130830_001_UL01504-LS-01-13187-14881_14881	FALSE
40S ribosomal protein S16, putative OS=Plasmodium falciparum (isolate 3D7) GN=PF08_0076 PE=3 SV=1	Q8IAX5	NLDLVEPYILK	TMT6plex (+229), TMT6plex (+229)	1	FALSE	60.69	30.5652	52.61	11.228	11.355	0.126	0.126	1.09126	11.455	11.423	-0.03214	-0.03214	0.977969	11.371	11.163	-0.2081	-0.2081	0.865677	888.04	1774.06	2	2.38544e-05	0.0134385	130830_001_UL01504-LS-01-18692-20946_20946	FALSE
40S ribosomal protein S16, putative OS=Plasmodium falciparum (isolate 3D7) GN=PF08_0076 PE=3 SV=1	Q8IAX5	VYEPLWLIGSGK	TMT6plex (+229), TMT6plex (+229)	3	FALSE	67.3	30.9307	67.3	11.303	11.204	-0.09855	-0.09855	0.933971	11.345	11.527	0.1817	0.1817	1.13422	11.379	11.237	-0.1421	-0.02402	0.983488	910.54	1819.07	2	0.000267995	0.147244	130830_001_UL01504-LS-01-19135-21433_21433	FALSE
40S ribosomal protein S16, putative OS=Plasmodium falciparum (isolate 3D7) GN=PF08_0076 PE=3 SV=1	Q8IAX5	VYEPLWLIGSGK	TMT6plex (+229), TMT6plex (+229)	3	FALSE	65.62	30.976	65.62	11.262	11.172	-0.08982	-0.09855	0.933971	11.415	11.545	0.1302	0.1817	1.13422	11.313	11.289	-0.02402	-0.02402	0.983488	910.54	1819.06	2	0.000586497	0.322238	130830_001_UL01504-LS-01-19160-21461_21461	FALSE
40S ribosomal protein S16, putative OS=Plasmodium falciparum (isolate 3D7) GN=PF08_0076 PE=3 SV=1	Q8IAX5	VYEPLWLIGSGK	TMT6plex (+229), TMT6plex (+229)	3	FALSE	15.81	30.9272	15.81	11.409	11.086	-0.3231	-0.09855	0.933971	11.107	11.734	0.6271	0.1817	1.13422	6.3815	11.327	4.945	-0.02402	0.983488	607.363	1819.07	3	0.00104801	0.575804	130830_001_UL01504-LS-01-19137-21435_21435	FALSE
40S ribosomal protein S18, putative OS=Plasmodium falciparum (isolate 3D7) GN=PF11_0272 PE=3 SV=1	Q8IIA2	AGELTTEEIDNIVHIMSTPTQFK	TMT6plex (+229), TMT6plex (+229)	1	FALSE	45.86	34.6389	40.4	10.864	10.988	0.1233	0.1233	1.08922	11.025	11.59	0.565	0.565	1.47939	10.99	11.075	0.08475	0.08475	1.0605	1011.54	3031.6	3	0.0019025	0.627348	130830_001_UL01504-LS-03-17316-19726_19726	FALSE
40S ribosomal protein S18, putative OS=Plasmodium falciparum (isolate 3D7) GN=PF11_0272 PE=3 SV=1	Q8IIA2	IPDWFLNR	TMT6plex (+229)	5	FALSE	22.41	31.7464	19.11	9.5866	9.5166	-0.06999	-0.007114	0.995081	9.9994	9.9997	0.0003357	0.1161	1.0838	9.7152	9.7305	0.01528	-0.1328	0.91206	645.364	1288.71	2	0.000267995	0.207793	130830_001_UL01504-LS-02-15565-17679_17679	FALSE
40S ribosomal protein S18, putative OS=Plasmodium falciparum (isolate 3D7) GN=PF11_0272 PE=3 SV=1	Q8IIA2	IPDWFLNR	TMT6plex (+229)	5	FALSE	20.78	31.7522	16.46	9.6667	9.5236	-0.143	-0.007114	0.995081	9.9786	9.9571	-0.02154	0.1161	1.0838	9.7774	9.6446	-0.1328	-0.1328	0.91206	645.364	1288.71	2	0.000390065	0.302442	130830_001_UL01504-LS-02-15595-17713_17713	FALSE
40S ribosomal protein S18, putative OS=Plasmodium falciparum (isolate 3D7) GN=PF11_0272 PE=3 SV=1	Q8IIA2	IPDWFLNR	TMT6plex (+229)	5	FALSE	19.76	31.7522	14.31	9.7911	9.7839	-0.007114	-0.007114	0.995081	10.09	10.206	0.1161	0.1161	1.0838	10.068	9.9045	-0.1632	-0.1328	0.91206	645.364	1288.71	2	0.000634206	0.491739	130830_001_UL01504-LS-01-18543-20782_20782	FALSE
40S ribosomal protein S18, putative OS=Plasmodium falciparum (isolate 3D7) GN=PF11_0272 PE=3 SV=1	Q8IIA2	IPDWFLNR	TMT6plex (+229)	5	FALSE	17.1	31.7435	14.67	9.7534	9.7494	-0.004057	-0.007114	0.995081	10.008	10.228	0.2197	0.1161	1.0838	10.111	9.9942	-0.1164	-0.1328	0.91206	645.364	1288.71	2	9.82159e-05	0.0761529	130830_001_UL01504-LS-01-18503-20738_20738	FALSE
40S ribosomal protein S18, putative OS=Plasmodium falciparum (isolate 3D7) GN=PF11_0272 PE=3 SV=1	Q8IIA2	IPDWFLNR	TMT6plex (+229)	5	FALSE	15.71	31.7435	15.71	9.4818	9.5681	0.08632	-0.007114	0.995081	9.9575	10.084	0.1268	0.1161	1.0838	9.8786	9.5776	-0.301	-0.1328	0.91206	645.364	1288.71	2	2.38544e-05	0.0184958	130830_001_UL01504-LS-02-15542-17653_17653	FALSE
40S ribosomal protein S18, putative OS=Plasmodium falciparum (isolate 3D7) GN=PF11_0272 PE=3 SV=1	Q8IIA2	NIHVIANQLDSYLR	TMT6plex (+229)	2	FALSE	65.4	31.6702	60.78	9.9941	9.8928	-0.1013	0.0768	1.05468	9.7799	10.141	0.3608	0.144875	1.10563	9.9146	10.121	0.2064	0.091275	1.06531	629.021	1884.04	3	0.000376619	0.199793	130830_001_UL01504-LS-01-17622-19769_19769	FALSE
40S ribosomal protein S18, putative OS=Plasmodium falciparum (isolate 3D7) GN=PF11_0272 PE=3 SV=1	Q8IIA2	NIHVIANQLDSYLR	TMT6plex (+229)	2	FALSE	46.72	31.6702	38.08	9.4858	9.7407	0.2549	0.0768	1.05468	10.412	10.341	-0.07105	0.144875	1.10563	9.9438	9.92	-0.02385	0.091275	1.06531	943.029	1884.04	2	0.000634206	0.33644	130830_001_UL01504-LS-01-17656-19806_19806	FALSE
40S ribosomal protein S18, putative OS=Plasmodium falciparum (isolate 3D7) GN=PF11_0272 PE=3 SV=1	Q8IIA2	VIIALTAIK	TMT6plex (+229), TMT6plex (+229)	1	FALSE	58.82	25.0243	39.22	9.7261	9.9297	0.2036	0.2036	1.15157	10.177	10.24	0.06376	0.06376	1.04519	9.8485	9.9216	0.07304	0.07304	1.05193	700.487	1398.96	2	0.000756276	0.54021	130830_001_UL01504-LS-01-18478-20710_20710	FALSE
40S ribosomal protein S19, putative OS=Plasmodium falciparum (isolate 3D7) GN=PFD1055w PE=4 SV=1	Q8IFP2	DVDADLFIR	TMT6plex (+229)	8	FALSE	68.08	30.086	59.05	11.235	11.191	-0.04456	-0.099785	0.933172	11.562	11.748	0.1865	0.108605	1.07819	11.165	11.223	0.05833	-0.07119	0.951853	646.856	1291.7	2	9.82159e-05	0.0759771	130830_001_UL01504-LS-03-13554-15472_15472	FALSE
40S ribosomal protein S19, putative OS=Plasmodium falciparum (isolate 3D7) GN=PFD1055w PE=4 SV=1	Q8IFP2	DVDADLFIR	TMT6plex (+229)	8	FALSE	59.19	30	53.52	11.281	11.001	-0.2801	-0.099785	0.933172	11.507	11.64	0.1326	0.108605	1.07819	11.398	11.297	-0.1002	-0.07119	0.951853	646.856	1291.7	2	0.000267995	0.207313	130830_001_UL01504-LS-03-13476-15386_15386	FALSE
40S ribosomal protein S19, putative OS=Plasmodium falciparum (isolate 3D7) GN=PFD1055w PE=4 SV=1	Q8IFP2	DVDADLFIR	TMT6plex (+229)	8	FALSE	53.75	29.9739	51.33	11.43	11.127	-0.303	-0.099785	0.933172	11.59	11.538	-0.05262	0.108605	1.07819	11.122	11.033	-0.08926	-0.07119	0.951853	646.857	1291.7	2	0.000756276	0.585034	130830_001_UL01504-LS-04-12674-14835_14835	FALSE
40S ribosomal protein S19, putative OS=Plasmodium falciparum (isolate 3D7) GN=PFD1055w PE=4 SV=1	Q8IFP2	DVDADLFIR	TMT6plex (+229)	8	FALSE	51.23	29.8408	47.01	11.35	11.152	-0.1979	-0.099785	0.933172	11.601	11.686	0.08461	0.108605	1.07819	11.112	11.223	0.1113	-0.07119	0.951853	646.856	1291.7	2	0.000512136	0.396173	130830_001_UL01504-LS-03-13583-15504_15504	FALSE
40S ribosomal protein S19, putative OS=Plasmodium falciparum (isolate 3D7) GN=PFD1055w PE=4 SV=1	Q8IFP2	DVDADLFIR	TMT6plex (+229)	8	FALSE	36.04	29.9739	31.41	11.301	11.179	-0.1213	-0.099785	0.933172	11.522	11.733	0.211	0.108605	1.07819	11.222	11.168	-0.05312	-0.07119	0.951853	646.857	1291.7	2	0.00124456	0.962754	130830_001_UL01504-LS-03-13614-15538_15538	FALSE
40S ribosomal protein S19, putative OS=Plasmodium falciparum (isolate 3D7) GN=PFD1055w PE=4 SV=1	Q8IFP2	DVDADLFIR	TMT6plex (+229)	8	FALSE	32.43	29.8453	29.7	11.386	11.308	-0.07827	-0.099785	0.933172	11.38	11.358	-0.02247	0.108605	1.07819	11.213	11.197	-0.01607	-0.07119	0.951853	646.856	1291.7	2	0.000634206	0.490604	130830_001_UL01504-LS-04-12804-14978_14978	FALSE
40S ribosomal protein S19, putative OS=Plasmodium falciparum (isolate 3D7) GN=PFD1055w PE=4 SV=1	Q8IFP2	DVDADLFIR	TMT6plex (+229)	8	FALSE	31.18	30.086	31.18	11.308	11.238	-0.06962	-0.099785	0.933172	11.485	11.551	0.06575	0.108605	1.07819	11.394	11.147	-0.2462	-0.07119	0.951853	646.856	1291.7	2	9.82159e-05	0.0759771	130830_001_UL01504-LS-03-13451-15358_15358	FALSE
40S ribosomal protein S19, putative OS=Plasmodium falciparum (isolate 3D7) GN=PFD1055w PE=4 SV=1	Q8IFP2	DVDADLFIR	TMT6plex (+229)	8	FALSE	8.83	29.8677	8.83	11.828	11.899	0.07049	-0.099785	0.933172	11.101	11.686	0.5853	0.108605	1.07819	11.902	11.425	-0.4771	-0.07119	0.951853	646.856	1291.7	2	0.000830638	0.642558	130830_001_UL01504-LS-02-13348-15215_15215	FALSE
40S ribosomal protein S19, putative OS=Plasmodium falciparum (isolate 3D7) GN=PFD1055w PE=4 SV=1	Q8IFP2	GVAPNHTSLASGK	TMT6plex (+229), TMT6plex (+229)	4	FALSE	26.92	31.0037	26.59	10.921	11.128	0.2068	-0.079547	0.946355	11.422	11.599	0.1769	0.0855445	1.06109	11.21	11.547	0.3369	-0.0073	0.994953	566.33	1695.97	3	0.000193513	0.114034	130830_001_UL01504-LS-01-6342-7341_7341	FALSE
40S ribosomal protein S19, putative OS=Plasmodium falciparum (isolate 3D7) GN=PFD1055w PE=4 SV=1	Q8IFP2	GVAPNHTSLASGK	TMT6plex (+229), TMT6plex (+229)	4	FALSE	25.88	30.8207	25.88	11.37	11.361	-0.008794	-0.079547	0.946355	11.286	11.539	0.2539	0.0855445	1.06109	11.246	11.026	-0.2205	-0.0073	0.994953	566.329	1695.97	3	0.000905119	0.533373	130830_001_UL01504-LS-01-6303-7298_7298	FALSE
40S ribosomal protein S19, putative OS=Plasmodium falciparum (isolate 3D7) GN=PFD1055w PE=4 SV=1	Q8IFP2	GVAPNHTSLASGK	TMT6plex (+229), TMT6plex (+229)	4	FALSE	24.84	30.8955	24.84	11.46	11.294	-0.1665	-0.079547	0.946355	11.427	11.392	-0.03503	0.0855445	1.06109	11.024	11.23	0.2059	-0.0073	0.994953	566.329	1695.97	3	0.00108822	0.641274	130830_001_UL01504-LS-01-6262-7253_7253	FALSE
40S ribosomal protein S19, putative OS=Plasmodium falciparum (isolate 3D7) GN=PFD1055w PE=4 SV=1	Q8IFP2	GVAPNHTSLASGK	TMT6plex (+229), TMT6plex (+229)	4	FALSE	24.75	31.0037	24.75	11.369	11.218	-0.1503	-0.079547	0.946355	11.451	11.445	-0.005811	0.0855445	1.06109	11.342	11.002	-0.3394	-0.0073	0.994953	566.33	1695.97	3	0.000172697	0.101768	130830_001_UL01504-LS-01-6391-7395_7395	FALSE
40S ribosomal protein S19, putative OS=Plasmodium falciparum (isolate 3D7) GN=PFD1055w PE=4 SV=1	Q8IFP2	KLAPLNEDWYFIR	TMT6plex (+229), TMT6plex (+229)	2	FALSE	54.84	32.5188	54.84	12.1	11.445	-0.6553	-0.0507	0.965468	12.066	11.375	-0.6909	-0.53715	0.689131	11.767	11.088	-0.6789	-0.43485	0.739771	708.407	2122.2	3	0.00062076	0.292369	130830_001_UL01504-LS-02-15276-17356_17356	FALSE
40S ribosomal protein S19, putative OS=Plasmodium falciparum (isolate 3D7) GN=PFD1055w PE=4 SV=1	Q8IFP2	KLAPLNEDWYFIR	TMT6plex (+229), TMT6plex (+229)	2	FALSE	22.22	32.3629	22.22	10.906	11.46	0.5539	-0.0507	0.965468	11.749	11.366	-0.3834	-0.53715	0.689131	11.268	11.077	-0.1908	-0.43485	0.739771	708.408	2122.2	3	0.00446597	2.10341	130830_001_UL01504-LS-01-18188-20391_20391	FALSE
40S ribosomal protein S19, putative OS=Plasmodium falciparum (isolate 3D7) GN=PFD1055w PE=4 SV=1	Q8IFP2	LAPLNEDWYFIR	TMT6plex (+229)	3	FALSE	47.02	32.393	42.19	11.002	11.217	0.2144	0.2144	1.16022	11.706	11.743	0.03627	0.1306	1.09475	11.007	11.166	0.1583	0.05941	1.04204	883.476	1764.94	2	0.00327204	1.85286	130830_001_UL01504-LS-04-15750-18255_18255	FALSE
40S ribosomal protein S19, putative OS=Plasmodium falciparum (isolate 3D7) GN=PFD1055w PE=4 SV=1	Q8IFP2	LAPLNEDWYFIR	TMT6plex (+229)	3	FALSE	44.7	32.4105	44.1	10.927	11.141	0.2147	0.2144	1.16022	11.655	11.904	0.2496	0.1306	1.09475	11.219	11.278	0.05941	0.05941	1.04204	883.477	1764.94	2	0.000952708	0.539489	130830_001_UL01504-LS-03-16536-18790_18790	FALSE
40S ribosomal protein S19, putative OS=Plasmodium falciparum (isolate 3D7) GN=PFD1055w PE=4 SV=1	Q8IFP2	LAPLNEDWYFIR	TMT6plex (+229)	3	FALSE	44.39	32.3477	41.43	11.156	11.296	0.1397	0.2144	1.16022	11.626	11.757	0.1306	0.1306	1.09475	11.01	10.982	-0.0279	0.05941	1.04204	883.478	1764.94	2	0.000756276	0.428255	130830_001_UL01504-LS-01-19175-21477_21477	FALSE
40S ribosomal protein S19, putative OS=Plasmodium falciparum (isolate 3D7) GN=PFD1055w PE=4 SV=1	Q8IFP2	LYLHPDIGVGFLR	TMT6plex (+229)	3	FALSE	45.66	30.8207	43.39	11.368	11.172	-0.1959	-0.1018	0.93187	11.549	11.521	-0.0275	-0.0275	0.981119	11.26	10.957	-0.3037	-0.3037	0.810172	577.007	1728	3	0.00757877	4.3833	130830_001_UL01504-LS-01-18089-20283_20283	FALSE
40S ribosomal protein S19, putative OS=Plasmodium falciparum (isolate 3D7) GN=PFD1055w PE=4 SV=1	Q8IFP2	LYLHPDIGVGFLR	TMT6plex (+229)	3	FALSE	40.35	31.0037	40.35	11.413	11.311	-0.1018	-0.1018	0.93187	11.987	11.016	-0.9711	-0.0275	0.981119	11.285	10.813	-0.4719	-0.3037	0.810172	577.005	1727.99	3	0.000254549	0.147223	130830_001_UL01504-LS-01-18131-20329_20329	FALSE
40S ribosomal protein S19, putative OS=Plasmodium falciparum (isolate 3D7) GN=PFD1055w PE=4 SV=1	Q8IFP2	LYLHPDIGVGFLR	TMT6plex (+229)	3	FALSE	27.51	30.8207	27.51	11.267	16.218	4.951	-0.1018	0.93187	11.298	12.061	0.7622	-0.0275	0.981119	11.163	11.163	0	-0.3037	0.810172	577.004	1727.99	3	0.00175961	1.01771	130830_001_UL01504-LS-10-18586-21777_21777	FALSE
40S ribosomal protein S19, putative OS=Plasmodium falciparum (isolate 3D7) GN=PFD1055w PE=4 SV=1	Q8IFP2	SILQQLENLGYVEQNPK	TMT6plex (+229), TMT6plex (+229)	4	FALSE	56.4	32.5382	55.18	6.732	6.732	0	-0.05365	0.963496	11.532	11.562	0.03035	0.064755	1.04591	6.6273	6.6273	0	-0.09205	0.938189	811.125	2430.35	3	0.000925935	0.38083	130830_001_UL01504-LS-02-16309-18500_18500	FALSE
40S ribosomal protein S19, putative OS=Plasmodium falciparum (isolate 3D7) GN=PFD1055w PE=4 SV=1	Q8IFP2	SILQQLENLGYVEQNPK	TMT6plex (+229), TMT6plex (+229)	4	FALSE	51.74	32.4452	51.74	11.035	11.073	0.0374	-0.05365	0.963496	11.781	11.88	0.09916	0.064755	1.04591	6.2982	11.04	4.741	-0.09205	0.938189	811.126	2430.35	3	0.00220767	0.907999	130830_001_UL01504-LS-03-16712-18990_18990	FALSE
40S ribosomal protein S19, putative OS=Plasmodium falciparum (isolate 3D7) GN=PFD1055w PE=4 SV=1	Q8IFP2	SILQQLENLGYVEQNPK	TMT6plex (+229), TMT6plex (+229)	4	FALSE	50.79	32.4452	50.04	11.493	11.247	-0.2462	-0.05365	0.963496	11.289	11.522	0.2332	0.064755	1.04591	11.407	11.166	-0.2401	-0.09205	0.938189	811.126	2430.35	3	0.00220767	0.907999	130830_001_UL01504-LS-03-16736-19018_19018	FALSE
40S ribosomal protein S19, putative OS=Plasmodium falciparum (isolate 3D7) GN=PFD1055w PE=4 SV=1	Q8IFP2	SILQQLENLGYVEQNPK	TMT6plex (+229), TMT6plex (+229)	4	FALSE	46.98	32.5382	46.98	11.339	11.231	-0.1073	-0.05365	0.963496	11.532	11.309	-0.2234	0.064755	1.04591	11.307	11.123	-0.1841	-0.09205	0.938189	811.124	2430.35	3	0.00182065	0.748819	130830_001_UL01504-LS-04-15950-18478_18478	FALSE
40S ribosomal protein S19, putative OS=Plasmodium falciparum (isolate 3D7) GN=PFD1055w PE=4 SV=1	Q8IFP2	SYATHLK	TMT6plex (+229), TMT6plex (+229)	4	FALSE	27.53	29.4743	22.58	11.249	11.465	0.216	-0.021856	0.984965	11.505	11.65	0.1449	0.12193	1.08819	10.964	10.995	0.0304	0.016415	1.01144	426.592	1276.76	3	0.00107852	0.844071	130830_001_UL01504-LS-01-6313-7309_7309	FALSE
40S ribosomal protein S19, putative OS=Plasmodium falciparum (isolate 3D7) GN=PFD1055w PE=4 SV=1	Q8IFP2	SYATHLK	TMT6plex (+229), TMT6plex (+229)	4	FALSE	22.25	29.5617	20.54	11.26	11.209	-0.0506	-0.021856	0.984965	11.619	11.392	-0.2277	0.12193	1.08819	11.048	11.299	0.2517	0.016415	1.01144	426.592	1276.76	3	0.000437654	0.342516	130830_001_UL01504-LS-01-6344-7343_7343	FALSE
40S ribosomal protein S19, putative OS=Plasmodium falciparum (isolate 3D7) GN=PFD1055w PE=4 SV=1	Q8IFP2	SYATHLK	TMT6plex (+229), TMT6plex (+229)	4	FALSE	19.15	29.8091	8.67	11.203	11.21	0.006888	-0.021856	0.984965	11.541	11.64	0.09896	0.12193	1.08819	11.115	11.118	0.00243	0.016415	1.01144	426.592	1276.75	3	0.000254549	0.199214	130830_001_UL01504-LS-01-6380-7383_7383	FALSE
40S ribosomal protein S19, putative OS=Plasmodium falciparum (isolate 3D7) GN=PFD1055w PE=4 SV=1	Q8IFP2	SYATHLK	TMT6plex (+229), TMT6plex (+229)	4	FALSE	12.78	29.8046	8.45	11.393	11.312	-0.08129	-0.021856	0.984965	11.406	11.561	0.1545	0.12193	1.08819	11.092	11.063	-0.02811	0.016415	1.01144	426.592	1276.75	3	0.000752531	0.588945	130830_001_UL01504-LS-01-6275-7267_7267	FALSE
40S ribosomal protein S2, putative OS=Plasmodium falciparum (isolate 3D7) GN=PF14_0448 PE=3 SV=1	Q8IL02	AIFNALSK	TMT6plex (+229), TMT6plex (+229)	4	FALSE	44.14	29.6755	34.16	11.131	11.153	0.02143	0.01989	1.01388	11.559	11.514	-0.04495	0.005476	1.0038	11.067	11.327	0.259	0.2279	1.17113	661.415	1320.82	2	0.000952708	0.720753	130830_001_UL01504-LS-01-16277-18288_18288	FALSE
40S ribosomal protein S2, putative OS=Plasmodium falciparum (isolate 3D7) GN=PF14_0448 PE=3 SV=1	Q8IL02	AIFNALSK	TMT6plex (+229), TMT6plex (+229)	4	FALSE	44	29.4645	34.21	10.999	11.109	0.1091	0.01989	1.01388	11.537	11.564	0.02663	0.005476	1.0038	11.153	11.389	0.2355	0.2279	1.17113	661.416	1320.82	2	0.000512136	0.387446	130830_001_UL01504-LS-01-16317-18332_18332	FALSE
40S ribosomal protein S2, putative OS=Plasmodium falciparum (isolate 3D7) GN=PF14_0448 PE=3 SV=1	Q8IL02	AIFNALSK	TMT6plex (+229), TMT6plex (+229)	4	FALSE	34.43	29.5085	26.84	11.184	11.119	-0.06516	0.01989	1.01388	11.473	11.475	0.001131	0.005476	1.0038	11.14	11.36	0.2203	0.2279	1.17113	661.416	1320.82	2	9.82159e-05	0.0743033	130830_001_UL01504-LS-01-16249-18257_18257	FALSE
40S ribosomal protein S2, putative OS=Plasmodium falciparum (isolate 3D7) GN=PF14_0448 PE=3 SV=1	Q8IL02	AIFNALSK	TMT6plex (+229), TMT6plex (+229)	4	FALSE	30.45	29.5521	24.73	11.119	11.137	0.01835	0.01989	1.01388	11.377	11.387	0.009821	0.005476	1.0038	11.362	11.369	0.006684	0.2279	1.17113	661.416	1320.82	2	0.000390065	0.295096	130830_001_UL01504-LS-01-16217-18222_18222	FALSE
40S ribosomal protein S2, putative OS=Plasmodium falciparum (isolate 3D7) GN=PF14_0448 PE=3 SV=1	Q8IL02	DcFSSScGK	TMT6plex (+229), Carbamidomethyl (+57), Carbamidomethyl (+57), TMT6plex (+229)	2	FALSE	44.1	29.3551	42.37	11.109	11.016	-0.09295	-0.07672	0.948211	11.626	11.556	-0.07008	-0.047885	0.967353	11.224	11.22	-0.004217	0.0820915	1.05855	753.36	1504.71	2	0.000267995	0.177985	130830_001_UL01504-LS-01-7228-8317_8317	FALSE
40S ribosomal protein S2, putative OS=Plasmodium falciparum (isolate 3D7) GN=PF14_0448 PE=3 SV=1	Q8IL02	DcFSSScGK	TMT6plex (+229), Carbamidomethyl (+57), Carbamidomethyl (+57), TMT6plex (+229)	2	FALSE	11.22	29.2376	11.22	11.063	11.003	-0.06049	-0.07672	0.948211	11.533	11.508	-0.02569	-0.047885	0.967353	11.238	11.406	0.1684	0.0820915	1.05855	753.36	1504.7	2	0.000708567	0.470586	130830_001_UL01504-LS-01-7307-8404_8404	FALSE
40S ribosomal protein S2, putative OS=Plasmodium falciparum (isolate 3D7) GN=PF14_0448 PE=3 SV=1	Q8IL02	EVATAIR	TMT6plex (+229)	2	FALSE	15.57	28.293	6.14	11.098	11.033	-0.06434	-0.02441	0.983223	11.346	11.768	0.4222	0.3031	1.23379	11.236	11.271	0.03452	-0.03289	0.97746	494.803	987.591	2	0.000769603	0.778479	130830_001_UL01504-LS-01-5816-6762_6762	FALSE
40S ribosomal protein S2, putative OS=Plasmodium falciparum (isolate 3D7) GN=PF14_0448 PE=3 SV=1	Q8IL02	EVATAIR	TMT6plex (+229)	2	FALSE	15.29	28.293	7.95	11.181	11.196	0.01552	-0.02441	0.983223	11.324	11.508	0.184	0.3031	1.23379	11.322	11.221	-0.1003	-0.03289	0.97746	494.803	987.591	2	0.000952708	0.963696	130830_001_UL01504-LS-01-5745-6684_6684	FALSE
40S ribosomal protein S2, putative OS=Plasmodium falciparum (isolate 3D7) GN=PF14_0448 PE=3 SV=1	Q8IL02	GTQIVGAPTTK	TMT6plex (+229), TMT6plex (+229)	1	FALSE	43.76	30.1072	37.43	11.183	10.834	-0.349	-0.349	0.785128	11.525	11.617	0.09157	0.09157	1.06553	11.197	11.395	0.1985	0.1985	1.1475	765.966	1529.92	2	0.000220286	0.143891	130830_001_UL01504-LS-01-9117-10397_10397	FALSE
40S ribosomal protein S2, putative OS=Plasmodium falciparum (isolate 3D7) GN=PF14_0448 PE=3 SV=1	Q8IL02	IVSIEEIYLHSLPIK	TMT6plex (+229), TMT6plex (+229)	6	FALSE	34.71	29.3095	34.71	11.195	10.796	-0.3987	0.29525	1.2271	11.724	11.62	-0.1041	-0.04475	0.969458	11.132	11.283	0.1512	0.1957	1.14528	738.117	2211.33	3	0.000498689	0.225413	130830_001_UL01504-LS-01-19419-21746_21746	FALSE
40S ribosomal protein S2, putative OS=Plasmodium falciparum (isolate 3D7) GN=PF14_0448 PE=3 SV=1	Q8IL02	IVSIEEIYLHSLPIK	TMT6plex (+229), TMT6plex (+229)	6	FALSE	33.32	29.2012	32.73	11.139	11.926	0.7868	0.29525	1.2271	11.524	11.888	0.3643	-0.04475	0.969458	11.207	11.707	0.5	0.1957	1.14528	738.117	2211.33	3	5.06272e-05	0.022884	130830_001_UL01504-LS-03-16770-19058_19058	FALSE
40S ribosomal protein S2, putative OS=Plasmodium falciparum (isolate 3D7) GN=PF14_0448 PE=3 SV=1	Q8IL02	IVSIEEIYLHSLPIK	TMT6plex (+229), TMT6plex (+229)	6	FALSE	31.38	29.2583	31.38	11.139	16.281	5.142	0.29525	1.2271	11.524	10.89	-0.6338	-0.04475	0.969458	11.207	6.4053	-4.802	0.1957	1.14528	738.117	2211.33	3	0.00159732	0.722006	130830_001_UL01504-LS-02-16359-18555_18555	FALSE
40S ribosomal protein S2, putative OS=Plasmodium falciparum (isolate 3D7) GN=PF14_0448 PE=3 SV=1	Q8IL02	IVSIEEIYLHSLPIK	TMT6plex (+229), TMT6plex (+229)	6	FALSE	31.01	29.2583	30.73	10.925	11.144	0.219	0.29525	1.2271	11.683	11.29	-0.3925	-0.04475	0.969458	11.235	11.475	0.2402	0.1957	1.14528	738.117	2211.33	3	0.00159732	0.722006	130830_001_UL01504-LS-01-19450-21780_21780	FALSE
40S ribosomal protein S2, putative OS=Plasmodium falciparum (isolate 3D7) GN=PF14_0448 PE=3 SV=1	Q8IL02	IVSIEEIYLHSLPIK	TMT6plex (+229), TMT6plex (+229)	6	FALSE	26.97	29.3197	25.92	11.139	11.511	0.3715	0.29525	1.2271	11.524	12.528	1.004	-0.04475	0.969458	11.207	11.858	0.6508	0.1957	1.14528	738.117	2211.33	3	0.00196353	0.887538	130830_001_UL01504-LS-04-16014-18549_18549	FALSE
40S ribosomal protein S2, putative OS=Plasmodium falciparum (isolate 3D7) GN=PF14_0448 PE=3 SV=1	Q8IL02	IVSIEEIYLHSLPIK	TMT6plex (+229), TMT6plex (+229)	6	FALSE	25.3	29.4349	25.3	13.196	13.27	0.07355	0.29525	1.2271	11.636	11.651	0.0146	-0.04475	0.969458	11.221	11.302	0.08042	0.1957	1.14528	738.116	2211.33	3	0.00298031	1.34714	130830_001_UL01504-LS-10-18642-21849_21849	FALSE
40S ribosomal protein S2, putative OS=Plasmodium falciparum (isolate 3D7) GN=PF14_0448 PE=3 SV=1	Q8IL02	LSLIPVR	TMT6plex (+229)	1	FALSE	22.31	25	0	11.126	11.168	0.0423	0.0423	1.02975	11.563	11.444	-0.1189	-0.1189	0.92089	11.291	11.16	-0.1306	-0.1306	0.913451	513.847	1025.68	2	2.38544e-05	0.0232343	130830_001_UL01504-LS-01-15207-17110_17110	FALSE
40S ribosomal protein S2, putative OS=Plasmodium falciparum (isolate 3D7) GN=PF14_0448 PE=3 SV=1	Q8IL02	NWVPVTK	TMT6plex (+229), TMT6plex (+229)	2	FALSE	21.16	27.9309	20.96	11.094	11.187	0.09324	0.00047	1.00033	11.471	11.532	0.06122	0.09091	1.06504	11.25	11.219	-0.03106	-0.048795	0.966743	651.403	1300.79	2	0.000464427	0.356758	130830_001_UL01504-LS-01-12732-14379_14379	FALSE
40S ribosomal protein S2, putative OS=Plasmodium falciparum (isolate 3D7) GN=PF14_0448 PE=3 SV=1	Q8IL02	NWVPVTK	TMT6plex (+229), TMT6plex (+229)	2	FALSE	20.5	27.9309	12.44	11.154	11.062	-0.0923	0.00047	1.00033	11.497	11.617	0.1206	0.09091	1.06504	11.244	11.177	-0.06653	-0.048795	0.966743	651.402	1300.79	2	0.000586497	0.450529	130830_001_UL01504-LS-01-12789-14442_14442	FALSE
40S ribosomal protein S20e, putative OS=Plasmodium falciparum (isolate 3D7) GN=PF10_0038 PE=4 SV=1	Q8IK02	GAIDNEK	TMT6plex (+229), TMT6plex (+229)	1	FALSE	35.23	31.9368	12.08	13.318	13.123	-0.195	-0.195	0.873573	13.486	13.384	-0.1013	-0.1013	0.932193	13.392	13.436	0.04378	0.04378	1.03081	602.851	1203.69	2	2.38544e-05	0.0198012	130830_001_UL01504-LS-02-4336-5175_5175	FALSE
40S ribosomal protein S21 OS=Plasmodium falciparum (isolate 3D7) GN=PF11_0454 PE=3 SV=1	Q8IHS5	EHGAVQINVGMVDANGVYNGK	TMT6plex (+229), TMT6plex (+229)	1	FALSE	10.76	34.3521	10.76	6.3815	6.3815	0	0	1	6.3815	6.3815	0	0	1	6.3815	10.936	4.554	4.554	23.4904	877.463	2629.37	3	0.0013934	0.529735	130830_001_UL01504-LS-01-14686-16532_16532	FALSE
40S ribosomal protein S21 OS=Plasmodium falciparum (isolate 3D7) GN=PF11_0454 PE=3 SV=1	Q8IHS5	TETFAISGHVR	TMT6plex (+229)	4	FALSE	55.67	30.8027	53.06	10.745	10.827	0.08229	-0.04461	0.969552	11.052	10.967	-0.08518	-0.003085	0.997864	11.123	10.899	-0.2234	-0.31575	0.803433	482.935	1445.78	3	0.000407136	0.281407	130830_001_UL01504-LS-01-8508-9727_9727	FALSE
40S ribosomal protein S21 OS=Plasmodium falciparum (isolate 3D7) GN=PF11_0454 PE=3 SV=1	Q8IHS5	TETFAISGHVR	TMT6plex (+229)	4	FALSE	52.46	30.8027	45.78	11.063	10.917	-0.1461	-0.04461	0.969552	10.812	10.891	0.07901	-0.003085	0.997864	11.197	10.733	-0.4637	-0.31575	0.803433	482.935	1445.78	3	0.000132478	0.091567	130830_001_UL01504-LS-01-8548-9771_9771	FALSE
40S ribosomal protein S21 OS=Plasmodium falciparum (isolate 3D7) GN=PF11_0454 PE=3 SV=1	Q8IHS5	TETFAISGHVR	TMT6plex (+229)	4	FALSE	41.71	31.3258	34.07	10.804	10.734	-0.06963	-0.04461	0.969552	11.15	10.806	-0.3439	-0.003085	0.997864	11.263	10.855	-0.4081	-0.31575	0.803433	482.935	1445.78	3	0.000233733	0.161553	130830_001_UL01504-LS-01-8586-9813_9813	FALSE
40S ribosomal protein S21 OS=Plasmodium falciparum (isolate 3D7) GN=PF11_0454 PE=3 SV=1	Q8IHS5	TETFAISGHVR	TMT6plex (+229)	4	FALSE	38.35	30.7078	32.97	10.978	10.959	-0.01959	-0.04461	0.969552	10.891	11.002	0.1107	-0.003085	0.997864	10.821	10.961	0.1396	-0.31575	0.803433	482.935	1445.78	3	0.000498689	0.344686	130830_001_UL01504-LS-01-8477-9692_9692	FALSE
40S ribosomal protein S21 OS=Plasmodium falciparum (isolate 3D7) GN=PF11_0454 PE=3 SV=1	Q8IHS5	VLVDIYIPR	TMT6plex (+229)	1	FALSE	42.71	29.6708	40.28	10.829	10.996	0.1668	0.1668	1.12257	10.914	11.019	0.1048	0.1048	1.07535	11.004	10.85	-0.154	-0.154	0.898755	658.911	1315.81	2	9.82159e-05	0.074586	130830_001_UL01504-LS-01-18121-20318_20318	FALSE
40S ribosomal protein S23, putative OS=Plasmodium falciparum (isolate 3D7) GN=PFC0290w PE=3 SV=1	O97248	SGHSVGDLPGVK	TMT6plex (+229), TMT6plex (+229)	2	FALSE	30.02	31.1093	16.95	11.447	11.552	0.1045	0.0759	1.05402	11.953	11.814	-0.1392	-0.1468	0.903252	11.624	11.406	-0.2182	-0.138565	0.908422	537.647	1609.92	3	5.06272e-05	0.0314274	130830_001_UL01504-LS-01-8812-10061_10061	FALSE
40S ribosomal protein S23, putative OS=Plasmodium falciparum (isolate 3D7) GN=PFC0290w PE=3 SV=1	O97248	SGHSVGDLPGVK	TMT6plex (+229), TMT6plex (+229)	2	FALSE	24.4	31.0857	11.52	11.399	11.446	0.0473	0.0759	1.05402	12.082	11.927	-0.1544	-0.1468	0.903252	11.501	11.442	-0.05893	-0.138565	0.908422	537.647	1609.92	3	0.000233733	0.145092	130830_001_UL01504-LS-01-8842-10094_10094	FALSE
40S ribosomal protein S23, putative OS=Plasmodium falciparum (isolate 3D7) GN=PFC0290w PE=3 SV=1	O97248	VSLLALFK	TMT6plex (+229), TMT6plex (+229)	3	FALSE	43.42	28.3696	24.55	11.444	11.303	-0.1406	0.1551	1.1135	11.981	12.47	0.489	0.489	1.40347	11.677	11.96	0.2835	0.2835	1.21714	674.952	1347.89	2	0.000634206	0.470166	130830_001_UL01504-LS-02-16690-18926_18926	FALSE
40S ribosomal protein S23, putative OS=Plasmodium falciparum (isolate 3D7) GN=PFC0290w PE=3 SV=1	O97248	VSLLALFK	TMT6plex (+229), TMT6plex (+229)	3	FALSE	38.38	28.3696	16.42	11.381	11.747	0.3657	0.1551	1.1135	12.197	12.225	0.02812	0.489	1.40347	11.474	11.81	0.3362	0.2835	1.21714	674.952	1347.89	2	0.000390065	0.289173	130830_001_UL01504-LS-02-16666-18899_18899	FALSE
40S ribosomal protein S23, putative OS=Plasmodium falciparum (isolate 3D7) GN=PFC0290w PE=3 SV=1	O97248	VSLLALFK	TMT6plex (+229), TMT6plex (+229)	3	FALSE	34.3	28.3696	15	11.369	11.524	0.1551	0.1551	1.1135	11.855	12.732	0.8765	0.489	1.40347	11.563	11.792	0.229	0.2835	1.21714	674.953	1347.89	2	0.00222112	1.64662	130830_001_UL01504-LS-02-16638-18867_18867	FALSE
40S ribosomal protein S24 OS=Plasmodium falciparum (isolate 3D7) GN=PFE0975c PE=3 SV=1	Q8I3R6	LNNVNTIVLFGFK	TMT6plex (+229), TMT6plex (+229)	2	FALSE	18.09	30.7773	18.09	9.422	9.422	0	0	1	9.7376	9.7376	0	0	1	10.146	8.9845	-1.161	-2.3085	0.20187	646.393	1936.16	3	0.00287906	1.48622	130830_001_UL01504-LS-09-10230-15757_15757	FALSE
40S ribosomal protein S24 OS=Plasmodium falciparum (isolate 3D7) GN=PFE0975c PE=3 SV=1	Q8I3R6	LNNVNTIVLFGFK	TMT6plex (+229), TMT6plex (+229)	2	FALSE	12.71	30.9202	12.71	9.422	9.422	0	0	1	9.7376	9.7376	0	0	1	9.5651	6.1092	-3.456	-2.3085	0.20187	646.393	1936.16	3	0.00178043	0.91909	130830_001_UL01504-LS-09-10204-15726_15726	FALSE
40S ribosomal protein S24 OS=Plasmodium falciparum (isolate 3D7) GN=PFE0975c PE=3 SV=1	Q8I3R6	QFALEILHPNK	TMT6plex (+229), TMT6plex (+229)	6	FALSE	39.52	29.9607	39.42	9.3434	9.702	0.3586	0.2208	1.16538	9.6811	9.789	0.1079	0.03761	1.02641	9.9829	9.736	-0.2469	0.15495	1.11338	590.022	1767.04	3	0.000355803	0.20124	130830_001_UL01504-LS-01-16264-18274_18274	FALSE
40S ribosomal protein S24 OS=Plasmodium falciparum (isolate 3D7) GN=PFE0975c PE=3 SV=1	Q8I3R6	QFALEILHPNK	TMT6plex (+229), TMT6plex (+229)	6	FALSE	32.43	29.9432	32.43	9.4187	9.7134	0.2948	0.2208	1.16538	9.6737	9.4582	-0.2155	0.03761	1.02641	10.115	9.8552	-0.26	0.15495	1.11338	590.022	1767.05	3	1.0408e-05	0.00588669	130830_001_UL01504-LS-01-16325-18341_18341	FALSE
40S ribosomal protein S24 OS=Plasmodium falciparum (isolate 3D7) GN=PFE0975c PE=3 SV=1	Q8I3R6	QFALEILHPNK	TMT6plex (+229), TMT6plex (+229)	6	FALSE	27.42	30.1072	27.42	9.5056	9.7057	0.2001	0.2208	1.16538	9.8094	9.8184	0.009	0.03761	1.02641	9.5467	9.8486	0.302	0.15495	1.11338	590.022	1767.05	3	0.000193513	0.10945	130830_001_UL01504-LS-01-16234-18241_18241	FALSE
40S ribosomal protein S24 OS=Plasmodium falciparum (isolate 3D7) GN=PFE0975c PE=3 SV=1	Q8I3R6	QFALEILHPNK	TMT6plex (+229), TMT6plex (+229)	6	FALSE	26.06	29.9432	25.06	9.5698	9.2845	-0.2852	0.2208	1.16538	9.8151	9.6711	-0.144	0.03761	1.02641	9.7756	10.118	0.3427	0.15495	1.11338	590.022	1767.04	3	0.000172697	0.0976767	130830_001_UL01504-LS-01-16296-18309_18309	FALSE
40S ribosomal protein S24 OS=Plasmodium falciparum (isolate 3D7) GN=PFE0975c PE=3 SV=1	Q8I3R6	QFALEILHPNK	TMT6plex (+229), TMT6plex (+229)	6	FALSE	22.85	30.1072	22.85	9.4033	9.6448	0.2415	0.2208	1.16538	9.5652	9.8326	0.2674	0.03761	1.02641	9.8046	9.9839	0.1793	0.15495	1.11338	590.022	1767.05	3	0.000193513	0.10945	130830_001_UL01504-LS-01-16208-18212_18212	FALSE
40S ribosomal protein S24 OS=Plasmodium falciparum (isolate 3D7) GN=PFE0975c PE=3 SV=1	Q8I3R6	QFALEILHPNK	TMT6plex (+229), TMT6plex (+229)	6	FALSE	12.93	30.1115	12.93	9.447	9.3264	-0.1206	0.2208	1.16538	9.6489	9.7151	0.06622	0.03761	1.02641	9.9831	10.114	0.1306	0.15495	1.11338	590.023	1767.05	3	0.00184146	1.04152	130830_001_UL01504-LS-01-16178-18179_18179	FALSE
40S ribosomal protein S25, putative OS=Plasmodium falciparum (isolate 3D7) GN=PF14_0205 PE=4 SV=2	Q8ILN8	EQIAAAAAASGR	TMT6plex (+229)	2	FALSE	30.29	30.2612	26.8	11.379	10.769	-0.6097	-0.413	0.75106	11.347	10.773	-0.5736	-0.36925	0.774185	11.555	10.969	-0.5858	-0.33586	0.792312	672.875	1343.74	2	0.000342357	0.254589	130830_001_UL01504-LS-01-7600-8727_8727	FALSE
40S ribosomal protein S25, putative OS=Plasmodium falciparum (isolate 3D7) GN=PF14_0205 PE=4 SV=2	Q8ILN8	EQIAAAAAASGR	TMT6plex (+229)	2	FALSE	26.45	30.103	24.1	11.243	11.027	-0.2163	-0.413	0.75106	11.087	10.922	-0.1649	-0.36925	0.774185	11.299	11.213	-0.08592	-0.33586	0.792312	672.876	1343.74	2	0.000512136	0.380843	130830_001_UL01504-LS-01-7560-8683_8683	FALSE
40S ribosomal protein S25, putative OS=Plasmodium falciparum (isolate 3D7) GN=PF14_0205 PE=4 SV=2	Q8ILN8	LIAEVcVQSHSQK	TMT6plex (+229), Carbamidomethyl (+57), TMT6plex (+229)	2	FALSE	39.91	32.1352	32.88	11.081	11.074	-0.006947	-0.184574	0.879909	11.191	11.265	0.07364	0.028895	1.02023	11.052	11.13	0.07855	0.122875	1.0889	653.036	1956.09	3	0.000437654	0.223624	130830_001_UL01504-LS-01-11254-12749_12749	FALSE
40S ribosomal protein S25, putative OS=Plasmodium falciparum (isolate 3D7) GN=PF14_0205 PE=4 SV=2	Q8ILN8	LIAEVcVQSHSQK	TMT6plex (+229), Carbamidomethyl (+57), TMT6plex (+229)	2	FALSE	30.87	32.1405	26.19	11.222	10.859	-0.3622	-0.184574	0.879909	11.213	11.197	-0.01585	0.028895	1.02023	11.067	11.234	0.1672	0.122875	1.0889	653.036	1956.09	3	0.000477873	0.244175	130830_001_UL01504-LS-01-11203-12693_12693	FALSE
40S ribosomal protein S25, putative OS=Plasmodium falciparum (isolate 3D7) GN=PF14_0205 PE=4 SV=2	Q8ILN8	LNHAVFIDK	TMT6plex (+229), TMT6plex (+229)	7	FALSE	41	29.5665	40.68	11.117	11.13	0.01228	-0.03005	0.979386	11.033	11.408	0.3745	0.03122	1.02188	11.122	10.982	-0.14	-0.14	0.907519	505.641	1513.9	3	0.000599944	0.396026	130830_001_UL01504-LS-01-12013-13587_13587	FALSE
40S ribosomal protein S25, putative OS=Plasmodium falciparum (isolate 3D7) GN=PF14_0205 PE=4 SV=2	Q8ILN8	LNHAVFIDK	TMT6plex (+229), TMT6plex (+229)	7	FALSE	37.58	29.5952	37.04	11.169	10.942	-0.2275	-0.03005	0.979386	11.197	11.088	-0.1087	0.03122	1.02188	11.244	11.152	-0.09178	-0.14	0.907519	505.641	1513.9	3	0.000416838	0.275157	130830_001_UL01504-LS-01-12043-13620_13620	FALSE
40S ribosomal protein S25, putative OS=Plasmodium falciparum (isolate 3D7) GN=PF14_0205 PE=4 SV=2	Q8ILN8	LNHAVFIDK	TMT6plex (+229), TMT6plex (+229)	7	FALSE	34.99	29.4596	33.09	11.158	11.402	0.2442	-0.03005	0.979386	11.104	11.135	0.03122	0.03122	1.02188	11.315	10.97	-0.3451	-0.14	0.907519	505.641	1513.9	3	5.06272e-05	0.0334193	130830_001_UL01504-LS-02-9964-11432_11432	FALSE
40S ribosomal protein S25, putative OS=Plasmodium falciparum (isolate 3D7) GN=PF14_0205 PE=4 SV=2	Q8ILN8	LNHAVFIDK	TMT6plex (+229), TMT6plex (+229)	7	FALSE	31.92	29.5952	29.51	11.387	10.928	-0.4584	-0.03005	0.979386	11.43	11.09	-0.3398	0.03122	1.02188	11.222	11.029	-0.1931	-0.14	0.907519	505.641	1513.9	3	0.000325285	0.214723	130830_001_UL01504-LS-02-9996-11468_11468	FALSE
40S ribosomal protein S25, putative OS=Plasmodium falciparum (isolate 3D7) GN=PF14_0205 PE=4 SV=2	Q8ILN8	LNHAVFIDK	TMT6plex (+229), TMT6plex (+229)	7	FALSE	29.65	29.4547	29.38	11.016	10.993	-0.02292	-0.03005	0.979386	11.183	11.236	0.05289	0.03122	1.02188	11.271	11.385	0.1141	-0.14	0.907519	505.642	1513.9	3	0.000773347	0.510491	130830_001_UL01504-LS-02-9941-11405_11405	FALSE
40S ribosomal protein S25, putative OS=Plasmodium falciparum (isolate 3D7) GN=PF14_0205 PE=4 SV=2	Q8ILN8	LNHAVFIDK	TMT6plex (+229), TMT6plex (+229)	7	FALSE	28.61	29.4596	28.61	11.059	10.994	-0.0643	-0.03005	0.979386	11.251	11.237	-0.01391	0.03122	1.02188	11.241	11.01	-0.2314	-0.14	0.907519	505.641	1513.9	3	5.06272e-05	0.0334193	130830_001_UL01504-LS-01-12079-13659_13659	FALSE
40S ribosomal protein S25, putative OS=Plasmodium falciparum (isolate 3D7) GN=PF14_0205 PE=4 SV=2	Q8ILN8	LNHAVFIDK	TMT6plex (+229), TMT6plex (+229)	7	FALSE	27.09	29.5424	27.09	11.197	11.167	-0.03005	-0.03005	0.979386	11.046	11.169	0.1238	0.03122	1.02188	11.195	11.31	0.1155	-0.14	0.907519	505.641	1513.9	3	0.000874602	0.57733	130830_001_UL01504-LS-02-9912-11372_11372	FALSE
40S ribosomal protein S25, putative OS=Plasmodium falciparum (isolate 3D7) GN=PF14_0205 PE=4 SV=2	Q8ILN8	VITPSAIAEK	TMT6plex (+229), TMT6plex (+229)	3	FALSE	50.93	29.5569	32.38	11.138	10.845	-0.2922	-0.005177	0.996418	11.249	11.25	0.0005093	-0.0828	0.944223	11.214	11.096	-0.1183	-0.1025	0.931418	743.966	1485.92	2	0.000830638	0.558628	130830_001_UL01504-LS-01-13427-15145_15145	FALSE
40S ribosomal protein S25, putative OS=Plasmodium falciparum (isolate 3D7) GN=PF14_0205 PE=4 SV=2	Q8ILN8	VITPSAIAEK	TMT6plex (+229), TMT6plex (+229)	3	FALSE	43.63	29.3349	25.57	11.055	11.05	-0.005177	-0.005177	0.996418	11.193	11.096	-0.09671	-0.0828	0.944223	11.251	11.148	-0.1025	-0.1025	0.931418	743.966	1485.92	2	2.38544e-05	0.0160428	130830_001_UL01504-LS-01-13396-15111_15111	FALSE
40S ribosomal protein S25, putative OS=Plasmodium falciparum (isolate 3D7) GN=PF14_0205 PE=4 SV=2	Q8ILN8	VITPSAIAEK	TMT6plex (+229), TMT6plex (+229)	3	FALSE	41.2	29.4841	22.78	11.044	11.061	0.01636	-0.005177	0.996418	11.241	11.158	-0.0828	-0.0828	0.944223	11.137	11.151	0.01439	-0.1025	0.931418	743.966	1485.92	2	0.000586497	0.394437	130830_001_UL01504-LS-01-13463-15184_15184	FALSE
40S ribosomal protein S26e, putative OS=Plasmodium falciparum (isolate 3D7) GN=PFB0830w PE=4 SV=1	O96258	GHVNPLR	TMT6plex (+229)	2	FALSE	28.04	27.8032	20.15	11.739	11.725	-0.01429	-0.005939	0.995892	11.675	11.75	0.07517	0.05948	1.04209	11.706	11.631	-0.07476	-0.0336785	0.976926	341.208	1020.6	3	7.14431e-05	0.0699319	130830_001_UL01504-LS-01-2891-3533_3533	FALSE
40S ribosomal protein S26e, putative OS=Plasmodium falciparum (isolate 3D7) GN=PFB0830w PE=4 SV=1	O96258	GHVNPLR	TMT6plex (+229)	2	FALSE	26.29	27.8032	23.62	11.753	11.755	0.002412	-0.005939	0.995892	11.696	11.74	0.04379	0.05948	1.04209	11.637	11.645	0.007403	-0.0336785	0.976926	341.208	1020.6	3	2.01096e-05	0.0196842	130830_001_UL01504-LS-01-2929-3575_3575	FALSE
40S ribosomal protein S26e, putative OS=Plasmodium falciparum (isolate 3D7) GN=PFB0830w PE=4 SV=1	O96258	NIVDTSAQR	TMT6plex (+229)	3	FALSE	34.3	31.038	32.83	11.831	11.609	-0.2219	-0.1149	0.923446	11.8	11.749	-0.05136	-0.05136	0.965026	11.612	11.625	0.0132	-0.03975	0.972824	616.843	1231.67	2	0.000464427	0.376762	130830_001_UL01504-LS-01-5576-6498_6498	FALSE
40S ribosomal protein S26e, putative OS=Plasmodium falciparum (isolate 3D7) GN=PFB0830w PE=4 SV=1	O96258	NIVDTSAQR	TMT6plex (+229)	3	FALSE	33.26	31.038	33.15	11.811	11.696	-0.1149	-0.1149	0.923446	11.709	11.613	-0.09589	-0.05136	0.965026	11.73	11.668	-0.06213	-0.03975	0.972824	616.843	1231.67	2	0.000220286	0.178705	130830_001_UL01504-LS-01-5506-6421_6421	FALSE
40S ribosomal protein S26e, putative OS=Plasmodium falciparum (isolate 3D7) GN=PFB0830w PE=4 SV=1	O96258	NIVDTSAQR	TMT6plex (+229)	3	FALSE	32.47	31.038	31.42	11.724	11.655	-0.06841	-0.1149	0.923446	11.818	11.781	-0.03689	-0.05136	0.965026	11.644	11.604	-0.03975	-0.03975	0.972824	616.843	1231.67	2	0.000586497	0.475791	130830_001_UL01504-LS-01-5542-6461_6461	FALSE
40S ribosomal protein S26e, putative OS=Plasmodium falciparum (isolate 3D7) GN=PFB0830w PE=4 SV=1	O96258	QcYcVScAIHSR	TMT6plex (+229), Carbamidomethyl (+57), Carbamidomethyl (+57), Carbamidomethyl (+57)	1	FALSE	14.08	29.9739	14.08	11.761	11.866	0.1049	0.1049	1.07542	11.769	11.712	-0.05764	-0.05764	0.960835	11.315	11.805	0.4898	0.4898	1.40425	590.607	1768.8	3	0.000538908	0.304501	130830_001_UL01504-LS-01-7156-8238_8238	FALSE
40S ribosomal protein S28e, putative OS=Plasmodium falciparum (isolate 3D7) GN=PF14_0585 PE=4 SV=1	Q8IKL9	EGDILALLETER	TMT6plex (+229)	3	FALSE	53.67	31.2418	50.52	12.334	12.373	0.03864	0.08977	1.0642	12.493	12.746	0.2527	0.01149	1.008	11.791	12.638	0.8471	0.1398	1.10175	529.965	1586.87	3	0.000559724	0.352498	130830_001_UL01504-LS-04-15518-17997_17997	FALSE
40S ribosomal protein S28e, putative OS=Plasmodium falciparum (isolate 3D7) GN=PF14_0585 PE=4 SV=1	Q8IKL9	EGDILALLETER	TMT6plex (+229)	3	FALSE	50.6	31.5625	43	12.212	12.307	0.09516	0.08977	1.0642	12.605	12.617	0.01149	0.01149	1.008	12.262	12.371	0.1085	0.1398	1.10175	794.444	1586.87	2	0.00124456	0.783785	130830_001_UL01504-LS-04-15515-17994_17994	FALSE
40S ribosomal protein S28e, putative OS=Plasmodium falciparum (isolate 3D7) GN=PF14_0585 PE=4 SV=1	Q8IKL9	EGDILALLETER	TMT6plex (+229)	3	FALSE	43.11	31.2969	35.79	12.177	12.267	0.08977	0.08977	1.0642	12.675	12.449	-0.2254	0.01149	1.008	12.334	12.473	0.1398	0.1398	1.10175	794.443	1586.87	2	2.38544e-05	0.0150228	130830_001_UL01504-LS-04-15544-18026_18026	FALSE
40S ribosomal protein S29, putative OS=Plasmodium falciparum (isolate 3D7) GN=MAL7P1.300 PE=4 SV=1	C0H4K8	GcILNVHPK	TMT6plex (+229), Carbamidomethyl (+57), TMT6plex (+229)	3	FALSE	41.24	30.1912	40.63	11.913	11.609	-0.3047	-0.1865	0.878735	12.064	11.979	-0.08458	-0.08458	0.943059	11.928	11.922	-0.006169	0.01426	1.00993	499.299	1494.87	3	0.00108822	0.727481	130830_001_UL01504-LS-01-9786-11134_11134	FALSE
40S ribosomal protein S29, putative OS=Plasmodium falciparum (isolate 3D7) GN=MAL7P1.300 PE=4 SV=1	C0H4K8	GcILNVHPK	TMT6plex (+229), Carbamidomethyl (+57), TMT6plex (+229)	3	FALSE	41.16	30.1242	40.07	11.877	11.763	-0.1148	-0.1865	0.878735	11.925	11.868	-0.05658	-0.08458	0.943059	11.977	12.005	0.02836	0.01426	1.00993	499.299	1494.87	3	0.000722014	0.482668	130830_001_UL01504-LS-01-9747-11091_11091	FALSE
40S ribosomal protein S29, putative OS=Plasmodium falciparum (isolate 3D7) GN=MAL7P1.300 PE=4 SV=1	C0H4K8	GcILNVHPK	TMT6plex (+229), Carbamidomethyl (+57), TMT6plex (+229)	3	FALSE	37.04	30.0817	36.98	11.984	11.797	-0.1865	-0.1865	0.878735	12.08	11.785	-0.2952	-0.08458	0.943059	11.877	11.891	0.01426	0.01426	1.00993	499.298	1494.87	3	0.00127133	0.849887	130830_001_UL01504-LS-01-9716-11057_11057	FALSE
40S ribosomal protein S29, putative OS=Plasmodium falciparum (isolate 3D7) GN=MAL7P1.300 PE=4 SV=1	C0H4K8	KYNINIcR	TMT6plex (+229), TMT6plex (+229), Carbamidomethyl (+57)	1	FALSE	10.27	30.3019	10.27	11.788	11.901	0.1132	0.1132	1.08162	12.031	12.008	-0.0224	-0.0224	0.984593	11.893	11.792	-0.1009	-0.1009	0.932451	513.634	1537.88	3	0.000925935	0.601691	130830_001_UL01504-LS-01-9356-10660_10660	FALSE
40S ribosomal protein S3, putative OS=Plasmodium falciparum (isolate 3D7) GN=PF14_0627 PE=3 SV=1	Q8IKH8	FINDGVFQAELNEFLAR	TMT6plex (+229)	4	FALSE	58.9	33.3082	58.56	10.385	10.865	0.4794	0.29115	1.22362	10.694	10.808	0.1141	0.080685	1.05752	10.584	10.657	0.0732	0.1669	1.12264	1106.58	2211.15	2	0.0014887	0.672961	130830_001_UL01504-LS-03-17701-20204_20204	FALSE
40S ribosomal protein S3, putative OS=Plasmodium falciparum (isolate 3D7) GN=PF14_0627 PE=3 SV=1	Q8IKH8	FINDGVFQAELNEFLAR	TMT6plex (+229)	4	FALSE	58.73	33.3122	51.19	10.298	10.999	0.7015	0.29115	1.22362	11.018	10.989	-0.02902	0.080685	1.05752	10.231	10.675	0.4436	0.1669	1.12264	1106.58	2211.15	2	0.00173284	0.783324	130830_001_UL01504-LS-04-17049-19767_19767	FALSE
40S ribosomal protein S3, putative OS=Plasmodium falciparum (isolate 3D7) GN=PF14_0627 PE=3 SV=1	Q8IKH8	FINDGVFQAELNEFLAR	TMT6plex (+229)	4	FALSE	45.18	33.2919	45.18	10.45	10.553	0.1029	0.29115	1.22362	10.914	10.961	0.04727	0.080685	1.05752	10.451	10.663	0.2117	0.1669	1.12264	1106.58	2211.15	2	0.00124456	0.562598	130830_001_UL01504-LS-03-17731-20239_20239	FALSE
40S ribosomal protein S3, putative OS=Plasmodium falciparum (isolate 3D7) GN=PF14_0627 PE=3 SV=1	Q8IKH8	FINDGVFQAELNEFLAR	TMT6plex (+229)	4	FALSE	15.2	33.3082	12.2	10.843	10.678	-0.1652	0.29115	1.22362	10.838	10.997	0.1584	0.080685	1.05752	10.366	10.488	0.1221	0.1669	1.12264	1106.59	2211.16	2	0.0039301	1.77659	130830_001_UL01504-LS-04-17095-19821_19821	FALSE
40S ribosomal protein S3, putative OS=Plasmodium falciparum (isolate 3D7) GN=PF14_0627 PE=3 SV=1	Q8IKH8	GLcAMAQAESLR	TMT6plex (+229), Carbamidomethyl (+57)	3	FALSE	54.35	31.7435	54.35	10.469	10.679	0.2106	0.2106	1.15717	10.779	10.766	-0.01357	-0.0976	0.934586	10.503	10.47	-0.033	-0.033	0.977386	768.397	1534.78	2	0.000220286	0.143435	130830_001_UL01504-LS-01-13112-14798_14798	FALSE
40S ribosomal protein S3, putative OS=Plasmodium falciparum (isolate 3D7) GN=PF14_0627 PE=3 SV=1	Q8IKH8	GLcAMAQAESLR	TMT6plex (+229), Carbamidomethyl (+57)	3	FALSE	48.72	31.7667	48.72	10.581	10.336	-0.2448	0.2106	1.15717	10.846	10.748	-0.0976	-0.0976	0.934586	10.614	10.542	-0.07209	-0.033	0.977386	768.397	1534.78	2	0.000952708	0.620339	130830_001_UL01504-LS-01-13143-14832_14832	FALSE
40S ribosomal protein S3, putative OS=Plasmodium falciparum (isolate 3D7) GN=PF14_0627 PE=3 SV=1	Q8IKH8	GLcAMAQAESLR	TMT6plex (+229), Carbamidomethyl (+57)	3	FALSE	40.79	31.7377	40.79	10.588	10.799	0.2108	0.2106	1.15717	10.69	10.577	-0.113	-0.0976	0.934586	10.501	10.51	0.008924	-0.033	0.977386	768.397	1534.78	2	0.00119685	0.779307	130830_001_UL01504-LS-01-13083-14766_14766	FALSE
40S ribosomal protein S3, putative OS=Plasmodium falciparum (isolate 3D7) GN=PF14_0627 PE=3 SV=1	Q8IKH8	ILAEDGYSGVEVR	TMT6plex (+229)	11	FALSE	71.86	31.5685	62.24	10.614	10.655	0.04093	0.06264	1.04438	10.742	10.851	0.1087	0.114	1.08222	10.472	10.657	0.1852	0.1204	1.08704	818.941	1635.87	2	0.000390065	0.238299	130830_001_UL01504-LS-03-11952-13681_13681	FALSE
40S ribosomal protein S3, putative OS=Plasmodium falciparum (isolate 3D7) GN=PF14_0627 PE=3 SV=1	Q8IKH8	ILAEDGYSGVEVR	TMT6plex (+229)	11	FALSE	70.42	31.5685	66.68	10.578	10.641	0.06264	0.06264	1.04438	10.856	10.868	0.01192	0.114	1.08222	10.65	10.398	-0.2516	0.1204	1.08704	818.941	1635.87	2	0.000390065	0.238299	130830_001_UL01504-LS-03-11928-13652_13652	FALSE
40S ribosomal protein S3, putative OS=Plasmodium falciparum (isolate 3D7) GN=PF14_0627 PE=3 SV=1	Q8IKH8	ILAEDGYSGVEVR	TMT6plex (+229)	11	FALSE	61.29	31.5564	57.42	10.48	10.81	0.3291	0.06264	1.04438	10.86	10.992	0.1318	0.114	1.08222	10.323	10.527	0.2041	0.1204	1.08704	818.941	1635.87	2	0.000220286	0.134577	130830_001_UL01504-LS-03-11900-13620_13620	FALSE
40S ribosomal protein S3, putative OS=Plasmodium falciparum (isolate 3D7) GN=PF14_0627 PE=3 SV=1	Q8IKH8	ILAEDGYSGVEVR	TMT6plex (+229)	11	FALSE	52.42	31.5564	48.89	10.647	10.721	0.07423	0.06264	1.04438	10.63	10.744	0.114	0.114	1.08222	10.564	10.685	0.1204	0.1204	1.08704	818.941	1635.87	2	2.38544e-05	0.0145731	130830_001_UL01504-LS-03-11871-13587_13587	FALSE
40S ribosomal protein S3, putative OS=Plasmodium falciparum (isolate 3D7) GN=PF14_0627 PE=3 SV=1	Q8IKH8	ILAEDGYSGVEVR	TMT6plex (+229)	11	FALSE	52.13	31.5685	45.91	10.515	10.468	-0.04772	0.06264	1.04438	10.812	10.93	0.1178	0.114	1.08222	10.734	10.751	0.01751	0.1204	1.08704	818.941	1635.87	2	0.000390065	0.238299	130830_001_UL01504-LS-04-11169-13120_13120	FALSE
40S ribosomal protein S3, putative OS=Plasmodium falciparum (isolate 3D7) GN=PF14_0627 PE=3 SV=1	Q8IKH8	ILAEDGYSGVEVR	TMT6plex (+229)	11	FALSE	51.86	31.5473	51.86	10.526	10.714	0.1875	0.06264	1.04438	10.964	10.597	-0.3677	0.114	1.08222	10.724	10.685	-0.03928	0.1204	1.08704	818.941	1635.87	2	0.000342357	0.209153	130830_001_UL01504-LS-04-11145-13092_13092	FALSE
40S ribosomal protein S3, putative OS=Plasmodium falciparum (isolate 3D7) GN=PF14_0627 PE=3 SV=1	Q8IKH8	ILAEDGYSGVEVR	TMT6plex (+229)	11	FALSE	48.64	31.5685	48.35	10.677	10.622	-0.05563	0.06264	1.04438	10.87	10.79	-0.07986	0.114	1.08222	10.578	10.454	-0.1247	0.1204	1.08704	818.941	1635.87	2	0.000390065	0.238299	130830_001_UL01504-LS-03-11983-13715_13715	FALSE
40S ribosomal protein S3, putative OS=Plasmodium falciparum (isolate 3D7) GN=PF14_0627 PE=3 SV=1	Q8IKH8	ILAEDGYSGVEVR	TMT6plex (+229)	11	FALSE	27.44	31.5685	21.03	10.695	10.781	0.08573	0.06264	1.04438	10.847	10.613	-0.2341	0.114	1.08222	10.441	10.834	0.393	0.1204	1.08704	818.941	1635.87	2	0.000390065	0.238299	130830_001_UL01504-LS-04-11193-13148_13148	FALSE
40S ribosomal protein S3, putative OS=Plasmodium falciparum (isolate 3D7) GN=PF14_0627 PE=3 SV=1	Q8IKH8	ILAEDGYSGVEVR	TMT6plex (+229)	11	FALSE	10.83	31.5473	9.82	10.384	11.188	0.8033	0.06264	1.04438	10.947	11.378	0.4312	0.114	1.08222	10.255	10.481	0.2264	0.1204	1.08704	818.941	1635.87	2	0.000342357	0.209153	130830_001_UL01504-LS-02-11771-13452_13452	FALSE
40S ribosomal protein S3, putative OS=Plasmodium falciparum (isolate 3D7) GN=PF14_0627 PE=3 SV=1	Q8IKH8	ILAEDGYSGVEVR	TMT6plex (+229)	11	FALSE	8.76	31.5564	8.62	10.744	10.616	-0.1272	0.06264	1.04438	10.691	11.228	0.5372	0.114	1.08222	10.735	10.619	-0.116	0.1204	1.08704	818.941	1635.87	2	2.38544e-05	0.0145731	130830_001_UL01504-LS-02-11711-13384_13384	FALSE
40S ribosomal protein S3, putative OS=Plasmodium falciparum (isolate 3D7) GN=PF14_0627 PE=3 SV=1	Q8IKH8	ILAEDGYSGVEVR	TMT6plex (+229)	11	FALSE	5.67	31.6938	5.67	10.68	10.652	-0.02801	0.06264	1.04438	10.442	11.408	0.9658	0.114	1.08222	10.322	10.488	0.1662	0.1204	1.08704	546.297	1635.87	3	0.00117008	0.714823	130830_001_UL01504-LS-03-11939-13665_13665	FALSE
40S ribosomal protein S3, putative OS=Plasmodium falciparum (isolate 3D7) GN=PF14_0627 PE=3 SV=1	Q8IKH8	TGLTSILPDNIsVLEPK	TMT6plex (+229), Phospho (+80), TMT6plex (+229)	1	TRUE	13.81	33.3183	5.65	10.782	6.4165	-4.366	-4.366	0.0484957	10.307	6.4165	-3.89	-3.89	0.0674518	11.016	6.4165	-4.599	-4.599	0.0412632	779.103	2334.29	3	0.000437654	0.187409	130830_001_UL01504-LS-04-16381-18970_18970	FALSE
40S ribosomal protein S30 OS=Plasmodium falciparum (isolate 3D7) GN=RPS30 PE=3 SV=1	O96269	VHGSLAR	TMT6plex (+229)	1	FALSE	22.68	29.7681	22.68	13.249	13.12	-0.1294	-0.1294	0.914212	13.227	13.145	-0.082	-0.082	0.944747	13.255	13.264	0.008639	0.008639	1.00601	484.795	967.576	2	0.000525462	0.542506	130830_001_UL01504-LS-01-1874-2411_2411	FALSE
40S ribosomal protein S3a OS=Plasmodium falciparum (isolate 3D7) GN=MAL3P7.35 PE=3 SV=1	O97313	DcYTDFcGLSITR	TMT6plex (+229), Carbamidomethyl (+57), Carbamidomethyl (+57)	4	FALSE	59.46	29.7955	59.46	10.464	10.396	-0.06777	-0.01793	0.987649	10.861	10.861	0.0003605	-0.00855975	0.994084	10.362	10.487	0.1251	-0.03135	0.978504	918.926	1835.84	2	0.000586497	0.319296	130830_001_UL01504-LS-01-16554-18593_18593	FALSE
40S ribosomal protein S3a OS=Plasmodium falciparum (isolate 3D7) GN=MAL3P7.35 PE=3 SV=1	O97313	DcYTDFcGLSITR	TMT6plex (+229), Carbamidomethyl (+57), Carbamidomethyl (+57)	4	FALSE	48.34	29.7909	48.34	10.468	10.5	0.03191	-0.01793	0.987649	10.775	10.787	0.01162	-0.00855975	0.994084	10.568	10.333	-0.2348	-0.03135	0.978504	918.926	1835.84	2	0.000464427	0.252839	130830_001_UL01504-LS-01-16494-18527_18527	FALSE
40S ribosomal protein S3a OS=Plasmodium falciparum (isolate 3D7) GN=MAL3P7.35 PE=3 SV=1	O97313	DcYTDFcGLSITR	TMT6plex (+229), Carbamidomethyl (+57), Carbamidomethyl (+57)	4	FALSE	45.39	29.7909	45.39	10.364	10.517	0.1527	-0.01793	0.987649	10.862	10.749	-0.1125	-0.00855975	0.994084	10.563	10.376	-0.1878	-0.03135	0.978504	918.926	1835.84	2	0.000464427	0.252839	130830_001_UL01504-LS-01-16524-18560_18560	FALSE
40S ribosomal protein S3a OS=Plasmodium falciparum (isolate 3D7) GN=MAL3P7.35 PE=3 SV=1	O97313	DcYTDFcGLSITR	TMT6plex (+229), Carbamidomethyl (+57), Carbamidomethyl (+57)	4	FALSE	37.21	29.8317	37.21	10.535	10.458	-0.07644	-0.01793	0.987649	10.784	10.766	-0.01748	-0.00855975	0.994084	10.358	10.529	0.1714	-0.03135	0.978504	918.927	1835.84	2	0.000267995	0.1459	130830_001_UL01504-LS-01-16609-18653_18653	FALSE
40S ribosomal protein S3a OS=Plasmodium falciparum (isolate 3D7) GN=MAL3P7.35 PE=3 SV=1	O97313	EATNILTAELK	TMT6plex (+229), TMT6plex (+229)	1	FALSE	55.11	30.3463	50.99	10.115	9.9631	-0.1517	-0.1517	0.900189	10.916	10.92	0.003857	0.003857	1.00268	10.633	10.884	0.2511	0.2511	1.19011	830.998	1659.98	2	0.000586497	0.353101	130830_001_UL01504-LS-01-16838-18905_18905	FALSE
40S ribosomal protein S3a OS=Plasmodium falciparum (isolate 3D7) GN=MAL3P7.35 PE=3 SV=1	O97313	GYTLIEGHTDVK	TMT6plex (+229), TMT6plex (+229)	3	FALSE	22.92	32.0276	21.63	10.51	10.497	-0.01334	-0.01334	0.990796	10.571	10.848	0.2765	0.2765	1.21125	10.634	10.666	0.03225	0.004363	1.00303	597.673	1790	3	0.000233733	0.130504	130830_001_UL01504-LS-02-9289-10680_10680	FALSE
40S ribosomal protein S3a OS=Plasmodium falciparum (isolate 3D7) GN=MAL3P7.35 PE=3 SV=1	O97313	GYTLIEGHTDVK	TMT6plex (+229), TMT6plex (+229)	3	FALSE	22.23	31.9728	21.79	10.76	10.757	-0.003343	-0.01334	0.990796	10.745	11.076	0.3311	0.2765	1.21125	10.192	10.196	0.004363	0.004363	1.00303	597.674	1790	3	0.000498689	0.278441	130830_001_UL01504-LS-02-9248-10635_10635	FALSE
40S ribosomal protein S3a OS=Plasmodium falciparum (isolate 3D7) GN=MAL3P7.35 PE=3 SV=1	O97313	GYTLIEGHTDVK	TMT6plex (+229), TMT6plex (+229)	3	FALSE	17.38	31.9451	17.2	11.022	10.415	-0.6066	-0.01334	0.990796	10.437	10.284	-0.1533	0.2765	1.21125	10.935	10.634	-0.301	0.004363	1.00303	597.673	1790	3	0.000315584	0.176205	130830_001_UL01504-LS-02-9319-10713_10713	FALSE
40S ribosomal protein S3a OS=Plasmodium falciparum (isolate 3D7) GN=MAL3P7.35 PE=3 SV=1	O97313	IYEVNLADLNNDEDQAHK	TMT6plex (+229), TMT6plex (+229)	3	FALSE	58.88	34.4358	58.88	10.423	11.069	0.6459	0.4203	1.33821	10.653	10.901	0.2471	0.2421	1.18271	10.162	10.672	0.5101	-0.0999	0.933098	853.774	2558.3	3	0.000844084	0.329809	130830_001_UL01504-LS-14-15301-18573_18573	FALSE
40S ribosomal protein S3a OS=Plasmodium falciparum (isolate 3D7) GN=MAL3P7.35 PE=3 SV=1	O97313	IYEVNLADLNNDEDQAHK	TMT6plex (+229), TMT6plex (+229)	3	FALSE	56.02	34.3505	56.02	10.292	10.713	0.4203	0.4203	1.33821	10.835	11.078	0.2421	0.2421	1.18271	10.72	10.241	-0.4787	-0.0999	0.933098	853.776	2558.31	3	0.00300113	1.17263	130830_001_UL01504-LS-14-15269-18535_18535	FALSE
40S ribosomal protein S3a OS=Plasmodium falciparum (isolate 3D7) GN=MAL3P7.35 PE=3 SV=1	O97313	IYEVNLADLNNDEDQAHK	TMT6plex (+229), TMT6plex (+229)	3	FALSE	49.22	34.2943	47.16	10.712	10.487	-0.2254	0.4203	1.33821	10.695	10.657	-0.03847	0.2421	1.18271	10.714	10.614	-0.0999	-0.0999	0.933098	853.776	2558.31	3	0.00556461	2.17426	130830_001_UL01504-LS-14-15345-18626_18626	FALSE
40S ribosomal protein S3a OS=Plasmodium falciparum (isolate 3D7) GN=MAL3P7.35 PE=3 SV=1	O97313	KEWYDLK	TMT6plex (+229), TMT6plex (+229), TMT6plex (+229)	1	FALSE	9.92	29.5904	9.92	11.965	12.237	0.2725	0.2725	1.2079	10.977	11.286	0.309	0.309	1.23885	10.525	10.738	0.2133	0.2133	1.15934	557.001	1667.98	3	0.00310238	1.85884	130830_001_UL01504-LS-05-8589-11731_11731	FALSE
40S ribosomal protein S3a OS=Plasmodium falciparum (isolate 3D7) GN=MAL3P7.35 PE=3 SV=1	O97313	KFIPESIGK	TMT6plex (+229), TMT6plex (+229), TMT6plex (+229)	1	FALSE	15.79	27.3719	15.79	10.774	10.579	-0.195	-0.195	0.873573	10.649	10.458	-0.1908	-0.1908	0.87612	10.503	10.467	-0.03616	-0.03616	0.975247	569.365	1705.07	3	0.000294768	0.172775	130830_001_UL01504-LS-01-13139-14828_14828	FALSE
40S ribosomal protein S3a OS=Plasmodium falciparum (isolate 3D7) GN=MAL3P7.35 PE=3 SV=1	O97313	KGYTLIEGHTDVK	TMT6plex (+229), TMT6plex (+229), TMT6plex (+229)	2	FALSE	22.35	31.2613	22.35	10.318	10.383	0.06553	2.35026	5.09918	10.681	10.891	0.2096	-0.0998	0.933162	10.778	10.38	-0.3984	-0.1992	0.871033	716.759	2147.25	3	0.00145444	0.677029	130830_001_UL01504-LS-01-10579-12007_12007	FALSE
40S ribosomal protein S3a OS=Plasmodium falciparum (isolate 3D7) GN=MAL3P7.35 PE=3 SV=1	O97313	KGYTLIEGHTDVK	TMT6plex (+229), TMT6plex (+229), TMT6plex (+229)	2	FALSE	13.73	31.5106	13.73	6.2567	10.892	4.635	2.35026	5.09918	10.621	10.212	-0.4092	-0.0998	0.933162	6.5411	6.5411	0	-0.1992	0.871033	716.758	2147.25	3	0.00255307	1.18844	130830_001_UL01504-LS-02-8722-10053_10053	FALSE
40S ribosomal protein S3a OS=Plasmodium falciparum (isolate 3D7) GN=MAL3P7.35 PE=3 SV=1	O97313	KIYPLQNVLIR	TMT6plex (+229), TMT6plex (+229)	5	FALSE	33.25	26.3144	30.62	10.6	10.669	0.06857	0.2016	1.14997	10.731	10.567	-0.1645	-0.06783	0.954072	10.488	10.376	-0.1119	-0.1119	0.925369	605.725	1814.15	3	0.000599944	0.330518	130830_001_UL01504-LS-01-16352-18371_18371	FALSE
40S ribosomal protein S3a OS=Plasmodium falciparum (isolate 3D7) GN=MAL3P7.35 PE=3 SV=1	O97313	KIYPLQNVLIR	TMT6plex (+229), TMT6plex (+229)	5	FALSE	30.9	26.3749	30.01	10.21	10.62	0.4097	0.2016	1.14997	10.766	10.709	-0.05722	-0.06783	0.954072	10.808	10.318	-0.4902	-0.1119	0.925369	605.726	1814.16	3	0.000498689	0.274735	130830_001_UL01504-LS-01-16397-18420_18420	FALSE
40S ribosomal protein S3a OS=Plasmodium falciparum (isolate 3D7) GN=MAL3P7.35 PE=3 SV=1	O97313	KIYPLQNVLIR	TMT6plex (+229), TMT6plex (+229)	5	FALSE	21.28	26.3749	21.28	10.499	10.455	-0.04418	0.2016	1.14997	10.825	10.705	-0.12	-0.06783	0.954072	10.586	10.361	-0.2252	-0.1119	0.925369	605.726	1814.16	3	0.00104801	0.577362	130830_001_UL01504-LS-01-16321-18337_18337	FALSE
40S ribosomal protein S3a OS=Plasmodium falciparum (isolate 3D7) GN=MAL3P7.35 PE=3 SV=1	O97313	KIYPLQNVLIR	TMT6plex (+229), TMT6plex (+229)	5	FALSE	14.58	26.3749	14.58	10.388	10.589	0.2016	0.2016	1.14997	10.628	10.668	0.03988	-0.06783	0.954072	10.626	10.531	-0.09469	-0.1119	0.925369	605.726	1814.16	3	0.00104801	0.577362	130830_001_UL01504-LS-01-16427-18453_18453	FALSE
40S ribosomal protein S3a OS=Plasmodium falciparum (isolate 3D7) GN=MAL3P7.35 PE=3 SV=1	O97313	KIYPLQNVLIR	TMT6plex (+229), TMT6plex (+229)	5	FALSE	13.99	26.2531	13.99	10.425	10.703	0.2779	0.2016	1.14997	10.687	10.62	-0.06783	-0.06783	0.954072	10.382	10.615	0.2329	-0.1119	0.925369	605.726	1814.16	3	0.000315584	0.17386	130830_001_UL01504-LS-01-16290-18302_18302	FALSE
40S ribosomal protein S3a OS=Plasmodium falciparum (isolate 3D7) GN=MAL3P7.35 PE=3 SV=1	O97313	LATDSLK	TMT6plex (+229), TMT6plex (+229)	1	FALSE	24.88	27.5282	3.73	10.66	10.625	-0.03518	-0.03518	0.97591	10.53	10.522	-0.007569	-0.007569	0.994767	10.563	10.53	-0.03351	-0.03351	0.97704	603.379	1204.74	2	0.000512136	0.424744	130830_001_UL01504-LS-01-10539-11963_11963	FALSE
40S ribosomal protein S3a OS=Plasmodium falciparum (isolate 3D7) GN=MAL3P7.35 PE=3 SV=1	O97313	LMELHTDPK	TMT6plex (+229), TMT6plex (+229)	5	FALSE	25.32	30.0389	18.45	10.373	10.293	-0.0801	-0.0801	0.945992	10.786	10.897	0.1106	0.1106	1.07968	10.575	10.475	-0.1005	-0.1071	0.928452	514.63	1540.87	3	0.000376619	0.24426	130830_001_UL01504-LS-03-9164-10549_10549	FALSE
40S ribosomal protein S3a OS=Plasmodium falciparum (isolate 3D7) GN=MAL3P7.35 PE=3 SV=1	O97313	LMELHTDPK	TMT6plex (+229), TMT6plex (+229)	5	FALSE	17.48	30.086	14.4	10.637	10.334	-0.3033	-0.0801	0.945992	10.659	10.977	0.3186	0.1106	1.07968	10.45	10.342	-0.1071	-0.1071	0.928452	514.63	1540.87	3	0.000193513	0.125505	130830_001_UL01504-LS-03-9119-10499_10499	FALSE
40S ribosomal protein S3a OS=Plasmodium falciparum (isolate 3D7) GN=MAL3P7.35 PE=3 SV=1	O97313	LMELHTDPK	TMT6plex (+229), TMT6plex (+229)	5	FALSE	14.92	30.0043	12.34	10.506	10.395	-0.1107	-0.0801	0.945992	10.745	10.754	0.009064	0.1106	1.07968	10.735	10.59	-0.1449	-0.1071	0.928452	514.631	1540.87	3	0.000925935	0.600525	130830_001_UL01504-LS-02-8961-10317_10317	FALSE
40S ribosomal protein S3a OS=Plasmodium falciparum (isolate 3D7) GN=MAL3P7.35 PE=3 SV=1	O97313	LMELHTDPK	TMT6plex (+229), TMT6plex (+229)	5	FALSE	12.18	29.8856	12.18	10.356	10.563	0.2075	-0.0801	0.945992	10.542	10.732	0.1901	0.1106	1.07968	10.901	10.633	-0.2679	-0.1071	0.928452	514.631	1540.87	3	0.00165836	1.07554	130830_001_UL01504-LS-02-8989-10348_10348	FALSE
40S ribosomal protein S3a OS=Plasmodium falciparum (isolate 3D7) GN=MAL3P7.35 PE=3 SV=1	O97313	LMELHTDPK	TMT6plex (+229), TMT6plex (+229)	5	FALSE	11.32	30.1703	11.32	10.482	10.477	-0.005323	-0.0801	0.945992	10.616	10.655	0.03853	0.1106	1.07968	10.72	10.777	0.05625	-0.1071	0.928452	514.63	1540.87	3	0.000172697	0.112005	130830_001_UL01504-LS-02-9071-10438_10438	FALSE
40S ribosomal protein S3a OS=Plasmodium falciparum (isolate 3D7) GN=MAL3P7.35 PE=3 SV=1	O97313	LScDHIINR	TMT6plex (+229), Carbamidomethyl (+57)	1	FALSE	20.68	30.9552	20.68	10.693	10.755	0.06201	0.06201	1.04392	10.581	10.482	-0.09836	-0.09836	0.934094	10.435	10.484	0.04871	0.04871	1.03434	678.866	1355.72	2	0.000220286	0.162366	130830_001_UL01504-LS-01-7456-8568_8568	FALSE
40S ribosomal protein S3a OS=Plasmodium falciparum (isolate 3D7) GN=MAL3P7.35 PE=3 SV=1	O97313	NVNALPESK	TMT6plex (+229), TMT6plex (+229)	1	FALSE	32.36	30.9167	23.84	10.598	10.544	-0.05373	-0.05373	0.963442	10.67	10.588	-0.08218	-0.08218	0.944629	10.614	10.417	-0.1969	-0.1969	0.872423	715.425	1428.83	2	0.000390065	0.272803	130830_001_UL01504-LS-01-9124-10405_10405	FALSE
40S ribosomal protein S3a OS=Plasmodium falciparum (isolate 3D7) GN=MAL3P7.35 PE=3 SV=1	O97313	STcYAQTSQIK	TMT6plex (+229), Carbamidomethyl (+57), TMT6plex (+229)	2	FALSE	54.49	32.0003	47.18	10.497	10.513	0.01651	0.067105	1.04761	10.565	10.855	0.2896	0.157925	1.11568	10.553	10.448	-0.1052	-0.18595	0.87907	872.969	1743.92	2	0.00100042	0.573327	130830_001_UL01504-LS-01-8254-9447_9447	FALSE
40S ribosomal protein S3a OS=Plasmodium falciparum (isolate 3D7) GN=MAL3P7.35 PE=3 SV=1	O97313	STcYAQTSQIK	TMT6plex (+229), Carbamidomethyl (+57), TMT6plex (+229)	2	FALSE	46.8	32.0763	46.8	10.438	10.556	0.1177	0.067105	1.04761	10.729	10.755	0.02625	0.157925	1.11568	10.609	10.343	-0.2667	-0.18595	0.87907	872.969	1743.92	2	0.000634206	0.363456	130830_001_UL01504-LS-01-8295-9492_9492	FALSE
40S ribosomal protein S3a OS=Plasmodium falciparum (isolate 3D7) GN=MAL3P7.35 PE=3 SV=1	O97313	TLDNYHLR	TMT6plex (+229)	6	FALSE	50.97	30.1536	43.76	10.494	10.214	-0.2798	-0.14356	0.905283	10.878	10.732	-0.1455	-0.102465	0.93144	10.431	10.681	0.2501	-0.0150335	0.989634	420.901	1259.68	3	0.000386321	0.306436	130830_001_UL01504-LS-01-7727-8867_8867	FALSE
40S ribosomal protein S3a OS=Plasmodium falciparum (isolate 3D7) GN=MAL3P7.35 PE=3 SV=1	O97313	TLDNYHLR	TMT6plex (+229)	6	FALSE	48.78	30.1536	43.21	10.533	10.522	-0.01102	-0.14356	0.905283	10.8	10.74	-0.05943	-0.102465	0.93144	10.345	10.491	0.146	-0.0150335	0.989634	420.901	1259.68	3	0.000386321	0.306436	130830_001_UL01504-LS-01-7686-8822_8822	FALSE
40S ribosomal protein S3a OS=Plasmodium falciparum (isolate 3D7) GN=MAL3P7.35 PE=3 SV=1	O97313	TLDNYHLR	TMT6plex (+229)	6	FALSE	47.27	30.1536	41.43	10.553	10.658	0.105	-0.14356	0.905283	10.646	10.627	-0.0194	-0.102465	0.93144	10.632	10.315	-0.3168	-0.0150335	0.989634	420.901	1259.68	3	0.000569426	0.451678	130830_001_UL01504-LS-01-7759-8902_8902	FALSE
40S ribosomal protein S3a OS=Plasmodium falciparum (isolate 3D7) GN=MAL3P7.35 PE=3 SV=1	O97313	TLDNYHLR	TMT6plex (+229)	6	FALSE	16.18	30.2857	16.18	10.705	10.429	-0.2761	-0.14356	0.905283	11.107	10.688	-0.4188	-0.102465	0.93144	10.637	10.159	-0.4782	-0.0150335	0.989634	420.902	1259.68	3	0.000437654	0.347154	130830_001_UL01504-LS-02-6341-7402_7402	FALSE
40S ribosomal protein S3a OS=Plasmodium falciparum (isolate 3D7) GN=MAL3P7.35 PE=3 SV=1	O97313	TLDNYHLR	TMT6plex (+229)	6	FALSE	11.53	30.1536	11.53	10.952	10.131	-0.8209	-0.14356	0.905283	11.137	10.545	-0.5918	-0.102465	0.93144	10.48	10.481	0.001283	-0.0150335	0.989634	420.901	1259.68	3	0.000844084	0.669542	130830_001_UL01504-LS-02-6370-7434_7434	FALSE
40S ribosomal protein S3a OS=Plasmodium falciparum (isolate 3D7) GN=MAL3P7.35 PE=3 SV=1	O97313	TLDNYHLR	TMT6plex (+229)	6	FALSE	9.99	30.1536	9.99	10.588	10.63	0.04255	-0.14356	0.905283	10.538	10.539	0.001257	-0.102465	0.93144	10.583	10.552	-0.03135	-0.0150335	0.989634	630.848	1259.68	2	0.000586497	0.465219	130830_001_UL01504-LS-01-7750-8892_8892	FALSE
40S ribosomal protein S4, putative OS=Plasmodium falciparum (isolate 3D7) GN=PF11_0065 PE=4 SV=2	Q8IIU8	LDIIEER	TMT6plex (+229)	19	FALSE	33.72	30.6595	10.93	11.015	11.175	0.16	0.06246	1.04424	11.271	11.416	0.1454	0.1169	1.0844	11.024	11.131	0.1069	0.1015	1.07289	558.827	1115.64	2	0.000145925	0.130681	130830_001_UL01504-LS-03-11388-13046_13046	FALSE
40S ribosomal protein S4, putative OS=Plasmodium falciparum (isolate 3D7) GN=PF11_0065 PE=4 SV=2	Q8IIU8	LDIIEER	TMT6plex (+229)	19	FALSE	33.7	30.6595	10.92	11.099	11.152	0.0534	0.06246	1.04424	11.357	11.39	0.03334	0.1169	1.0844	10.893	11.138	0.2456	0.1015	1.07289	558.827	1115.64	2	2.38544e-05	0.0213625	130830_001_UL01504-LS-03-11418-13079_13079	FALSE
40S ribosomal protein S4, putative OS=Plasmodium falciparum (isolate 3D7) GN=PF11_0065 PE=4 SV=2	Q8IIU8	LDIIEER	TMT6plex (+229)	19	FALSE	33.7	29.9957	10.95	10.933	11.11	0.1771	0.06246	1.04424	11.367	11.661	0.2934	0.1169	1.0844	10.972	11.224	0.2523	0.1015	1.07289	558.826	1115.64	2	0.000830638	0.743869	130830_001_UL01504-LS-12-15420-17784_17784	FALSE
40S ribosomal protein S4, putative OS=Plasmodium falciparum (isolate 3D7) GN=PF11_0065 PE=4 SV=2	Q8IIU8	LDIIEER	TMT6plex (+229)	19	FALSE	33.65	30.6296	10.96	10.989	11.13	0.1405	0.06246	1.04424	11.246	11.305	0.05953	0.1169	1.0844	11.044	11.04	-0.004338	0.1015	1.07289	558.827	1115.64	2	9.82159e-05	0.0879562	130830_001_UL01504-LS-04-10691-12567_12567	FALSE
40S ribosomal protein S4, putative OS=Plasmodium falciparum (isolate 3D7) GN=PF11_0065 PE=4 SV=2	Q8IIU8	LDIIEER	TMT6plex (+229)	19	FALSE	33.58	30.4766	10.93	10.969	11.198	0.2284	0.06246	1.04424	11.32	11.644	0.3236	0.1169	1.0844	10.943	11.193	0.2495	0.1015	1.07289	558.828	1115.64	2	0.00136663	1.22387	130830_001_UL01504-LS-12-15484-17856_17856	FALSE
40S ribosomal protein S4, putative OS=Plasmodium falciparum (isolate 3D7) GN=PF11_0065 PE=4 SV=2	Q8IIU8	LDIIEER	TMT6plex (+229)	19	FALSE	33.54	29.9957	10.97	11.121	11.227	0.1057	0.06246	1.04424	11.28	11.341	0.06124	0.1169	1.0844	11.059	11.002	-0.05764	0.1015	1.07289	558.827	1115.64	2	0.000464427	0.415912	130830_001_UL01504-LS-03-11361-13016_13016	FALSE
40S ribosomal protein S4, putative OS=Plasmodium falciparum (isolate 3D7) GN=PF11_0065 PE=4 SV=2	Q8IIU8	LDIIEER	TMT6plex (+229)	19	FALSE	33.48	30.4689	10.94	11.023	11.214	0.1906	0.06246	1.04424	11.34	11.644	0.3032	0.1169	1.0844	10.936	11.11	0.1744	0.1015	1.07289	558.827	1115.64	2	0.00112249	1.00523	130830_001_UL01504-LS-12-15452-17820_17820	FALSE
40S ribosomal protein S4, putative OS=Plasmodium falciparum (isolate 3D7) GN=PF11_0065 PE=4 SV=2	Q8IIU8	LDIIEER	TMT6plex (+229)	19	FALSE	30.95	30.6296	11.09	11.176	11.067	-0.1089	0.06246	1.04424	11.289	11.403	0.1131	0.1169	1.0844	10.98	11.116	0.1362	0.1015	1.07289	558.827	1115.64	2	9.82159e-05	0.0879562	130830_001_UL01504-LS-03-11460-13125_13125	FALSE
40S ribosomal protein S4, putative OS=Plasmodium falciparum (isolate 3D7) GN=PF11_0065 PE=4 SV=2	Q8IIU8	LDIIEER	TMT6plex (+229)	19	FALSE	30.67	29.9651	12.71	11.149	11.131	-0.01709	0.06246	1.04424	11.172	11.289	0.1169	0.1169	1.0844	11.018	10.996	-0.02182	0.1015	1.07289	558.826	1115.64	2	0.000952708	0.853188	130830_001_UL01504-LS-04-10721-12601_12601	FALSE
40S ribosomal protein S4, putative OS=Plasmodium falciparum (isolate 3D7) GN=PF11_0065 PE=4 SV=2	Q8IIU8	LDIIEER	TMT6plex (+229)	19	FALSE	26.65	30.6595	11.77	11.142	11.119	-0.02285	0.06246	1.04424	11.364	11.619	0.2558	0.1169	1.0844	10.998	11.027	0.02949	0.1015	1.07289	558.827	1115.64	2	0.000634206	0.567956	130830_001_UL01504-LS-12-15562-17943_17943	FALSE
40S ribosomal protein S4, putative OS=Plasmodium falciparum (isolate 3D7) GN=PF11_0065 PE=4 SV=2	Q8IIU8	LDIIEER	TMT6plex (+229)	19	FALSE	26.47	30.6595	11.79	11.111	11.226	0.1147	0.06246	1.04424	11.261	11.267	0.00562	0.1169	1.0844	10.949	10.94	-0.008757	0.1015	1.07289	558.827	1115.64	2	0.000145925	0.130681	130830_001_UL01504-LS-04-10664-12536_12536	FALSE
40S ribosomal protein S4, putative OS=Plasmodium falciparum (isolate 3D7) GN=PF11_0065 PE=4 SV=2	Q8IIU8	LDIIEER	TMT6plex (+229)	19	FALSE	26.36	30.6595	7.88	11.189	11.251	0.06246	0.06246	1.04424	11.189	11.519	0.3299	0.1169	1.0844	11.009	11.11	0.1015	0.1015	1.07289	558.827	1115.64	2	0.000267995	0.24	130830_001_UL01504-LS-12-15374-17733_17733	FALSE
40S ribosomal protein S4, putative OS=Plasmodium falciparum (isolate 3D7) GN=PF11_0065 PE=4 SV=2	Q8IIU8	LDIIEER	TMT6plex (+229)	19	FALSE	26.25	30.6595	7.01	11.148	11.19	0.04239	0.06246	1.04424	11.246	11.446	0.1995	0.1169	1.0844	10.982	11.256	0.2742	0.1015	1.07289	558.827	1115.64	2	0.000878347	0.786593	130830_001_UL01504-LS-12-15518-17894_17894	FALSE
40S ribosomal protein S4, putative OS=Plasmodium falciparum (isolate 3D7) GN=PF11_0065 PE=4 SV=2	Q8IIU8	LDIIEER	TMT6plex (+229)	19	FALSE	26.22	30.6595	12.34	11.216	11.176	-0.0405	0.06246	1.04424	11.265	11.343	0.07875	0.1169	1.0844	10.895	11.135	0.2408	0.1015	1.07289	558.827	1115.64	2	0.000145925	0.130681	130830_001_UL01504-LS-03-11336-12988_12988	FALSE
40S ribosomal protein S4, putative OS=Plasmodium falciparum (isolate 3D7) GN=PF11_0065 PE=4 SV=2	Q8IIU8	LDIIEER	TMT6plex (+229)	19	FALSE	26.22	30.6595	9.9	11.103	11.225	0.1223	0.06246	1.04424	11.379	11.485	0.1056	0.1169	1.0844	10.974	11.102	0.1278	0.1015	1.07289	558.827	1115.64	2	0.000145925	0.130681	130830_001_UL01504-LS-12-15314-17666_17666	FALSE
40S ribosomal protein S4, putative OS=Plasmodium falciparum (isolate 3D7) GN=PF11_0065 PE=4 SV=2	Q8IIU8	LDIIEER	TMT6plex (+229)	19	FALSE	25.76	29.9957	8.09	11.12	11.26	0.1399	0.06246	1.04424	11.236	11.544	0.3073	0.1169	1.0844	11.047	11.061	0.01419	0.1015	1.07289	558.827	1115.64	2	0.000342357	0.306594	130830_001_UL01504-LS-12-15268-17615_17615	FALSE
40S ribosomal protein S4, putative OS=Plasmodium falciparum (isolate 3D7) GN=PF11_0065 PE=4 SV=2	Q8IIU8	LDIIEER	TMT6plex (+229)	19	FALSE	24.54	30.6595	12.13	11.081	11.055	-0.02621	0.06246	1.04424	11.506	11.224	-0.2815	0.1169	1.0844	10.996	10.891	-0.1044	0.1015	1.07289	558.827	1115.64	2	0.000145925	0.130681	130830_001_UL01504-LS-04-10636-12502_12502	FALSE
40S ribosomal protein S4, putative OS=Plasmodium falciparum (isolate 3D7) GN=PF11_0065 PE=4 SV=2	Q8IIU8	LDIIEER	TMT6plex (+229)	19	FALSE	24.41	29.9957	10.4	11.145	11.05	-0.09485	0.06246	1.04424	11.295	11.381	0.08579	0.1169	1.0844	11.072	11.087	0.01504	0.1015	1.07289	558.827	1115.64	2	0.000464427	0.415912	130830_001_UL01504-LS-03-11491-13159_13159	FALSE
40S ribosomal protein S4, putative OS=Plasmodium falciparum (isolate 3D7) GN=PF11_0065 PE=4 SV=2	Q8IIU8	LDIIEER	TMT6plex (+229)	19	FALSE	15.71	30.4766	7.17	11.242	11.281	0.03947	0.06246	1.04424	11.152	11.306	0.1532	0.1169	1.0844	11.231	11.056	-0.1743	0.1015	1.07289	558.827	1115.64	2	0.00124456	1.11455	130830_001_UL01504-LS-12-15211-17551_17551	FALSE
40S ribosomal protein S4, putative OS=Plasmodium falciparum (isolate 3D7) GN=PF11_0065 PE=4 SV=2	Q8IIU8	LLESIPLVILLR	TMT6plex (+229)	11	FALSE	64.07	25	58.65	10.848	10.924	0.07599	-0.04784	0.967384	11.315	11.505	0.19	0.05896	1.04171	10.931	11.159	0.2281	0.06132	1.04342	804.537	1607.06	2	0.000634206	0.39439	130830_001_UL01504-LS-01-21058-23609_23609	FALSE
40S ribosomal protein S4, putative OS=Plasmodium falciparum (isolate 3D7) GN=PF11_0065 PE=4 SV=2	Q8IIU8	LLESIPLVILLR	TMT6plex (+229)	11	FALSE	53.37	25	51.42	10.938	11.093	0.1545	-0.04784	0.967384	11.352	11.418	0.06609	0.05896	1.04171	10.905	10.974	0.06811	0.06132	1.04342	804.537	1607.06	2	0.000634206	0.39439	130830_001_UL01504-LS-01-21075-23633_23633	FALSE
40S ribosomal protein S4, putative OS=Plasmodium falciparum (isolate 3D7) GN=PF11_0065 PE=4 SV=2	Q8IIU8	LLESIPLVILLR	TMT6plex (+229)	11	FALSE	40.91	25	40.91	11.434	11.446	0.01251	-0.04784	0.967384	11.185	11.689	0.5037	0.05896	1.04171	12.557	12.654	0.0974	0.06132	1.04342	804.537	1607.06	2	0.000390065	0.242568	130830_001_UL01504-LS-02-17648-20152_20152	FALSE
40S ribosomal protein S4, putative OS=Plasmodium falciparum (isolate 3D7) GN=PF11_0065 PE=4 SV=2	Q8IIU8	LLESIPLVILLR	TMT6plex (+229)	11	FALSE	39.72	25	39.72	11.047	10.906	-0.1409	-0.04784	0.967384	11.442	11.29	-0.152	0.05896	1.04171	10.968	11.03	0.06132	0.06132	1.04342	804.536	1607.06	2	0.00192927	1.19975	130830_001_UL01504-LS-10-18647-21856_21856	FALSE
40S ribosomal protein S4, putative OS=Plasmodium falciparum (isolate 3D7) GN=PF11_0065 PE=4 SV=2	Q8IIU8	LLESIPLVILLR	TMT6plex (+229)	11	FALSE	39.48	25	39.48	11.154	11.102	-0.05244	-0.04784	0.967384	11.386	11.434	0.04803	0.05896	1.04171	10.829	10.776	-0.05261	0.06132	1.04342	804.537	1607.06	2	0.000390065	0.242568	130830_001_UL01504-LS-01-21099-23661_23661	FALSE
40S ribosomal protein S4, putative OS=Plasmodium falciparum (isolate 3D7) GN=PF11_0065 PE=4 SV=2	Q8IIU8	LLESIPLVILLR	TMT6plex (+229)	11	FALSE	38.84	25	38.84	11.304	11.335	0.0307	-0.04784	0.967384	11.597	11.552	-0.04465	0.05896	1.04171	12.639	12.539	-0.09958	0.06132	1.04342	804.537	1607.06	2	0.000634206	0.39439	130830_001_UL01504-LS-02-17632-20130_20130	FALSE
40S ribosomal protein S4, putative OS=Plasmodium falciparum (isolate 3D7) GN=PF11_0065 PE=4 SV=2	Q8IIU8	LLESIPLVILLR	TMT6plex (+229)	11	FALSE	37.59	25	37.59	11.081	10.912	-0.1699	-0.04784	0.967384	11.127	11.22	0.09362	0.05896	1.04171	11.047	11.295	0.2482	0.06132	1.04342	804.537	1607.06	2	0.000342357	0.2129	130830_001_UL01504-LS-10-18636-21837_21837	FALSE
40S ribosomal protein S4, putative OS=Plasmodium falciparum (isolate 3D7) GN=PF11_0065 PE=4 SV=2	Q8IIU8	LLESIPLVILLR	TMT6plex (+229)	11	FALSE	29.56	25	29.56	10.914	10.91	-0.004171	-0.04784	0.967384	11.394	11.13	-0.2637	0.05896	1.04171	11.033	11.299	0.2657	0.06132	1.04342	804.536	1607.06	2	0.000708567	0.440633	130830_001_UL01504-LS-01-21038-23583_23583	FALSE
40S ribosomal protein S4, putative OS=Plasmodium falciparum (isolate 3D7) GN=PF11_0065 PE=4 SV=2	Q8IIU8	LLESIPLVILLR	TMT6plex (+229)	11	FALSE	27.29	25	27.29	11.185	11.137	-0.04784	-0.04784	0.967384	11.238	11.297	0.05896	0.05896	1.04171	11.144	10.679	-0.4645	0.06132	1.04342	804.537	1607.06	2	0.000756276	0.470301	130830_001_UL01504-LS-01-21126-23693_23693	FALSE
40S ribosomal protein S4, putative OS=Plasmodium falciparum (isolate 3D7) GN=PF11_0065 PE=4 SV=2	Q8IIU8	LLESIPLVILLR	TMT6plex (+229)	11	FALSE	23.38	25	23.38	11.081	6.2706	-4.811	-0.04784	0.967384	6.3599	6.3599	0	0.05896	1.04171	6.2775	6.2775	0	0.06132	1.04342	536.694	1607.06	3	0.000172697	0.107395	130830_001_UL01504-LS-01-21060-23612_23612	FALSE
40S ribosomal protein S4, putative OS=Plasmodium falciparum (isolate 3D7) GN=PF11_0065 PE=4 SV=2	Q8IIU8	LLESIPLVILLR	TMT6plex (+229)	11	FALSE	23.04	25	23.04	11.576	11.316	-0.2602	-0.04784	0.967384	11.356	11.606	0.2498	0.05896	1.04171	12.57	12.542	-0.02786	0.06132	1.04342	804.537	1607.06	2	9.82159e-05	0.061077	130830_001_UL01504-LS-02-17665-20175_20175	FALSE
40S ribosomal protein S4, putative OS=Plasmodium falciparum (isolate 3D7) GN=PF11_0065 PE=4 SV=2	Q8IIU8	LSIAVTHDGR	TMT6plex (+229)	3	FALSE	69.42	30.7518	51.81	11.357	11.064	-0.293	-0.01505	0.989622	11.093	11.117	0.02423	0.02423	1.01694	11.085	10.965	-0.1206	0.1407	1.10244	433.253	1296.74	3	0.000712312	0.548885	130830_001_UL01504-LS-01-8289-9486_9486	FALSE
40S ribosomal protein S4, putative OS=Plasmodium falciparum (isolate 3D7) GN=PF11_0065 PE=4 SV=2	Q8IIU8	LSIAVTHDGR	TMT6plex (+229)	3	FALSE	59.59	30.6893	45.51	11.215	11.199	-0.01505	-0.01505	0.989622	11.475	11.23	-0.2447	0.02423	1.01694	10.696	10.865	0.1689	0.1407	1.10244	433.253	1296.74	3	0.000254549	0.196147	130830_001_UL01504-LS-01-8249-9442_9442	FALSE
40S ribosomal protein S4, putative OS=Plasmodium falciparum (isolate 3D7) GN=PF11_0065 PE=4 SV=2	Q8IIU8	LSIAVTHDGR	TMT6plex (+229)	3	FALSE	48.6	30.8565	25.99	11.036	11.08	0.0441	-0.01505	0.989622	11.128	11.402	0.2738	0.02423	1.01694	10.947	11.088	0.1407	0.1407	1.10244	433.252	1296.74	3	0.000386321	0.297687	130830_001_UL01504-LS-01-8331-9532_9532	FALSE
40S ribosomal protein S4, putative OS=Plasmodium falciparum (isolate 3D7) GN=PF11_0065 PE=4 SV=2	Q8IIU8	NmGTYDIIHVK	TMT6plex (+229), Oxidation (+16), TMT6plex (+229)	1	FALSE	14.45	32.1431	13.5	10.959	11.194	0.2353	0.2353	1.17715	11.155	11.083	-0.07272	-0.07272	0.950844	11.261	11.029	-0.232	-0.232	0.851454	588.996	1763.97	3	0.00220767	1.25082	130830_001_UL01504-LS-01-11678-13218_13218	FALSE
40S ribosomal protein S4, putative OS=Plasmodium falciparum (isolate 3D7) GN=PF11_0065 PE=4 SV=2	Q8IIU8	NMGTYDIIHVK	TMT6plex (+229), TMT6plex (+229)	2	FALSE	25.7	31.5836	22.21	10.819	11.187	0.3679	0.33785	1.26387	11.094	11.343	0.2485	0.02675	1.01871	10.918	11.32	0.4017	0.3788	1.30026	583.664	1747.97	3	0.000559724	0.320029	130830_001_UL01504-LS-01-14003-15779_15779	FALSE
40S ribosomal protein S4, putative OS=Plasmodium falciparum (isolate 3D7) GN=PF11_0065 PE=4 SV=2	Q8IIU8	NMGTYDIIHVK	TMT6plex (+229), TMT6plex (+229)	2	FALSE	24.9	31.6554	20.73	10.823	11.131	0.3078	0.33785	1.26387	11.374	11.179	-0.195	0.02675	1.01871	10.909	11.265	0.3559	0.3788	1.30026	583.664	1747.97	3	0.000193513	0.110644	130830_001_UL01504-LS-01-13963-15735_15735	FALSE
40S ribosomal protein S4, putative OS=Plasmodium falciparum (isolate 3D7) GN=PF11_0065 PE=4 SV=2	Q8IIU8	SIPYIHPDVK	TMT6plex (+229), TMT6plex (+229)	3	FALSE	27.31	29.93	22.04	11.037	10.967	-0.07001	-0.08124	0.945245	11.322	11.312	-0.01	-0.01	0.993092	10.901	11.142	0.2412	-0.004033	0.997208	542.992	1625.96	3	0.000681795	0.41906	130830_001_UL01504-LS-01-12599-14233_14233	FALSE
40S ribosomal protein S4, putative OS=Plasmodium falciparum (isolate 3D7) GN=PF11_0065 PE=4 SV=2	Q8IIU8	SIPYIHPDVK	TMT6plex (+229), TMT6plex (+229)	3	FALSE	27.21	29.9432	22.75	11.347	10.949	-0.3975	-0.08124	0.945245	11.196	11.253	0.05692	-0.01	0.993092	11.073	10.864	-0.2093	-0.004033	0.997208	542.992	1625.96	3	0.000315584	0.193971	130830_001_UL01504-LS-01-12564-14194_14194	FALSE
40S ribosomal protein S4, putative OS=Plasmodium falciparum (isolate 3D7) GN=PF11_0065 PE=4 SV=2	Q8IIU8	SIPYIHPDVK	TMT6plex (+229), TMT6plex (+229)	3	FALSE	12.83	29.8767	12.83	11.063	10.982	-0.08124	-0.08124	0.945245	11.315	11.246	-0.06902	-0.01	0.993092	11.04	11.035	-0.004033	-0.004033	0.997208	542.993	1625.96	3	0.00104801	0.644148	130830_001_UL01504-LS-01-12642-14280_14280	FALSE
40S ribosomal protein S4, putative OS=Plasmodium falciparum (isolate 3D7) GN=PF11_0065 PE=4 SV=2	Q8IIU8	TDcTFPVGLmDVIHITK	TMT6plex (+229), Carbamidomethyl (+57), Oxidation (+16), TMT6plex (+229)	1	FALSE	32.19	33.8668	32.19	10.704	11.314	0.6109	0.6109	1.52721	11.215	11.216	0.0005121	0.0005121	1.00036	11.231	11.001	-0.2296	-0.2296	0.852871	807.769	2420.29	3	0.00098697	0.407621	130830_001_UL01504-LS-01-18353-20573_20573	FALSE
40S ribosomal protein S4, putative OS=Plasmodium falciparum (isolate 3D7) GN=PF11_0065 PE=4 SV=2	Q8IIU8	TDcTFPVGLMDVIHITK	TMT6plex (+229), Carbamidomethyl (+57), TMT6plex (+229)	7	FALSE	50.38	33.5984	50.38	10.969	10.604	-0.3645	-0.1968	0.872484	11.367	11.648	0.281	-0.3527	0.783117	11.49	10.603	-0.8866	0	1	802.437	2404.29	3	5.06272e-05	0.0210482	130830_001_UL01504-LS-01-19216-21522_21522	FALSE
40S ribosomal protein S4, putative OS=Plasmodium falciparum (isolate 3D7) GN=PF11_0065 PE=4 SV=2	Q8IIU8	TDcTFPVGLMDVIHITK	TMT6plex (+229), Carbamidomethyl (+57), TMT6plex (+229)	7	FALSE	49.97	33.5698	49.44	11.626	6.8941	-4.732	-0.1968	0.872484	11.208	11.093	-0.1155	-0.3527	0.783117	7.8879	7.8879	0	0	1	802.438	2404.29	3	0.0008649	0.359581	130830_001_UL01504-LS-02-16168-18344_18344	FALSE
40S ribosomal protein S4, putative OS=Plasmodium falciparum (isolate 3D7) GN=PF11_0065 PE=4 SV=2	Q8IIU8	TDcTFPVGLMDVIHITK	TMT6plex (+229), Carbamidomethyl (+57), TMT6plex (+229)	7	FALSE	44.19	33.5832	44.19	11.359	10.216	-1.143	-0.1968	0.872484	11.537	11.182	-0.3552	-0.3527	0.783117	10.986	11.401	0.4153	0	1	802.438	2404.29	3	0.000681795	0.283455	130830_001_UL01504-LS-01-19253-21563_21563	FALSE
40S ribosomal protein S4, putative OS=Plasmodium falciparum (isolate 3D7) GN=PF11_0065 PE=4 SV=2	Q8IIU8	TDcTFPVGLMDVIHITK	TMT6plex (+229), Carbamidomethyl (+57), TMT6plex (+229)	7	FALSE	43.89	33.5755	43.89	10.896	10.699	-0.1968	-0.1968	0.872484	11.679	11.326	-0.3527	-0.3527	0.783117	10.873	11.207	0.3342	0	1	802.438	2404.29	3	0.00123111	0.511833	130830_001_UL01504-LS-01-19282-21595_21595	FALSE
40S ribosomal protein S4, putative OS=Plasmodium falciparum (isolate 3D7) GN=PF11_0065 PE=4 SV=2	Q8IIU8	TDcTFPVGLMDVIHITK	TMT6plex (+229), Carbamidomethyl (+57), TMT6plex (+229)	7	FALSE	43.29	33.587	43.29	11.028	10.844	-0.1843	-0.1968	0.872484	11.323	11.531	0.2084	-0.3527	0.783117	11.022	10.932	-0.08987	0	1	802.437	2404.29	3	0.000416838	0.1733	130830_001_UL01504-LS-01-19185-21488_21488	FALSE
40S ribosomal protein S4, putative OS=Plasmodium falciparum (isolate 3D7) GN=PF11_0065 PE=4 SV=2	Q8IIU8	TDcTFPVGLMDVIHITK	TMT6plex (+229), Carbamidomethyl (+57), TMT6plex (+229)	7	FALSE	37.69	33.6154	37.69	11.667	11.711	0.04419	-0.1968	0.872484	11.111	6.3316	-4.78	-0.3527	0.783117	7.8879	7.8879	0	0	1	802.437	2404.29	3	0.000966155	0.401678	130830_001_UL01504-LS-02-16207-18387_18387	FALSE
40S ribosomal protein S4, putative OS=Plasmodium falciparum (isolate 3D7) GN=PF11_0065 PE=4 SV=2	Q8IIU8	TDcTFPVGLMDVIHITK	TMT6plex (+229), Carbamidomethyl (+57), TMT6plex (+229)	7	FALSE	19.85	33.5372	17.74	6.8941	6.8941	0	-0.1968	0.872484	11.121	6.3316	-4.79	-0.3527	0.783117	7.8879	7.8879	0	0	1	802.437	2404.29	3	0.00133237	0.55393	130830_001_UL01504-LS-02-16238-18421_18421	FALSE
40S ribosomal protein S4, putative OS=Plasmodium falciparum (isolate 3D7) GN=PF11_0065 PE=4 SV=2	Q8IIU8	TSSGPHK	TMT6plex (+229), TMT6plex (+229)	1	FALSE	12.8	27.3239	12.8	10.913	10.93	0.01694	0.01694	1.01181	11.381	11.408	0.02679	0.02679	1.01874	10.966	11.083	0.1171	0.1171	1.08455	586.346	1170.68	2	0.00136663	1.16638	130830_001_UL01504-LS-01-1721-2242_2242	FALSE
40S ribosomal protein S4, putative OS=Plasmodium falciparum (isolate 3D7) GN=PF11_0065 PE=4 SV=2	Q8IIU8	VNAPSHWMLNK	TMT6plex (+229), TMT6plex (+229)	1	FALSE	31.95	31.8667	30.99	10.908	10.868	-0.04024	-0.04024	0.972493	11.149	11.264	0.1144	0.1144	1.08252	11.432	11.06	-0.3713	-0.3713	0.773086	585.664	1753.97	3	0.00062076	0.353714	130830_001_UL01504-LS-01-13164-14855_14855	FALSE
40S ribosomal protein S4, putative OS=Plasmodium falciparum (isolate 3D7) GN=PF11_0065 PE=4 SV=2	Q8IIU8	YALTFDEVK	TMT6plex (+229), TMT6plex (+229)	5	FALSE	55.41	31.5776	46.87	10.876	11.24	0.3642	0.2019	1.15021	11.286	11.425	0.1388	0.1013	1.07274	10.982	11.222	0.2396	0.217	1.16231	772.443	1542.87	2	0.000756276	0.489855	130830_001_UL01504-LS-03-13902-15856_15856	FALSE
40S ribosomal protein S4, putative OS=Plasmodium falciparum (isolate 3D7) GN=PF11_0065 PE=4 SV=2	Q8IIU8	YALTFDEVK	TMT6plex (+229), TMT6plex (+229)	5	FALSE	54.77	31.5106	46.87	11.031	11.151	0.1202	0.2019	1.15021	11.251	11.352	0.1013	0.1013	1.07274	10.985	10.984	-0.00151	0.217	1.16231	772.443	1542.87	2	0.000634206	0.410788	130830_001_UL01504-LS-04-13098-15303_15303	FALSE
40S ribosomal protein S4, putative OS=Plasmodium falciparum (isolate 3D7) GN=PF11_0065 PE=4 SV=2	Q8IIU8	YALTFDEVK	TMT6plex (+229), TMT6plex (+229)	5	FALSE	53.99	31.4953	44.9	10.977	11.179	0.2019	0.2019	1.15021	11.265	11.447	0.182	0.1013	1.07274	10.972	11.189	0.217	0.217	1.16231	772.442	1542.87	2	9.82159e-05	0.0636164	130830_001_UL01504-LS-03-13932-15889_15889	FALSE
40S ribosomal protein S4, putative OS=Plasmodium falciparum (isolate 3D7) GN=PF11_0065 PE=4 SV=2	Q8IIU8	YALTFDEVK	TMT6plex (+229), TMT6plex (+229)	5	FALSE	52.14	31.4953	43.83	11.142	11.188	0.04585	0.2019	1.15021	11.271	11.272	0.001019	0.1013	1.07274	11.001	11.156	0.1546	0.217	1.16231	772.442	1542.87	2	2.38544e-05	0.015451	130830_001_UL01504-LS-03-13866-15816_15816	FALSE
40S ribosomal protein S4, putative OS=Plasmodium falciparum (isolate 3D7) GN=PF11_0065 PE=4 SV=2	Q8IIU8	YALTFDEVK	TMT6plex (+229), TMT6plex (+229)	5	FALSE	41.87	31.4953	33.73	11.036	11.434	0.398	0.2019	1.15021	11.281	11.23	-0.05099	0.1013	1.07274	10.904	11.146	0.242	0.217	1.16231	772.442	1542.87	2	9.82159e-05	0.0636164	130830_001_UL01504-LS-03-13844-15791_15791	FALSE
40S ribosomal protein S5, putative OS=Plasmodium falciparum (isolate 3D7) GN=PF07_0088 PE=3 SV=1	Q8IBN5	AcVYTPHTAGR	TMT6plex (+229), Carbamidomethyl (+57)	1	FALSE	16.3	30.3703	13.79	9.5176	9.6172	0.09964	0.09964	1.07151	9.6364	9.6841	0.04779	0.04779	1.03368	9.9885	9.9353	-0.05313	-0.05313	0.963843	487.921	1460.74	3	0.00104801	0.716954	130830_001_UL01504-LS-01-4578-5400_5400	FALSE
40S ribosomal protein S5, putative OS=Plasmodium falciparum (isolate 3D7) GN=PF07_0088 PE=3 SV=1	Q8IBN5	ALcPIVER	TMT6plex (+229), Carbamidomethyl (+57)	1	FALSE	38.82	29.3601	34.21	9.6243	9.5746	-0.04974	-0.04974	0.96611	9.704	9.6258	-0.07824	-0.07824	0.947212	10.075	9.7754	-0.2997	-0.2997	0.812421	593.844	1185.67	2	0.00168513	1.42004	130830_001_UL01504-LS-01-10069-11445_11445	FALSE
40S ribosomal protein S5, putative OS=Plasmodium falciparum (isolate 3D7) GN=PF07_0088 PE=3 SV=1	Q8IBN5	VNQAIYLIcTGAR	TMT6plex (+229), Carbamidomethyl (+57)	1	FALSE	48.9	31.7319	48.9	9.6551	9.6196	-0.03554	-0.03554	0.975667	9.7147	9.6783	-0.03639	-0.03639	0.975092	9.9594	9.752	-0.2074	-0.2074	0.866097	854.475	1706.94	2	0.00100042	0.585744	130830_001_UL01504-LS-01-17354-19473_19473	FALSE
40S ribosomal protein S5, putative OS=Plasmodium falciparum (isolate 3D7) GN=PF07_0088 PE=3 SV=1	Q8IBN5	WSYEEINIADLSLVDcIAVSQK	TMT6plex (+229), Carbamidomethyl (+57), TMT6plex (+229)	1	FALSE	24	35.3681	23.71	9.6093	9.6093	0	0	1	9.6689	9.6689	0	0	1	10.005	9.4749	-0.5303	-0.5303	0.692411	1004.53	3010.57	3	0.00074283	0.246658	130830_001_UL01504-LS-05-13659-18377_18377	FALSE
40S ribosomal protein S6, putative OS=Plasmodium falciparum (isolate 3D7) GN=PF13_0228 PE=4 SV=1	Q8IDR9	GVNEIPGLTDK	TMT6plex (+229), TMT6plex (+229)	2	FALSE	14.92	30.9517	4.69	11.322	10.917	-0.4054	-0.24822	0.841935	11.178	11.232	0.05438	0.0203	1.01417	10.733	11.281	0.5485	0.233845	1.17596	800.97	1599.93	2	0.00124456	0.777395	130830_001_UL01504-LS-02-12057-13774_13774	FALSE
40S ribosomal protein S6, putative OS=Plasmodium falciparum (isolate 3D7) GN=PF13_0228 PE=4 SV=1	Q8IDR9	GVNEIPGLTDK	TMT6plex (+229), TMT6plex (+229)	2	FALSE	13.75	30.9691	13.75	11.098	11.007	-0.09104	-0.24822	0.841935	11.155	11.141	-0.01378	0.0203	1.01417	11.13	11.049	-0.08081	0.233845	1.17596	800.969	1599.92	2	0.000220286	0.137599	130830_001_UL01504-LS-01-14532-16362_16362	FALSE
40S ribosomal protein S6, putative OS=Plasmodium falciparum (isolate 3D7) GN=PF13_0228 PE=4 SV=1	Q8IDR9	ITGGNDK	TMT6plex (+229), TMT6plex (+229)	1	FALSE	12.2	30.835	6.9	11.084	11.215	0.1308	0.1308	1.0949	11.19	11.119	-0.07063	-0.07063	0.952222	10.991	10.98	-0.01055	-0.01055	0.992714	581.845	1161.68	2	9.82159e-05	0.0844735	130830_001_UL01504-LS-01-5243-6132_6132	FALSE
40S ribosomal protein S6, putative OS=Plasmodium falciparum (isolate 3D7) GN=PF13_0228 PE=4 SV=1	Q8IDR9	KGVNEIPGLTDK	TMT6plex (+229), TMT6plex (+229), TMT6plex (+229)	1	FALSE	10.71	29.2428	9.25	10.965	11.15	0.1852	0.1852	1.13697	11.099	11.414	0.3159	0.3159	1.24479	11.018	10.934	-0.08456	-0.08456	0.943072	653.401	1957.18	3	0.00133237	0.680407	130830_001_UL01504-LS-01-12803-14457_14457	FALSE
40S ribosomal protein S6, putative OS=Plasmodium falciparum (isolate 3D7) GN=PF13_0228 PE=4 SV=1	Q8IDR9	KLFNLDK	TMT6plex (+229), TMT6plex (+229), TMT6plex (+229)	2	FALSE	18.34	26.637	11.09	11.084	11.118	0.03407	-0.068865	0.953388	11.202	11.139	-0.06349	-0.090095	0.939461	11.062	11.059	-0.00304	-0.19617	0.872865	522.339	1564	3	0.000416838	0.26635	130830_001_UL01504-LS-02-11461-13100_13100	FALSE
40S ribosomal protein S6, putative OS=Plasmodium falciparum (isolate 3D7) GN=PF13_0228 PE=4 SV=1	Q8IDR9	KLFNLDK	TMT6plex (+229), TMT6plex (+229), TMT6plex (+229)	2	FALSE	13.7	26.637	7.59	11.314	11.142	-0.1718	-0.068865	0.953388	11.155	11.038	-0.1167	-0.090095	0.939461	11.202	10.813	-0.3893	-0.19617	0.872865	522.339	1564	3	0.000599944	0.38335	130830_001_UL01504-LS-02-11415-13049_13049	FALSE
40S ribosomal protein S6, putative OS=Plasmodium falciparum (isolate 3D7) GN=PF13_0228 PE=4 SV=1	Q8IDR9	LLPFMEK	TMT6plex (+229), TMT6plex (+229)	3	FALSE	28.78	30.1072	18.45	10.975	11.132	0.1565	0.1565	1.11458	11.319	11.268	-0.05148	0.06712	1.04762	10.97	10.914	-0.056	0.09295	1.06655	668.409	1334.8	2	0.000145925	0.10924	130830_001_UL01504-LS-01-18327-20544_20544	FALSE
40S ribosomal protein S6, putative OS=Plasmodium falciparum (isolate 3D7) GN=PF13_0228 PE=4 SV=1	Q8IDR9	LLPFMEK	TMT6plex (+229), TMT6plex (+229)	3	FALSE	27.38	30.2036	17.19	10.932	11.064	0.1311	0.1565	1.11458	11.312	11.408	0.09573	0.06712	1.04762	10.885	10.978	0.09295	0.09295	1.06655	668.41	1334.81	2	0.00124456	0.931686	130830_001_UL01504-LS-01-18297-20511_20511	FALSE
40S ribosomal protein S6, putative OS=Plasmodium falciparum (isolate 3D7) GN=PF13_0228 PE=4 SV=1	Q8IDR9	LLPFMEK	TMT6plex (+229), TMT6plex (+229)	3	FALSE	22.9	30.216	9.32	10.994	11.196	0.202	0.1565	1.11458	11.05	11.117	0.06712	0.06712	1.04762	11.051	11.257	0.2058	0.09295	1.06655	668.41	1334.8	2	0.000634206	0.474772	130830_001_UL01504-LS-02-15396-17490_17490	FALSE
40S ribosomal protein S6, putative OS=Plasmodium falciparum (isolate 3D7) GN=PF13_0228 PE=4 SV=1	Q8IDR9	SELNQQHDVETTK	TMT6plex (+229), TMT6plex (+229)	11	FALSE	43.32	32.4304	43.3	10.587	10.837	0.2503	0.02947	1.02064	11.11	11.833	0.7232	0.5133	1.42731	11.085	11.211	0.1255	0.04393	1.03092	663.021	1986.04	3	0.000294768	0.148344	130830_001_UL01504-LS-02-5243-6181_6181	FALSE
40S ribosomal protein S6, putative OS=Plasmodium falciparum (isolate 3D7) GN=PF13_0228 PE=4 SV=1	Q8IDR9	SELNQQHDVETTK	TMT6plex (+229), TMT6plex (+229)	11	FALSE	40.42	32.3729	38.48	10.979	11.203	0.2242	0.02947	1.02064	11.13	11.438	0.3083	0.5133	1.42731	10.912	11.001	0.08874	0.04393	1.03092	663.021	1986.04	3	0.000660979	0.332643	130830_001_UL01504-LS-02-5293-6236_6236	FALSE
40S ribosomal protein S6, putative OS=Plasmodium falciparum (isolate 3D7) GN=PF13_0228 PE=4 SV=1	Q8IDR9	SELNQQHDVETTK	TMT6plex (+229), TMT6plex (+229)	11	FALSE	40.02	32.3729	40.02	11.042	10.409	-0.6331	0.02947	1.02064	11.445	11.507	0.06146	0.5133	1.42731	11.119	11.163	0.04393	0.04393	1.03092	663.021	1986.04	3	0.000660979	0.332643	130830_001_UL01504-LS-04-5237-6223_6223	FALSE
40S ribosomal protein S6, putative OS=Plasmodium falciparum (isolate 3D7) GN=PF13_0228 PE=4 SV=1	Q8IDR9	SELNQQHDVETTK	TMT6plex (+229), TMT6plex (+229)	11	FALSE	36.44	32.3729	36.44	11.174	11.481	0.307	0.02947	1.02064	10.841	10.678	-0.1629	0.5133	1.42731	11.303	11.187	-0.1161	0.04393	1.03092	663.021	1986.04	3	0.000660979	0.332643	130830_001_UL01504-LS-02-5350-6301_6301	FALSE
40S ribosomal protein S6, putative OS=Plasmodium falciparum (isolate 3D7) GN=PF13_0228 PE=4 SV=1	Q8IDR9	SELNQQHDVETTK	TMT6plex (+229), TMT6plex (+229)	11	FALSE	33.06	32.3729	33.06	10.937	11.293	0.3554	0.02947	1.02064	11.277	11.047	-0.2304	0.5133	1.42731	10.803	11.307	0.504	0.04393	1.03092	663.021	1986.04	3	0.000660979	0.332643	130830_001_UL01504-LS-02-5320-6267_6267	FALSE
40S ribosomal protein S6, putative OS=Plasmodium falciparum (isolate 3D7) GN=PF13_0228 PE=4 SV=1	Q8IDR9	SELNQQHDVETTK	TMT6plex (+229), TMT6plex (+229)	11	FALSE	31.99	32.393	31.99	11.158	10.996	-0.162	0.02947	1.02064	10.966	11.525	0.5586	0.5133	1.42731	11.06	10.874	-0.1853	0.04393	1.03092	663.022	1986.04	3	0.000254549	0.128104	130830_001_UL01504-LS-01-6519-7536_7536	FALSE
40S ribosomal protein S6, putative OS=Plasmodium falciparum (isolate 3D7) GN=PF13_0228 PE=4 SV=1	Q8IDR9	SELNQQHDVETTK	TMT6plex (+229), TMT6plex (+229)	11	FALSE	29.78	32.3198	29.36	11.068	10.5	-0.5681	0.02947	1.02064	11.307	11.224	-0.08331	0.5133	1.42731	11.01	11.115	0.1048	0.04393	1.03092	663.021	1986.04	3	0.00102719	0.516942	130830_001_UL01504-LS-03-5491-6426_6426	FALSE
40S ribosomal protein S6, putative OS=Plasmodium falciparum (isolate 3D7) GN=PF13_0228 PE=4 SV=1	Q8IDR9	SELNQQHDVETTK	TMT6plex (+229), TMT6plex (+229)	11	FALSE	28.68	32.4403	28.68	10.826	11.204	0.3781	0.02947	1.02064	11.039	11.818	0.7787	0.5133	1.42731	10.835	10.859	0.024	0.04393	1.03092	663.021	1986.04	3	0.000111662	0.056195	130830_001_UL01504-LS-01-6562-7583_7583	FALSE
40S ribosomal protein S6, putative OS=Plasmodium falciparum (isolate 3D7) GN=PF13_0228 PE=4 SV=1	Q8IDR9	SELNQQHDVETTK	TMT6plex (+229), TMT6plex (+229)	11	FALSE	24.93	32.4378	24.93	11.021	10.948	-0.07274	0.02947	1.02064	11.152	11.665	0.5133	0.5133	1.42731	10.991	10.908	-0.08346	0.04393	1.03092	663.021	1986.04	3	0.000477873	0.240494	130830_001_UL01504-LS-04-5292-6284_6284	FALSE
40S ribosomal protein S6, putative OS=Plasmodium falciparum (isolate 3D7) GN=PF13_0228 PE=4 SV=1	Q8IDR9	SELNQQHDVETTK	TMT6plex (+229), TMT6plex (+229)	11	FALSE	23.55	32.393	23.55	10.798	10.827	0.02947	0.02947	1.02064	11.089	11.71	0.621	0.5133	1.42731	10.86	10.94	0.07977	0.04393	1.03092	663.022	1986.04	3	0.000254549	0.128104	130830_001_UL01504-LS-03-5397-6322_6322	FALSE
40S ribosomal protein S6, putative OS=Plasmodium falciparum (isolate 3D7) GN=PF13_0228 PE=4 SV=1	Q8IDR9	SELNQQHDVETTK	TMT6plex (+229), TMT6plex (+229)	11	FALSE	16.86	32.492	16.86	11.091	10.36	-0.732	0.02947	1.02064	11.118	11.877	0.7586	0.5133	1.42731	11.25	10.883	-0.3677	0.04393	1.03092	663.021	1986.04	3	7.14431e-05	0.0359544	130830_001_UL01504-LS-01-6605-7630_7630	FALSE
40S ribosomal protein S6, putative OS=Plasmodium falciparum (isolate 3D7) GN=PF13_0228 PE=4 SV=1	Q8IDR9	SIEIDDEK	TMT6plex (+229), TMT6plex (+229)	1	FALSE	39.89	29.9739	22.47	11.021	11.11	0.08846	0.08846	1.06323	11.152	11.079	-0.07314	-0.07314	0.950567	10.991	10.836	-0.1549	-0.1549	0.898195	703.892	1405.77	2	0.000464427	0.330135	130830_001_UL01504-LS-14-10024-11992_11992	FALSE
40S ribosomal protein S6, putative OS=Plasmodium falciparum (isolate 3D7) GN=PF13_0228 PE=4 SV=1	Q8IDR9	SIEIDDEKK	TMT6plex (+229), TMT6plex (+229), TMT6plex (+229)	3	FALSE	10.69	30.5231	9.36	10.894	11.297	0.4031	0.02659	1.0186	11.138	11.27	0.132	0.132	1.09581	11.059	11.028	-0.03163	0.09647	1.06915	588.684	1763.03	3	0.00074283	0.421097	130830_001_UL01504-LS-04-7928-9324_9324	FALSE
40S ribosomal protein S6, putative OS=Plasmodium falciparum (isolate 3D7) GN=PF13_0228 PE=4 SV=1	Q8IDR9	SIEIDDEKK	TMT6plex (+229), TMT6plex (+229), TMT6plex (+229)	3	FALSE	5.18	30.4297	5.18	11.125	11.151	0.02659	0.02659	1.0186	11.15	11.217	0.06702	0.132	1.09581	10.837	11.206	0.369	0.09647	1.06915	588.684	1763.03	3	0.000559724	0.317297	130830_001_UL01504-LS-04-7909-9301_9301	FALSE
40S ribosomal protein S6, putative OS=Plasmodium falciparum (isolate 3D7) GN=PF13_0228 PE=4 SV=1	Q8IDR9	SIEIDDEKK	TMT6plex (+229), TMT6plex (+229), TMT6plex (+229)	3	FALSE	5.12	30.5038	5.12	11.162	11.159	-0.002231	0.02659	1.0186	11.069	11.245	0.1753	0.132	1.09581	10.977	11.074	0.09647	0.09647	1.06915	588.684	1763.03	3	0.00110904	0.628695	130830_001_UL01504-LS-04-7982-9387_9387	FALSE
40S ribosomal protein S6, putative OS=Plasmodium falciparum (isolate 3D7) GN=PF13_0228 PE=4 SV=1	Q8IDR9	TNENTQQTK	TMT6plex (+229), TMT6plex (+229)	3	FALSE	33.5	30.899	29.75	10.93	10.989	0.05917	0.05917	1.04187	11.35	11.481	0.1314	0.1314	1.09536	10.855	10.975	0.1204	0.1204	1.08704	761.418	1520.82	2	0.00112249	0.737591	130830_001_UL01504-LS-01-2596-3207_3207	FALSE
40S ribosomal protein S6, putative OS=Plasmodium falciparum (isolate 3D7) GN=PF13_0228 PE=4 SV=1	Q8IDR9	TNENTQQTK	TMT6plex (+229), TMT6plex (+229)	3	FALSE	29.31	30.9132	22	11.104	11.065	-0.03833	0.05917	1.04187	11.443	11.331	-0.1121	0.1314	1.09536	10.754	10.882	0.1273	0.1204	1.08704	761.417	1520.82	2	0.000145925	0.0958878	130830_001_UL01504-LS-01-2559-3166_3166	FALSE
40S ribosomal protein S6, putative OS=Plasmodium falciparum (isolate 3D7) GN=PF13_0228 PE=4 SV=1	Q8IDR9	TNENTQQTK	TMT6plex (+229), TMT6plex (+229)	3	FALSE	21.9	30.892	21.9	11.021	11.281	0.2599	0.05917	1.04187	11.152	11.362	0.2106	0.1314	1.09536	10.991	11.079	0.08721	0.1204	1.08704	761.417	1520.82	2	0.000342357	0.224964	130830_001_UL01504-LS-10-3376-4233_4233	FALSE
40S ribosomal protein S7, putative OS=Plasmodium falciparum (isolate 3D7) GN=PF13_0014 PE=4 SV=1	Q8IET7	EIAQcLLDIELSSSSDIK	TMT6plex (+229), Carbamidomethyl (+57), TMT6plex (+229)	2	FALSE	56.67	33.8489	56.67	6.7404	13.08	6.339	3.0555	8.31375	12.156	12.342	0.186	0.2331	1.17536	6.8067	6.8067	0	-0.11535	0.923158	827.118	2478.33	3	0.0020856	0.841193	130830_001_UL01504-LS-04-16191-18748_18748	FALSE
40S ribosomal protein S7, putative OS=Plasmodium falciparum (isolate 3D7) GN=PF13_0014 PE=4 SV=1	Q8IET7	EIAQcLLDIELSSSSDIK	TMT6plex (+229), Carbamidomethyl (+57), TMT6plex (+229)	2	FALSE	16.39	33.7712	14.96	12.119	11.891	-0.228	3.0555	8.31375	12.41	12.69	0.2802	0.2331	1.17536	12.3	12.069	-0.2307	-0.11535	0.923158	827.12	2478.34	3	0.00776187	3.13061	130830_001_UL01504-LS-13-18145-21131_21131	FALSE
40S ribosomal protein S7, putative OS=Plasmodium falciparum (isolate 3D7) GN=PF13_0014 PE=4 SV=1	Q8IET7	KLINELEK	TMT6plex (+229), TMT6plex (+229), TMT6plex (+229)	3	FALSE	19.48	28.2217	6.54	12.374	11.874	-0.4993	-0.1878	0.877943	12.337	12.423	0.08592	0.08592	1.06136	12.45	12.408	-0.04271	0.07705	1.05486	558.697	1673.07	3	1.0408e-05	0.00621714	130830_001_UL01504-LS-02-10938-12514_12514	FALSE
40S ribosomal protein S7, putative OS=Plasmodium falciparum (isolate 3D7) GN=PF13_0014 PE=4 SV=1	Q8IET7	KLINELEK	TMT6plex (+229), TMT6plex (+229), TMT6plex (+229)	3	FALSE	18.77	28.2217	8.08	12.112	12.304	0.1928	-0.1878	0.877943	12.291	12.626	0.3348	0.08592	1.06136	12.189	12.343	0.1532	0.07705	1.05486	558.697	1673.07	3	1.0408e-05	0.00621714	130830_001_UL01504-LS-02-10880-12450_12450	FALSE
40S ribosomal protein S7, putative OS=Plasmodium falciparum (isolate 3D7) GN=PF13_0014 PE=4 SV=1	Q8IET7	KLINELEK	TMT6plex (+229), TMT6plex (+229), TMT6plex (+229)	3	FALSE	16.34	28.2217	7.27	12.323	12.135	-0.1878	-0.1878	0.877943	12.395	12.29	-0.1057	0.08592	1.06136	12.323	12.4	0.07705	0.07705	1.05486	558.697	1673.07	3	1.0408e-05	0.00621714	130830_001_UL01504-LS-02-10912-12485_12485	FALSE
40S ribosomal protein S7, putative OS=Plasmodium falciparum (isolate 3D7) GN=PF13_0014 PE=4 SV=1	Q8IET7	LINELEK	TMT6plex (+229), TMT6plex (+229)	1	FALSE	23.02	30.2243	0	12.251	12.243	-0.007379	-0.007379	0.994898	12.454	12.411	-0.04289	-0.04289	0.970708	12.256	12.415	0.1589	0.1589	1.11644	658.914	1315.81	2	0.00124456	0.945123	130830_001_UL01504-LS-03-12242-14009_14009	FALSE
40S ribosomal protein S7, putative OS=Plasmodium falciparum (isolate 3D7) GN=PF13_0014 PE=4 SV=1	Q8IET7	LISFAAVYK	TMT6plex (+229), TMT6plex (+229)	1	FALSE	50.75	30.6595	46.27	12.05	12.014	-0.0366	-0.0366	0.97495	12.419	12.446	0.02673	0.02673	1.0187	12.411	12.16	-0.2519	-0.2519	0.83979	735.46	1468.91	2	2.38544e-05	0.0162284	130830_001_UL01504-LS-01-18252-20462_20462	FALSE
40S ribosomal protein S7, putative OS=Plasmodium falciparum (isolate 3D7) GN=PF13_0014 PE=4 SV=1	Q8IET7	LLScDLIEVEK	TMT6plex (+229), Carbamidomethyl (+57), TMT6plex (+229)	4	FALSE	62.04	30.9795	54.2	12.138	12.314	0.1769	0.26705	1.20334	12.435	12.504	0.06949	0.118065	1.08528	12.306	12.333	0.02699	0.057245	1.04048	889.013	1776.01	2	0.000390065	0.219505	130830_001_UL01504-LS-03-15555-17690_17690	FALSE
40S ribosomal protein S7, putative OS=Plasmodium falciparum (isolate 3D7) GN=PF13_0014 PE=4 SV=1	Q8IET7	LLScDLIEVEK	TMT6plex (+229), Carbamidomethyl (+57), TMT6plex (+229)	4	FALSE	55.82	31.0857	51.29	12.02	12.378	0.3572	0.26705	1.20334	12.376	12.534	0.1586	0.118065	1.08528	12.288	12.433	0.1453	0.057245	1.04048	889.012	1776.01	2	0.00156306	0.879598	130830_001_UL01504-LS-03-15586-17725_17725	FALSE
40S ribosomal protein S7, putative OS=Plasmodium falciparum (isolate 3D7) GN=PF13_0014 PE=4 SV=1	Q8IET7	LLScDLIEVEK	TMT6plex (+229), Carbamidomethyl (+57), TMT6plex (+229)	4	FALSE	54.75	31.0958	53.53	12.478	12.843	0.3647	0.26705	1.20334	12.47	12.547	0.07753	0.118065	1.08528	12.771	12.801	0.02951	0.057245	1.04048	889.013	1776.01	2	2.38544e-05	0.0134238	130830_001_UL01504-LS-04-14740-17133_17133	FALSE
40S ribosomal protein S7, putative OS=Plasmodium falciparum (isolate 3D7) GN=PF13_0014 PE=4 SV=1	Q8IET7	LLScDLIEVEK	TMT6plex (+229), Carbamidomethyl (+57), TMT6plex (+229)	4	FALSE	47.8	30.976	42.8	12.599	12.717	0.1178	0.26705	1.20334	12.438	12.605	0.1669	0.118065	1.08528	12.733	12.818	0.08498	0.057245	1.04048	889.013	1776.01	2	0.000512136	0.288199	130830_001_UL01504-LS-04-14769-17166_17166	FALSE
40S ribosomal protein S7, putative OS=Plasmodium falciparum (isolate 3D7) GN=PF13_0014 PE=4 SV=1	Q8IET7	SNPSDLEK	TMT6plex (+229), TMT6plex (+229)	5	FALSE	28.09	30.1284	19.01	12.178	12.236	0.05736	-0.02285	0.984286	12.464	12.423	-0.04075	0.002435	1.00169	12.345	12.22	-0.1245	0.04915	1.03466	674.38	1346.74	2	2.38544e-05	0.0176994	130830_001_UL01504-LS-02-5841-6845_6845	FALSE
40S ribosomal protein S7, putative OS=Plasmodium falciparum (isolate 3D7) GN=PF13_0014 PE=4 SV=1	Q8IET7	SNPSDLEK	TMT6plex (+229), TMT6plex (+229)	5	FALSE	25.9	30.0389	17.23	12.295	12.3	0.005725	-0.02285	0.984286	12.403	12.406	0.002435	0.002435	1.00169	12.17	12.292	0.1219	0.04915	1.03466	674.379	1346.74	2	0.000464427	0.344594	130830_001_UL01504-LS-02-5815-6816_6816	FALSE
40S ribosomal protein S7, putative OS=Plasmodium falciparum (isolate 3D7) GN=PF13_0014 PE=4 SV=1	Q8IET7	SNPSDLEK	TMT6plex (+229), TMT6plex (+229)	5	FALSE	22.44	30.0389	17.33	12.176	12.153	-0.02285	-0.02285	0.984286	12.442	12.491	0.0498	0.002435	1.00169	12.373	12.23	-0.1425	0.04915	1.03466	674.379	1346.74	2	0.000464427	0.344594	130830_001_UL01504-LS-02-5871-6878_6878	FALSE
40S ribosomal protein S7, putative OS=Plasmodium falciparum (isolate 3D7) GN=PF13_0014 PE=4 SV=1	Q8IET7	SNPSDLEK	TMT6plex (+229), TMT6plex (+229)	5	FALSE	22.1	29.952	16.38	12.182	12.134	-0.04798	-0.02285	0.984286	12.372	12.376	0.004167	0.002435	1.00169	12.193	12.242	0.04915	0.04915	1.03466	674.38	1346.74	2	0.000342357	0.25402	130830_001_UL01504-LS-01-7198-8284_8284	FALSE
40S ribosomal protein S7, putative OS=Plasmodium falciparum (isolate 3D7) GN=PF13_0014 PE=4 SV=1	Q8IET7	SNPSDLEK	TMT6plex (+229), TMT6plex (+229)	5	FALSE	14.95	30.086	10.07	12.29	12.18	-0.1107	-0.02285	0.984286	12.409	12.288	-0.1204	0.002435	1.00169	12.177	12.521	0.3443	0.04915	1.03466	674.379	1346.74	2	0.000830638	0.616314	130830_001_UL01504-LS-02-5898-6908_6908	FALSE
40S ribosomal protein S7, putative OS=Plasmodium falciparum (isolate 3D7) GN=PF13_0014 PE=4 SV=1	Q8IET7	TILIYIPYK	TMT6plex (+229), TMT6plex (+229)	5	FALSE	37.72	25.1322	27.57	12.098	12.195	0.09631	0.001895	1.00131	12.456	12.412	-0.04457	-0.03963	0.972904	12.359	12.155	-0.2039	-0.01846	0.987286	791.505	1580.99	2	2.38544e-05	0.0150786	130830_001_UL01504-LS-09-9827-15250_15250	FALSE
40S ribosomal protein S7, putative OS=Plasmodium falciparum (isolate 3D7) GN=PF13_0014 PE=4 SV=1	Q8IET7	TILIYIPYK	TMT6plex (+229), TMT6plex (+229)	5	FALSE	35.87	25.4283	33.96	12.206	12.208	0.001895	0.001895	1.00131	12.446	12.406	-0.03963	-0.03963	0.972904	12.287	12.313	0.02555	-0.01846	0.987286	791.505	1581	2	0.000390065	0.246564	130830_001_UL01504-LS-02-15777-17914_17914	FALSE
40S ribosomal protein S7, putative OS=Plasmodium falciparum (isolate 3D7) GN=PF13_0014 PE=4 SV=1	Q8IET7	TILIYIPYK	TMT6plex (+229), TMT6plex (+229)	5	FALSE	29.55	25.4283	26.87	12.14	12.017	-0.123	0.001895	1.00131	12.363	12.694	0.3309	-0.03963	0.972904	12.241	12.22	-0.02123	-0.01846	0.987286	791.505	1581	2	0.000756276	0.47805	130830_001_UL01504-LS-09-9803-15218_15218	FALSE
40S ribosomal protein S7, putative OS=Plasmodium falciparum (isolate 3D7) GN=PF13_0014 PE=4 SV=1	Q8IET7	TILIYIPYK	TMT6plex (+229), TMT6plex (+229)	5	FALSE	22.82	25.2763	15.87	6.2277	11.911	5.683	0.001895	1.00131	12.325	12.643	0.3182	-0.03963	0.972904	12.385	12.366	-0.01846	-0.01846	0.987286	528.005	1580.99	3	0.000294768	0.186326	130830_001_UL01504-LS-02-15781-17918_17918	FALSE
40S ribosomal protein S7, putative OS=Plasmodium falciparum (isolate 3D7) GN=PF13_0014 PE=4 SV=1	Q8IET7	TILIYIPYK	TMT6plex (+229), TMT6plex (+229)	5	FALSE	4.93	25.2763	4.93	12.119	12.119	0	0.001895	1.00131	12.41	6.439	-5.971	-0.03963	0.972904	12.3	12.3	0	-0.01846	0.987286	528.005	1580.99	3	0.000294768	0.186326	130830_001_UL01504-LS-08-13541-18091_18091	FALSE
40S ribosomal protein S8 OS=Plasmodium falciparum (isolate 3D7) GN=PF14_0083 PE=3 SV=1	Q8IM10	ADGYIIEGDELLFYK	TMT6plex (+229), TMT6plex (+229)	7	FALSE	93.12	33.4537	93.12	10.205	10.589	0.3839	0.1485	1.10842	10.74	10.676	-0.06389	0.08692	1.0621	10.447	10.649	0.2018	0.2018	1.15013	1102.6	2203.18	2	0.00246526	1.11844	130830_001_UL01504-LS-14-17252-21036_21036	FALSE
40S ribosomal protein S8 OS=Plasmodium falciparum (isolate 3D7) GN=PF14_0083 PE=3 SV=1	Q8IM10	ADGYIIEGDELLFYK	TMT6plex (+229), TMT6plex (+229)	7	FALSE	92.9	33.2756	92.9	10.453	10.37	-0.08347	0.1485	1.10842	10.856	10.827	-0.02857	0.08692	1.0621	10.414	10.385	-0.02885	0.2018	1.15013	1102.6	2203.18	2	2.38544e-05	0.0108223	130830_001_UL01504-LS-14-17189-20960_20960	FALSE
40S ribosomal protein S8 OS=Plasmodium falciparum (isolate 3D7) GN=PF14_0083 PE=3 SV=1	Q8IM10	ADGYIIEGDELLFYK	TMT6plex (+229), TMT6plex (+229)	7	FALSE	89.47	33.2756	89.47	10.409	10.389	-0.02005	0.1485	1.10842	10.624	10.843	0.2191	0.08692	1.0621	10.341	10.7	0.3586	0.2018	1.15013	1102.6	2203.18	2	2.38544e-05	0.0108223	130830_001_UL01504-LS-14-17217-20995_20995	FALSE
40S ribosomal protein S8 OS=Plasmodium falciparum (isolate 3D7) GN=PF14_0083 PE=3 SV=1	Q8IM10	ADGYIIEGDELLFYK	TMT6plex (+229), TMT6plex (+229)	7	FALSE	64.1	33.3062	64.1	10.088	10.237	0.1485	0.1485	1.10842	10.723	10.796	0.07239	0.08692	1.0621	10.195	10.385	0.1895	0.2018	1.15013	1102.6	2203.18	2	0.000220286	0.0999398	130830_001_UL01504-LS-05-12972-17449_17449	FALSE
40S ribosomal protein S8 OS=Plasmodium falciparum (isolate 3D7) GN=PF14_0083 PE=3 SV=1	Q8IM10	ADGYIIEGDELLFYK	TMT6plex (+229), TMT6plex (+229)	7	FALSE	56.24	33.4537	54.18	10.372	10.287	-0.08509	0.1485	1.10842	10.454	10.847	0.3931	0.08692	1.0621	10.277	10.186	-0.09044	0.2018	1.15013	735.402	2203.18	3	0.00171939	0.780056	130830_001_UL01504-LS-05-12989-17469_17469	FALSE
40S ribosomal protein S8 OS=Plasmodium falciparum (isolate 3D7) GN=PF14_0083 PE=3 SV=1	Q8IM10	ADGYIIEGDELLFYK	TMT6plex (+229), TMT6plex (+229)	7	FALSE	52.89	33.3163	51.17	9.7209	10.295	0.574	0.1485	1.10842	10.895	10.982	0.08692	0.08692	1.0621	10.017	10.514	0.4973	0.2018	1.15013	735.401	2203.18	3	7.14431e-05	0.0324124	130830_001_UL01504-LS-05-12958-17433_17433	FALSE
40S ribosomal protein S8 OS=Plasmodium falciparum (isolate 3D7) GN=PF14_0083 PE=3 SV=1	Q8IM10	ADGYIIEGDELLFYK	TMT6plex (+229), TMT6plex (+229)	7	FALSE	51.86	33.3385	50.96	10.334	10.49	0.1565	0.1485	1.10842	10.562	10.863	0.3012	0.08692	1.0621	9.9726	10.202	0.2297	0.2018	1.15013	735.402	2203.18	3	0.00062076	0.281627	130830_001_UL01504-LS-05-12939-17407_17407	FALSE
40S ribosomal protein S8 OS=Plasmodium falciparum (isolate 3D7) GN=PF14_0083 PE=3 SV=1	Q8IM10	IIDVVYNASNNELVR	TMT6plex (+229)	1	FALSE	58.3	32.492	53.69	9.8628	10.386	0.5233	0.5233	1.43724	10.546	10.735	0.1888	0.1888	1.13982	10.165	10.249	0.08433	0.08433	1.0602	974.538	1947.06	2	0.000464427	0.238404	130830_001_UL01504-LS-01-18315-20531_20531	FALSE
40S ribosomal protein S8 OS=Plasmodium falciparum (isolate 3D7) GN=PF14_0083 PE=3 SV=1	Q8IM10	LDSGSFSWPTFGISK	TMT6plex (+229), TMT6plex (+229)	1	FALSE	67.28	33.3304	67.28	10.175	10.319	0.1441	0.1441	1.10504	10.663	10.768	0.1042	0.1042	1.0749	10.026	9.9946	-0.03099	-0.03099	0.978748	1044.06	2086.12	2	0.00100042	0.479328	130830_001_UL01504-LS-01-19375-21697_21697	FALSE
40S ribosomal protein S8 OS=Plasmodium falciparum (isolate 3D7) GN=PF14_0083 PE=3 SV=1	Q8IM10	NIDPLLLEQFK	TMT6plex (+229), TMT6plex (+229)	1	FALSE	20.23	30.4415	20.23	10.124	10.536	0.4118	0.4118	1.33034	10.701	10.564	-0.137	-0.137	0.909408	10.125	10.861	0.7366	0.7366	1.66624	596.694	1787.06	3	0.000233733	0.130718	130830_001_UL01504-LS-04-15487-17963_17963	FALSE
40S ribosomal protein S9, putative OS=Plasmodium falciparum (isolate 3D7) GN=PFE1005w PE=3 SV=1	Q8I3R0	HIDFATTSPFGGAR	TMT6plex (+229)	5	FALSE	44.12	31.8127	43.89	11.221	11.575	0.3547	0.3547	1.27872	11.747	11.074	-0.6727	-0.3802	0.768331	11.433	11.376	-0.05715	0.04278	1.0301	569.3	1704.88	3	0.000376619	0.220776	130830_001_UL01504-LS-01-13618-15355_15355	FALSE
40S ribosomal protein S9, putative OS=Plasmodium falciparum (isolate 3D7) GN=PFE1005w PE=3 SV=1	Q8I3R0	HIDFATTSPFGGAR	TMT6plex (+229)	5	FALSE	43.56	31.8355	43.56	11.495	12.037	0.5419	0.3547	1.27872	11.472	11.091	-0.3802	-0.3802	0.768331	11.144	11.187	0.04278	0.04278	1.0301	569.3	1704.88	3	0.000193513	0.113439	130830_001_UL01504-LS-01-13648-15388_15388	FALSE
40S ribosomal protein S9, putative OS=Plasmodium falciparum (isolate 3D7) GN=PFE1005w PE=3 SV=1	Q8I3R0	HIDFATTSPFGGAR	TMT6plex (+229)	5	FALSE	40.85	31.8127	40.24	11.41	11.757	0.3468	0.3547	1.27872	11.092	11.352	0.2603	-0.3802	0.768331	11.598	11.217	-0.3802	0.04278	1.0301	569.3	1704.88	3	0.000376619	0.220776	130830_001_UL01504-LS-01-13587-15321_15321	FALSE
40S ribosomal protein S9, putative OS=Plasmodium falciparum (isolate 3D7) GN=PFE1005w PE=3 SV=1	Q8I3R0	HIDFATTSPFGGAR	TMT6plex (+229)	5	FALSE	32.13	31.8127	32.13	11.508	11.41	-0.09798	0.3547	1.27872	11.541	11.031	-0.5101	-0.3802	0.768331	11.43	11.505	0.07533	0.04278	1.0301	569.3	1704.88	3	0.000376619	0.220776	130830_001_UL01504-LS-01-13523-15251_15251	FALSE
40S ribosomal protein S9, putative OS=Plasmodium falciparum (isolate 3D7) GN=PFE1005w PE=3 SV=1	Q8I3R0	HIDFATTSPFGGAR	TMT6plex (+229)	5	FALSE	28.94	31.9424	28.94	11.319	11.799	0.4797	0.3547	1.27872	11.34	11.227	-0.1132	-0.3802	0.768331	10.959	11.781	0.822	0.04278	1.0301	569.3	1704.88	3	0.000172697	0.101236	130830_001_UL01504-LS-01-13552-15283_15283	FALSE
40S ribosomal protein S9, putative OS=Plasmodium falciparum (isolate 3D7) GN=PFE1005w PE=3 SV=1	Q8I3R0	IFQGEALLR	TMT6plex (+229)	4	FALSE	29.83	29.6284	25.93	11.374	11.248	-0.1256	0.078135	1.05565	11.567	11.573	0.006818	0.019004	1.01326	11.459	11.205	-0.2542	-0.06867	0.953517	638.385	1274.75	2	0.000464427	0.364039	130830_001_UL01504-LS-01-16539-18576_18576	FALSE
40S ribosomal protein S9, putative OS=Plasmodium falciparum (isolate 3D7) GN=PFE1005w PE=3 SV=1	Q8I3R0	IFQGEALLR	TMT6plex (+229)	4	FALSE	27.84	29.4792	24.63	11.174	11.323	0.1492	0.078135	1.05565	11.607	11.519	-0.08749	0.019004	1.01326	11.408	11.395	-0.01384	-0.06867	0.953517	638.385	1274.76	2	0.000390065	0.305751	130830_001_UL01504-LS-01-16497-18530_18530	FALSE
40S ribosomal protein S9, putative OS=Plasmodium falciparum (isolate 3D7) GN=PFE1005w PE=3 SV=1	Q8I3R0	IFQGEALLR	TMT6plex (+229)	4	FALSE	24.18	29.6802	21.84	11.3	11.387	0.08713	0.078135	1.05565	11.516	11.547	0.03119	0.019004	1.01326	11.277	11.398	0.1209	-0.06867	0.953517	638.385	1274.75	2	0.000220286	0.17267	130830_001_UL01504-LS-01-16568-18608_18608	FALSE
40S ribosomal protein S9, putative OS=Plasmodium falciparum (isolate 3D7) GN=PFE1005w PE=3 SV=1	Q8I3R0	IFQGEALLR	TMT6plex (+229)	4	FALSE	20.08	29.6284	20.08	11.367	11.436	0.06914	0.078135	1.05565	11.443	11.639	0.1958	0.019004	1.01326	11.333	11.209	-0.1235	-0.06867	0.953517	638.385	1274.75	2	9.82159e-05	0.0769861	130830_001_UL01504-LS-01-16594-18637_18637	FALSE
40S ribosomal protein S9, putative OS=Plasmodium falciparum (isolate 3D7) GN=PFE1005w PE=3 SV=1	Q8I3R0	LDYVLGLTLPK	TMT6plex (+229), TMT6plex (+229)	1	FALSE	21.69	29.0091	21.69	11.453	11.144	-0.3091	-0.3091	0.807145	11.355	11.7	0.3453	0.3453	1.27042	11.489	11.285	-0.2042	-0.2042	0.86802	845.531	1689.05	2	0.00107478	0.635943	130830_001_UL01504-LS-01-19710-22066_22066	FALSE
40S ribosomal protein S9, putative OS=Plasmodium falciparum (isolate 3D7) GN=PFE1005w PE=3 SV=1	Q8I3R0	LIGEYGLK	TMT6plex (+229), TMT6plex (+229)	3	FALSE	35	29.3247	20.1	11.17	11.351	0.1811	0.169	1.12428	11.53	11.63	0.09966	0.09966	1.07152	11.408	11.337	-0.0706	-0.0706	0.952242	675.924	1349.83	2	2.38544e-05	0.0176589	130830_001_UL01504-LS-01-15521-17456_17456	FALSE
40S ribosomal protein S9, putative OS=Plasmodium falciparum (isolate 3D7) GN=PFE1005w PE=3 SV=1	Q8I3R0	LIGEYGLK	TMT6plex (+229), TMT6plex (+229)	3	FALSE	33.44	29.6988	18.34	11.256	11.329	0.07347	0.169	1.12428	11.621	11.63	0.009581	0.09966	1.07152	11.4	11.19	-0.2106	-0.0706	0.952242	675.923	1349.83	2	0.000708567	0.524539	130830_001_UL01504-LS-01-15558-17497_17497	FALSE
40S ribosomal protein S9, putative OS=Plasmodium falciparum (isolate 3D7) GN=PFE1005w PE=3 SV=1	Q8I3R0	LIGEYGLK	TMT6plex (+229), TMT6plex (+229)	3	FALSE	25.72	29.2428	6.46	11.164	11.333	0.169	0.169	1.12428	11.515	11.744	0.2288	0.09966	1.07152	11.259	11.41	0.1512	-0.0706	0.952242	675.923	1349.83	2	0.000464427	0.343806	130830_001_UL01504-LS-01-15602-17545_17545	FALSE
40S ribosomal protein S9, putative OS=Plasmodium falciparum (isolate 3D7) GN=PFE1005w PE=3 SV=1	Q8I3R0	QGLLGENEEK	TMT6plex (+229), TMT6plex (+229)	1	FALSE	12.67	31.7984	12.53	11.343	11.341	-0.001859	-0.001859	0.998712	11.505	11.692	0.1871	0.1871	1.13847	11.373	11.479	0.1059	0.1059	1.07617	787.944	1573.87	2	0.00124456	0.790255	130830_001_UL01504-LS-03-8434-9736_9736	FALSE
40S ribosomal protein S9, putative OS=Plasmodium falciparum (isolate 3D7) GN=PFE1005w PE=3 SV=1	Q8I3R0	VQYLLAK	TMT6plex (+229), TMT6plex (+229)	3	FALSE	36.22	26.5992	26.29	11.36	11.383	0.0232	0.0232	1.01621	11.534	11.479	-0.0552	-0.01652	0.988615	11.373	11.297	-0.07565	-0.1295	0.914148	646.921	1291.83	2	0.000342357	0.264811	130830_001_UL01504-LS-01-15719-17674_17674	FALSE
40S ribosomal protein S9, putative OS=Plasmodium falciparum (isolate 3D7) GN=PFE1005w PE=3 SV=1	Q8I3R0	VQYLLAK	TMT6plex (+229), TMT6plex (+229)	3	FALSE	34.41	26.5992	25.57	11.341	11.386	0.04504	0.0232	1.01621	11.457	11.503	0.0456	-0.01652	0.988615	11.446	11.294	-0.1517	-0.1295	0.914148	646.921	1291.83	2	0.000342357	0.264811	130830_001_UL01504-LS-01-15689-17641_17641	FALSE
40S ribosomal protein S9, putative OS=Plasmodium falciparum (isolate 3D7) GN=PFE1005w PE=3 SV=1	Q8I3R0	VQYLLAK	TMT6plex (+229), TMT6plex (+229)	3	FALSE	27.28	26.5992	19.96	11.362	11.353	-0.008574	0.0232	1.01621	11.548	11.532	-0.01652	-0.01652	0.988615	11.38	11.25	-0.1295	-0.1295	0.914148	646.921	1291.83	2	0.000390065	0.301713	130830_001_UL01504-LS-01-15752-17710_17710	FALSE
40S ribosomal protein SA OS=Plasmodium falciparum (isolate 3D7) GN=PF10_0264 PE=3 SV=1	Q8IJD4	DPEQFELK	TMT6plex (+229), TMT6plex (+229)	5	FALSE	31.66	31.271	19.99	10.657	10.643	-0.01347	-0.05186	0.964692	10.755	10.87	0.1156	0.1296	1.09399	10.639	10.53	-0.1095	0.097	1.06955	732.411	1462.81	2	0.000145925	0.0996879	130830_001_UL01504-LS-04-10467-12303_12303	FALSE
40S ribosomal protein SA OS=Plasmodium falciparum (isolate 3D7) GN=PF10_0264 PE=3 SV=1	Q8IJD4	DPEQFELK	TMT6plex (+229), TMT6plex (+229)	5	FALSE	30.72	31.2937	22.29	10.631	10.707	0.07682	-0.05186	0.964692	10.749	11.033	0.2843	0.1296	1.09399	10.559	10.687	0.1278	0.097	1.06955	732.412	1462.81	2	0.00124456	0.850214	130830_001_UL01504-LS-13-14445-16695_16695	FALSE
40S ribosomal protein SA OS=Plasmodium falciparum (isolate 3D7) GN=PF10_0264 PE=3 SV=1	Q8IJD4	DPEQFELK	TMT6plex (+229), TMT6plex (+229)	5	FALSE	29.53	31.0312	17.98	10.68	10.483	-0.1969	-0.05186	0.964692	10.69	11.033	0.3437	0.1296	1.09399	10.75	10.73	-0.02007	0.097	1.06955	732.412	1462.81	2	0.00283147	1.93431	130830_001_UL01504-LS-13-14549-16811_16811	FALSE
40S ribosomal protein SA OS=Plasmodium falciparum (isolate 3D7) GN=PF10_0264 PE=3 SV=1	Q8IJD4	DPEQFELK	TMT6plex (+229), TMT6plex (+229)	5	FALSE	28.86	31.2646	20.69	10.683	10.631	-0.05186	-0.05186	0.964692	10.789	10.867	0.07794	0.1296	1.09399	10.622	10.772	0.1501	0.097	1.06955	732.412	1462.81	2	0.00173284	1.18378	130830_001_UL01504-LS-13-14416-16662_16662	FALSE
40S ribosomal protein SA OS=Plasmodium falciparum (isolate 3D7) GN=PF10_0264 PE=3 SV=1	Q8IJD4	DPEQFELK	TMT6plex (+229), TMT6plex (+229)	5	FALSE	28.41	31.0449	20.44	10.679	10.547	-0.1317	-0.05186	0.964692	10.775	10.905	0.1296	0.1296	1.09399	10.682	10.779	0.097	0.097	1.06955	732.412	1462.81	2	0.00246526	1.68413	130830_001_UL01504-LS-13-14519-16778_16778	FALSE
40S ribosomal protein SA OS=Plasmodium falciparum (isolate 3D7) GN=PF10_0264 PE=3 SV=1	Q8IJD4	EEWNDNTNEDWK	TMT6plex (+229), TMT6plex (+229)	3	FALSE	20.15	31.6077	20	11.229	11.169	-0.06	-0.02592	0.982194	11.24	11.13	-0.1099	-0.1099	0.926652	11.229	11.017	-0.212	-0.1798	0.882825	679.992	2036.95	3	0.00544254	2.67058	130830_001_UL01504-LS-15-10662-13453_13453	FALSE
40S ribosomal protein SA OS=Plasmodium falciparum (isolate 3D7) GN=PF10_0264 PE=3 SV=1	Q8IJD4	EEWNDNTNEDWK	TMT6plex (+229), TMT6plex (+229)	3	FALSE	12.36	31.4302	11.32	11.291	11.265	-0.02592	-0.02592	0.982194	11.221	11.291	0.07005	-0.1099	0.926652	11.064	10.884	-0.1798	-0.1798	0.882825	679.991	2036.95	3	0.00269595	1.32287	130830_001_UL01504-LS-15-10688-13490_13490	FALSE
40S ribosomal protein SA OS=Plasmodium falciparum (isolate 3D7) GN=PF10_0264 PE=3 SV=1	Q8IJD4	EEWNDNTNEDWK	TMT6plex (+229), TMT6plex (+229)	3	FALSE	6.31	31.5655	4.93	11.206	11.42	0.2135	-0.02592	0.982194	11.292	11.106	-0.186	-0.1099	0.926652	10.925	11.065	0.1396	-0.1798	0.882825	679.991	2036.95	3	0.00397769	1.9518	130830_001_UL01504-LS-15-10615-13380_13380	FALSE
40S ribosomal protein SA OS=Plasmodium falciparum (isolate 3D7) GN=PF10_0264 PE=3 SV=1	Q8IJD4	SEPWNVMVDMFLWR	TMT6plex (+229)	4	FALSE	59.68	32.5624	59.68	10.657	10.657	0	0.07895	1.05625	10.755	10.755	0	-0.011895	0.991789	10.639	15.125	4.486	-0.08946	0.939874	680.341	2038	3	0.00184146	0.903116	130830_001_UL01504-LS-07-12842-17799_17799	FALSE
40S ribosomal protein SA OS=Plasmodium falciparum (isolate 3D7) GN=PF10_0264 PE=3 SV=1	Q8IJD4	SEPWNVMVDMFLWR	TMT6plex (+229)	4	FALSE	55.87	32.6623	55.87	10.55	10.708	0.1579	0.07895	1.05625	10.626	10.603	-0.02379	-0.011895	0.991789	10.632	10.544	-0.08774	-0.08946	0.939874	1020.01	2038	2	0.000878347	0.430771	130830_001_UL01504-LS-08-14510-19273_19273	FALSE
40S ribosomal protein SA OS=Plasmodium falciparum (isolate 3D7) GN=PF10_0264 PE=3 SV=1	Q8IJD4	SEPWNVMVDMFLWR	TMT6plex (+229)	4	FALSE	54.11	32.3654	52.82	10.695	10.886	0.1903	0.07895	1.05625	10.882	10.994	0.1115	-0.011895	0.991789	11.707	11.616	-0.09118	-0.08946	0.939874	1020	2037.99	2	0.00998591	4.89746	130830_001_UL01504-LS-06-10520-16494_16494	FALSE
40S ribosomal protein SA OS=Plasmodium falciparum (isolate 3D7) GN=PF10_0264 PE=3 SV=1	Q8IJD4	SEPWNVMVDMFLWR	TMT6plex (+229)	4	FALSE	25.75	32.66	25.75	10.761	10.602	-0.1592	0.07895	1.05625	10.882	10.524	-0.3575	-0.011895	0.991789	10.639	10.255	-0.3846	-0.08946	0.939874	1020.01	2038	2	0.0014887	0.730108	130830_001_UL01504-LS-08-14567-19337_19337	FALSE
40S ribosomal protein SA OS=Plasmodium falciparum (isolate 3D7) GN=PF10_0264 PE=3 SV=1	Q8IJD4	TDAQSVK	TMT6plex (+229), TMT6plex (+229)	4	FALSE	24.62	30.8063	13.42	10.736	10.642	-0.09469	-0.03559	0.975633	10.779	10.756	-0.02374	-0.070805	0.952107	10.554	10.496	-0.05807	-0.109615	0.926835	603.858	1205.7	2	9.82159e-05	0.0813915	130830_001_UL01504-LS-01-4581-5404_5404	FALSE
40S ribosomal protein SA OS=Plasmodium falciparum (isolate 3D7) GN=PF10_0264 PE=3 SV=1	Q8IJD4	TDAQSVK	TMT6plex (+229), TMT6plex (+229)	4	FALSE	24.59	30.8063	13.45	10.721	10.744	0.02351	-0.03559	0.975633	10.737	10.655	-0.08156	-0.070805	0.952107	10.623	10.483	-0.1399	-0.109615	0.926835	603.859	1205.7	2	0.000390065	0.323247	130830_001_UL01504-LS-01-4624-5451_5451	FALSE
40S ribosomal protein SA OS=Plasmodium falciparum (isolate 3D7) GN=PF10_0264 PE=3 SV=1	Q8IJD4	TDAQSVK	TMT6plex (+229), TMT6plex (+229)	4	FALSE	21.94	30.8063	12.81	10.746	10.63	-0.1159	-0.03559	0.975633	10.791	10.668	-0.1232	-0.070805	0.952107	10.659	10.469	-0.1903	-0.109615	0.926835	603.858	1205.7	2	9.82159e-05	0.0813915	130830_001_UL01504-LS-01-4547-5366_5366	FALSE
40S ribosomal protein SA OS=Plasmodium falciparum (isolate 3D7) GN=PF10_0264 PE=3 SV=1	Q8IJD4	TDAQSVK	TMT6plex (+229), TMT6plex (+229)	4	FALSE	20.85	30.7004	13.53	10.696	10.757	0.06105	-0.03559	0.975633	10.791	10.731	-0.06005	-0.070805	0.952107	10.533	10.454	-0.07933	-0.109615	0.926835	603.859	1205.7	2	0.000756276	0.626726	130830_001_UL01504-LS-01-4666-5497_5497	FALSE
40S ribosomal protein SA OS=Plasmodium falciparum (isolate 3D7) GN=PF10_0264 PE=3 SV=1	Q8IJD4	WTPGMLTNQIIQK	TMT6plex (+229), TMT6plex (+229)	2	FALSE	38.96	31.8213	30.06	10.598	10.533	-0.0652	0.28065	1.21474	10.755	10.57	-0.1844	-0.1581	0.896205	10.891	10.615	-0.2759	-0.07405	0.949967	663.385	1987.13	3	0.000172697	0.0868638	130830_001_UL01504-LS-01-18277-20489_20489	FALSE
40S ribosomal protein SA OS=Plasmodium falciparum (isolate 3D7) GN=PF10_0264 PE=3 SV=1	Q8IJD4	WTPGMLTNQIIQK	TMT6plex (+229), TMT6plex (+229)	2	FALSE	31.14	31.7782	30.61	10.487	11.114	0.6265	0.28065	1.21474	10.595	10.463	-0.1318	-0.1581	0.896205	10.588	10.715	0.1278	-0.07405	0.949967	663.385	1987.13	3	0.000376619	0.189433	130830_001_UL01504-LS-01-18314-20530_20530	FALSE
4-methyl-5(B-hydroxyethyl)-thiazol monophosphate biosynthesis enzyme OS=Plasmodium falciparum (isolate 3D7) GN=PFF1335c PE=4 SV=1	C6KTB1	AGVHVTTASVEK	TMT6plex (+229), TMT6plex (+229)	4	FALSE	38.94	31.4333	38.94	9.4282	9.4081	-0.02013	-0.123665	0.917853	9.4896	9.5022	0.01264	-0.005735	0.996033	9.537	9.601	0.064	-0.045255	0.969119	552.994	1655.96	3	0.000477873	0.288402	130830_001_UL01504-LS-01-7858-9011_9011	FALSE
4-methyl-5(B-hydroxyethyl)-thiazol monophosphate biosynthesis enzyme OS=Plasmodium falciparum (isolate 3D7) GN=PFF1335c PE=4 SV=1	C6KTB1	AGVHVTTASVEK	TMT6plex (+229), TMT6plex (+229)	4	FALSE	37.7	31.4395	37.7	9.3018	9.5155	0.2137	-0.123665	0.917853	9.6621	9.638	-0.02411	-0.005735	0.996033	9.4822	9.3664	-0.1158	-0.045255	0.969119	552.994	1655.96	3	7.14431e-05	0.0431168	130830_001_UL01504-LS-01-7902-9059_9059	FALSE
4-methyl-5(B-hydroxyethyl)-thiazol monophosphate biosynthesis enzyme OS=Plasmodium falciparum (isolate 3D7) GN=PFF1335c PE=4 SV=1	C6KTB1	AGVHVTTASVEK	TMT6plex (+229), TMT6plex (+229)	4	FALSE	28.98	31.4302	28.98	9.5903	9.3631	-0.2272	-0.123665	0.917853	9.7115	9.5841	-0.1274	-0.005735	0.996033	9.6014	9.1157	-0.4857	-0.045255	0.969119	552.994	1655.96	3	0.000111662	0.0673895	130830_001_UL01504-LS-01-7826-8976_8976	FALSE
4-methyl-5(B-hydroxyethyl)-thiazol monophosphate biosynthesis enzyme OS=Plasmodium falciparum (isolate 3D7) GN=PFF1335c PE=4 SV=1	C6KTB1	AGVHVTTASVEK	TMT6plex (+229), TMT6plex (+229)	4	FALSE	26.24	31.4302	26.24	9.5644	9.27	-0.2944	-0.123665	0.917853	9.5027	9.594	0.09127	-0.005735	0.996033	9.5048	9.5301	0.02529	-0.045255	0.969119	552.994	1655.96	3	0.000254549	0.153623	130830_001_UL01504-LS-01-7786-8932_8932	FALSE
4-methyl-5(B-hydroxyethyl)-thiazol monophosphate biosynthesis enzyme OS=Plasmodium falciparum (isolate 3D7) GN=PFF1335c PE=4 SV=1	C6KTB1	GSNTISEcSEFIDMLK	TMT6plex (+229), Carbamidomethyl (+57), TMT6plex (+229)	5	FALSE	50.67	33.4044	49.02	9.3422	9.0047	-0.3375	0.002575	1.00179	9.4959	9.6211	0.1252	0.1252	1.09066	9.6548	9.7111	0.05622	0.05622	1.03974	763.722	2288.14	3	0.000783049	0.34207	130830_001_UL01504-LS-04-15137-17575_17575	FALSE
4-methyl-5(B-hydroxyethyl)-thiazol monophosphate biosynthesis enzyme OS=Plasmodium falciparum (isolate 3D7) GN=PFF1335c PE=4 SV=1	C6KTB1	GSNTISEcSEFIDMLK	TMT6plex (+229), Carbamidomethyl (+57), TMT6plex (+229)	5	FALSE	48.84	33.4301	48.23	9.2525	9.4647	0.2122	0.002575	1.00179	10.107	10.12	0.01278	0.1252	1.09066	9.512	9.1184	-0.3936	0.05622	1.03974	1145.08	2288.14	2	0.00144099	0.629487	130830_001_UL01504-LS-03-15961-18149_18149	FALSE
4-methyl-5(B-hydroxyethyl)-thiazol monophosphate biosynthesis enzyme OS=Plasmodium falciparum (isolate 3D7) GN=PFF1335c PE=4 SV=1	C6KTB1	GSNTISEcSEFIDMLK	TMT6plex (+229), Carbamidomethyl (+57), TMT6plex (+229)	5	FALSE	46.21	33.3945	31.2	9.3022	9.2793	-0.02293	0.002575	1.00179	10.411	9.9255	-0.4853	0.1252	1.09066	9.0406	9.6159	0.5753	0.05622	1.03974	763.721	2288.14	3	0.00169858	0.742012	130830_001_UL01504-LS-03-15929-18114_18114	FALSE
4-methyl-5(B-hydroxyethyl)-thiazol monophosphate biosynthesis enzyme OS=Plasmodium falciparum (isolate 3D7) GN=PFF1335c PE=4 SV=1	C6KTB1	GSNTISEcSEFIDMLK	TMT6plex (+229), Carbamidomethyl (+57), TMT6plex (+229)	5	FALSE	43.5	33.3786	41.7	9.3385	9.5062	0.1677	0.002575	1.00179	9.8307	9.9762	0.1455	0.1252	1.09066	9.1948	8.9834	-0.2114	0.05622	1.03974	763.722	2288.14	3	0.0008649	0.377826	130830_001_UL01504-LS-04-15170-17612_17612	FALSE
4-methyl-5(B-hydroxyethyl)-thiazol monophosphate biosynthesis enzyme OS=Plasmodium falciparum (isolate 3D7) GN=PFF1335c PE=4 SV=1	C6KTB1	GSNTISEcSEFIDMLK	TMT6plex (+229), Carbamidomethyl (+57), TMT6plex (+229)	5	FALSE	24.46	33.3766	24.46	9.4329	9.4355	0.002575	0.002575	1.00179	9.6844	10.196	0.512	0.1252	1.09066	9.1361	9.689	0.5529	0.05622	1.03974	763.722	2288.14	3	5.06272e-05	0.0221161	130830_001_UL01504-LS-03-15972-18161_18161	FALSE
4-methyl-5(B-hydroxyethyl)-thiazol monophosphate biosynthesis enzyme OS=Plasmodium falciparum (isolate 3D7) GN=PFF1335c PE=4 SV=1	C6KTB1	HSLIDDVEAVAYPSFER	TMT6plex (+229)	2	FALSE	27.8	33.2879	27.8	10.583	7.4674	-3.115	0.0935	1.06696	10.846	11.129	0.2824	1.5207	2.8693	10.531	7.7474	-2.784	-1.392	0.381036	726.376	2176.11	3	0.00623599	2.86434	130830_001_UL01504-LS-13-18946-22276_22276	FALSE
4-methyl-5(B-hydroxyethyl)-thiazol monophosphate biosynthesis enzyme OS=Plasmodium falciparum (isolate 3D7) GN=PFF1335c PE=4 SV=1	C6KTB1	HSLIDDVEAVAYPSFER	TMT6plex (+229)	2	FALSE	13.89	33.4084	13.89	7.4674	10.769	3.302	0.0935	1.06696	7.8755	10.635	2.759	1.5207	2.8693	7.7474	7.7474	0	-1.392	0.381036	726.376	2176.11	3	0.00495426	2.27561	130830_001_UL01504-LS-13-19000-22340_22340	FALSE
4-methyl-5(B-hydroxyethyl)-thiazol monophosphate biosynthesis enzyme OS=Plasmodium falciparum (isolate 3D7) GN=PFF1335c PE=4 SV=1	C6KTB1	IVEHLLGR	TMT6plex (+229)	7	FALSE	55.98	26.6745	35.03	8.9047	9.5246	0.6199	-0.1583	0.89608	9.5282	9.4988	-0.0294	0.03463	1.02429	9.7339	9.7759	0.04208	0.1722	1.12678	389.247	1164.72	3	0.000508391	0.436116	130830_001_UL01504-LS-01-13013-14689_14689	FALSE
4-methyl-5(B-hydroxyethyl)-thiazol monophosphate biosynthesis enzyme OS=Plasmodium falciparum (isolate 3D7) GN=PFF1335c PE=4 SV=1	C6KTB1	IVEHLLGR	TMT6plex (+229)	7	FALSE	54.77	26.6745	36.01	9.522	9.2969	-0.2251	-0.1583	0.89608	9.7216	9.85	0.1284	0.03463	1.02429	9.2017	9.3739	0.1722	0.1722	1.12678	389.247	1164.72	3	0.000224031	0.192182	130830_001_UL01504-LS-01-12981-14654_14654	FALSE
4-methyl-5(B-hydroxyethyl)-thiazol monophosphate biosynthesis enzyme OS=Plasmodium falciparum (isolate 3D7) GN=PFF1335c PE=4 SV=1	C6KTB1	IVEHLLGR	TMT6plex (+229)	7	FALSE	54.1	26.6745	32.67	9.3519	9.0308	-0.3211	-0.1583	0.89608	9.7947	9.9379	0.1432	0.03463	1.02429	9.2216	9.6293	0.4077	0.1722	1.12678	389.247	1164.72	3	0.000325285	0.279041	130830_001_UL01504-LS-01-12909-14574_14574	FALSE
4-methyl-5(B-hydroxyethyl)-thiazol monophosphate biosynthesis enzyme OS=Plasmodium falciparum (isolate 3D7) GN=PFF1335c PE=4 SV=1	C6KTB1	IVEHLLGR	TMT6plex (+229)	7	FALSE	54.06	26.6745	32.62	9.3173	9.159	-0.1583	-0.1583	0.89608	9.8721	9.7285	-0.1435	0.03463	1.02429	9.3366	9.5525	0.216	0.1722	1.12678	389.247	1164.72	3	4.09255e-05	0.0351074	130830_001_UL01504-LS-01-12941-14609_14609	FALSE
4-methyl-5(B-hydroxyethyl)-thiazol monophosphate biosynthesis enzyme OS=Plasmodium falciparum (isolate 3D7) GN=PFF1335c PE=4 SV=1	C6KTB1	IVEHLLGR	TMT6plex (+229)	7	FALSE	53.98	27.356	32.57	9.3115	9.2876	-0.02393	-0.1583	0.89608	9.6038	9.8825	0.2788	0.03463	1.02429	9.6992	9.1814	-0.5178	0.1722	1.12678	389.247	1164.72	3	0.000599944	0.514653	130830_001_UL01504-LS-01-12880-14542_14542	FALSE
4-methyl-5(B-hydroxyethyl)-thiazol monophosphate biosynthesis enzyme OS=Plasmodium falciparum (isolate 3D7) GN=PFF1335c PE=4 SV=1	C6KTB1	IVEHLLGR	TMT6plex (+229)	7	FALSE	52.28	26.6745	33.62	9.4466	9.3813	-0.06531	-0.1583	0.89608	9.7735	9.6215	-0.152	0.03463	1.02429	9.4389	9.3042	-0.1347	0.1722	1.12678	389.247	1164.72	3	0.000508391	0.436116	130830_001_UL01504-LS-01-12841-14499_14499	FALSE
4-methyl-5(B-hydroxyethyl)-thiazol monophosphate biosynthesis enzyme OS=Plasmodium falciparum (isolate 3D7) GN=PFF1335c PE=4 SV=1	C6KTB1	IVEHLLGR	TMT6plex (+229)	7	FALSE	51.14	27.2016	31.33	9.354	9.0774	-0.2766	-0.1583	0.89608	9.6688	9.7034	0.03463	0.03463	1.02429	9.3084	9.8542	0.5459	0.1722	1.12678	389.246	1164.72	3	0.000783049	0.671727	130830_001_UL01504-LS-01-12814-14469_14469	FALSE
4-methyl-5(B-hydroxyethyl)-thiazol monophosphate biosynthesis enzyme OS=Plasmodium falciparum (isolate 3D7) GN=PFF1335c PE=4 SV=1	C6KTB1	NcITSVGPGSAVEFGLK	TMT6plex (+229), Carbamidomethyl (+57), TMT6plex (+229)	1	FALSE	64.09	33.3726	64.09	9.2905	9.367	0.07648	0.07648	1.05444	9.9179	9.4946	-0.4233	-0.4233	0.745717	9.4311	9.465	0.03382	0.03382	1.02372	1097.6	2193.18	2	0.00266169	1.21306	130830_001_UL01504-LS-01-17551-19690_19690	FALSE
4-methyl-5(B-hydroxyethyl)-thiazol monophosphate biosynthesis enzyme OS=Plasmodium falciparum (isolate 3D7) GN=PFF1335c PE=4 SV=1	C6KTB1	NVVLADTTISK	TMT6plex (+229), TMT6plex (+229)	3	FALSE	49.98	29.8767	49.98	9.4327	9.3787	-0.05401	-0.08575	0.942295	9.7201	9.5373	-0.1828	-0.1484	0.902251	9.3273	9.5698	0.2425	0.05379	1.03799	809.992	1617.97	2	0.000708567	0.437664	130830_001_UL01504-LS-01-13581-15314_15314	FALSE
4-methyl-5(B-hydroxyethyl)-thiazol monophosphate biosynthesis enzyme OS=Plasmodium falciparum (isolate 3D7) GN=PFF1335c PE=4 SV=1	C6KTB1	NVVLADTTISK	TMT6plex (+229), TMT6plex (+229)	3	FALSE	44.6	29.9034	44.6	9.3481	9.2623	-0.08575	-0.08575	0.942295	9.7123	9.5639	-0.1484	-0.1484	0.902251	9.6218	9.4576	-0.1643	0.05379	1.03799	809.993	1617.97	2	9.82159e-05	0.0606654	130830_001_UL01504-LS-01-13636-15375_15375	FALSE
4-methyl-5(B-hydroxyethyl)-thiazol monophosphate biosynthesis enzyme OS=Plasmodium falciparum (isolate 3D7) GN=PFF1335c PE=4 SV=1	C6KTB1	NVVLADTTISK	TMT6plex (+229), TMT6plex (+229)	3	FALSE	39.18	29.9211	39.18	9.563	9.4115	-0.1515	-0.08575	0.942295	9.5972	9.5015	-0.09565	-0.1484	0.902251	9.4195	9.4733	0.05379	0.05379	1.03799	809.993	1617.97	2	0.000342357	0.211465	130830_001_UL01504-LS-01-13710-15456_15456	FALSE
4-methyl-5(B-hydroxyethyl)-thiazol monophosphate biosynthesis enzyme OS=Plasmodium falciparum (isolate 3D7) GN=PFF1335c PE=4 SV=1	C6KTB1	QVALSLASGFLLHPAVTF	TMT6plex (+229)	1	FALSE	65.94	31.7955	65.94	6.2876	9.7336	3.446	3.446	10.8981	9.2272	6.3729	-2.854	-2.854	0.138312	6.3721	6.3721	0	0	1	1050.61	2099.2	2	0.000756276	0.360096	130830_001_UL01504-LS-01-20508-22956_22956	FALSE
4-methyl-5(B-hydroxyethyl)-thiazol monophosphate biosynthesis enzyme OS=Plasmodium falciparum (isolate 3D7) GN=PFF1335c PE=4 SV=1	C6KTB1	SEQVcLQSK	TMT6plex (+229), Carbamidomethyl (+57), TMT6plex (+229)	3	FALSE	54.92	30.8636	38.59	9.3352	9.3677	0.03252	0.03252	1.0228	9.7129	9.6962	-0.01674	-0.08481	0.942909	9.3979	9.4562	0.05833	0.08337	1.05949	768.927	1535.84	2	0.000756276	0.492096	130830_001_UL01504-LS-01-8335-9536_9536	FALSE
4-methyl-5(B-hydroxyethyl)-thiazol monophosphate biosynthesis enzyme OS=Plasmodium falciparum (isolate 3D7) GN=PFF1335c PE=4 SV=1	C6KTB1	SEQVcLQSK	TMT6plex (+229), Carbamidomethyl (+57), TMT6plex (+229)	3	FALSE	54.72	30.9587	41.15	9.2836	9.2744	-0.009137	0.03252	1.0228	9.7346	9.6498	-0.08481	-0.08481	0.942909	9.4701	9.5535	0.08337	0.08337	1.05949	768.927	1535.84	2	0.000145925	0.0949508	130830_001_UL01504-LS-01-8374-9579_9579	FALSE
4-methyl-5(B-hydroxyethyl)-thiazol monophosphate biosynthesis enzyme OS=Plasmodium falciparum (isolate 3D7) GN=PFF1335c PE=4 SV=1	C6KTB1	SEQVcLQSK	TMT6plex (+229), Carbamidomethyl (+57), TMT6plex (+229)	3	FALSE	43.37	30.8636	33.68	9.3425	9.4307	0.08815	0.03252	1.0228	9.7453	9.4005	-0.3448	-0.08481	0.942909	9.3924	9.6547	0.2622	0.08337	1.05949	768.927	1535.84	2	0.00124456	0.809812	130830_001_UL01504-LS-01-8297-9494_9494	FALSE
50S ribosomal protein L37e OS=Plasmodium falciparum (isolate 3D7) GN=rpl37e PE=3 SV=1	C0H4L5	THFLcLR	TMT6plex (+229), Carbamidomethyl (+57)	4	FALSE	33.85	29.9078	24.02	10.258	10.044	-0.2136	-0.0359135	0.975414	10.358	10.521	0.1625	0.083878	1.05986	10.053	10.32	0.2667	0.2839	1.21748	392.557	1174.65	3	0.000315584	0.268432	130830_001_UL01504-LS-01-9780-11127_11127	FALSE
50S ribosomal protein L37e OS=Plasmodium falciparum (isolate 3D7) GN=rpl37e PE=3 SV=1	C0H4L5	THFLcLR	TMT6plex (+229), Carbamidomethyl (+57)	4	FALSE	27.58	30.0689	19.81	9.4441	10.062	0.6182	-0.0359135	0.975414	10.665	10.618	-0.04696	0.083878	1.05986	10.232	10.533	0.3011	0.2839	1.21748	392.557	1174.65	3	0.00014218	0.120937	130830_001_UL01504-LS-01-9847-11201_11201	FALSE
50S ribosomal protein L37e OS=Plasmodium falciparum (isolate 3D7) GN=rpl37e PE=3 SV=1	C0H4L5	THFLcLR	TMT6plex (+229), Carbamidomethyl (+57)	4	FALSE	27.52	29.8767	18.07	9.9027	9.8248	-0.07789	-0.0359135	0.975414	10.378	10.744	0.3658	0.083878	1.05986	10.059	10.645	0.586	0.2839	1.21748	392.557	1174.65	3	0.000407136	0.346306	130830_001_UL01504-LS-01-9808-11158_11158	FALSE
50S ribosomal protein L37e OS=Plasmodium falciparum (isolate 3D7) GN=rpl37e PE=3 SV=1	C0H4L5	THFLcLR	TMT6plex (+229), Carbamidomethyl (+57)	4	FALSE	27.43	29.8767	19.75	10.095	10.101	0.006063	-0.0359135	0.975414	10.27	10.275	0.005256	0.083878	1.05986	10.338	10.474	0.1365	0.2839	1.21748	392.557	1174.65	3	0.000498689	0.424179	130830_001_UL01504-LS-01-9887-11245_11245	FALSE
55 kDa erythrocyte membrane protein OS=Homo sapiens GN=MPP1 PE=4 SV=1	G3XAI1,Q00013	ASEGESGGSMHtALSDLYLEHLLQK	TMT6plex (+229), Phospho (+80), TMT6plex (+229)	1	TRUE	37.92	35.5388	0	7.7184	7.7219	0.003506	0.003506	1.00243	7.147	7.5517	0.4047	0.4047	1.32381	7.4939	8.0176	0.5237	0.5237	1.43764	1071.2	3210.57	3	0.00249203	0.775954	130830_001_UL01504-LS-05-12303-16606_16606	FALSE
55 kDa erythrocyte membrane protein OS=Homo sapiens GN=MPP1 PE=4 SV=1	G3XAI1,Q00013	FETVHQIHK	TMT6plex (+229), TMT6plex (+229)	3	FALSE	18.93	31.5776	17.84	7.6711	7.7376	0.0665	-0.1151	0.923318	7.0608	7.0803	0.01952	0.01838	1.01282	7.4805	7.678	0.1975	0.1975	1.14671	399.987	1595.92	4	0.000241102	0.150979	130830_001_UL01504-LS-01-8233-9424_9424	FALSE
55 kDa erythrocyte membrane protein OS=Homo sapiens GN=MPP1 PE=4 SV=1	G3XAI1,Q00013	FETVHQIHK	TMT6plex (+229), TMT6plex (+229)	3	FALSE	17.04	31.5412	15.17	7.6119	7.4969	-0.1151	-0.1151	0.923318	7.2807	7.2828	0.002068	0.01838	1.01282	7.4862	7.5498	0.06367	0.1975	1.14671	399.987	1595.92	4	3.03844e-06	0.00190268	130830_001_UL01504-LS-01-8274-9469_9469	FALSE
55 kDa erythrocyte membrane protein OS=Homo sapiens GN=MPP1 PE=4 SV=1	G3XAI1,Q00013	FETVHQIHK	TMT6plex (+229), TMT6plex (+229)	3	FALSE	13.98	31.5564	12.76	7.9138	7.519	-0.3947	-0.1151	0.923318	7.0168	7.0352	0.01838	0.01838	1.01282	7.4939	7.7296	0.2357	0.1975	1.14671	399.987	1595.92	4	0.000363173	0.22742	130830_001_UL01504-LS-01-8196-9383_9383	FALSE
55 kDa erythrocyte membrane protein OS=Homo sapiens GN=MPP1 PE=4 SV=1	G3XAI1,Q00013	HSSIFDQLDVVSYEEVVR	TMT6plex (+229)	1	FALSE	9.76	34.2177	0.64	7.7184	7.317	-0.4014	-0.4014	0.757123	7.147	7.5615	0.4145	0.4145	1.33284	7.4939	8.6098	1.116	1.116	2.16745	784.408	2350.2	3	0.00202457	0.861075	130830_001_UL01504-LS-03-15838-18012_18012	FALSE
55 kDa erythrocyte membrane protein OS=Homo sapiens GN=MPP1 PE=4 SV=1	G3XAI1,Q00013	NIsANEFLEFGSYQGNmFGTK	TMT6plex (+229), Phospho (+80), Oxidation (+16), TMT6plex (+229)	1	TRUE	11.57	34.6389	8.26	7.7184	8.1385	0.4201	0.4201	1.33802	7.147	8.3994	1.252	1.252	2.38171	7.4939	7.2432	-0.2507	-0.2507	0.840489	970.128	2907.36	3	0.0074567	2.56387	130830_001_UL01504-LS-13-17437-20166_20166	FALSE
60 kDa chaperonin OS=Plasmodium falciparum (isolate 3D7) GN=groL PE=3 SV=1	Q8IJN9	AAVEEGIVPGGGSALLFASK	TMT6plex (+229), TMT6plex (+229)	1	FALSE	17.34	32.2531	17.34	10.194	10.619	0.4245	0.4245	1.34211	9.9964	10.278	0.282	0.282	1.21588	10.803	10.662	-0.1402	-0.1402	0.907393	777.783	2330.33	3	0.000681795	0.292448	130830_001_UL01504-LS-01-18444-20673_20673	FALSE
60 kDa chaperonin OS=Plasmodium falciparum (isolate 3D7) GN=groL PE=3 SV=1	Q8IJN9	ALIHDIAVMTGAK	TMT6plex (+229), TMT6plex (+229)	1	FALSE	37.54	30.5308	37.54	10.302	10.65	0.3473	0.3473	1.27218	10.279	10.492	0.2139	0.2139	1.15982	10.117	10.713	0.5957	0.5957	1.51121	600.03	1797.07	3	0.00794498	4.4186	130830_001_UL01504-LS-01-18092-20286_20286	FALSE
60 kDa chaperonin OS=Plasmodium falciparum (isolate 3D7) GN=groL PE=3 SV=1	Q8IJN9	APGFGEHR	TMT6plex (+229)	3	FALSE	44.67	28.5309	37.13	10.564	10.284	-0.2802	0.01628	1.01135	10.363	10.321	-0.04151	-0.0318	0.978199	10.563	10.457	-0.1068	-0.1068	0.928646	367.2	1098.58	3	0.00141422	1.28614	130830_001_UL01504-LS-01-3705-4438_4438	FALSE
60 kDa chaperonin OS=Plasmodium falciparum (isolate 3D7) GN=groL PE=3 SV=1	Q8IJN9	APGFGEHR	TMT6plex (+229)	3	FALSE	37.67	28.6747	30.86	10.392	10.461	0.06953	0.01628	1.01135	10.298	10.47	0.1719	-0.0318	0.978199	10.628	10.305	-0.3223	-0.1068	0.928646	367.2	1098.58	3	0.0008649	0.786569	130830_001_UL01504-LS-01-3661-4389_4389	FALSE
60 kDa chaperonin OS=Plasmodium falciparum (isolate 3D7) GN=groL PE=3 SV=1	Q8IJN9	APGFGEHR	TMT6plex (+229)	3	FALSE	37.57	28.651	30.91	10.38	10.396	0.01628	0.01628	1.01135	10.428	10.396	-0.0318	-0.0318	0.978199	10.521	10.431	-0.09002	-0.1068	0.928646	367.199	1098.58	3	0.000691496	0.628871	130830_001_UL01504-LS-01-3749-4486_4486	FALSE
60 kDa chaperonin OS=Plasmodium falciparum (isolate 3D7) GN=groL PE=3 SV=1	Q8IJN9	AVDSGMNPMDLLR	TMT6plex (+229)	1	FALSE	19.31	31.8327	11.98	10.425	10.339	-0.08657	-0.08657	0.941759	10.489	10.352	-0.1371	-0.1371	0.909345	10.621	10.326	-0.2948	-0.2948	0.815185	824.423	1646.83	2	0.000952708	0.578156	130830_001_UL01504-LS-01-18278-20490_20490	FALSE
60 kDa chaperonin OS=Plasmodium falciparum (isolate 3D7) GN=groL PE=3 SV=1	Q8IJN9	DGVTVAK	TMT6plex (+229), TMT6plex (+229)	2	FALSE	23.11	31.5321	13.59	10.498	10.321	-0.1768	-0.117755	0.921621	10.406	10.402	-0.004009	-0.0048375	0.996653	10.463	10.463	0.0004797	0.0283048	1.01981	574.358	1146.7	2	9.82159e-05	0.0855757	130830_001_UL01504-LS-01-7154-8236_8236	FALSE
60 kDa chaperonin OS=Plasmodium falciparum (isolate 3D7) GN=groL PE=3 SV=1	Q8IJN9	DGVTVAK	TMT6plex (+229), TMT6plex (+229)	2	FALSE	14.47	29.489	10.23	10.439	10.38	-0.05871	-0.117755	0.921621	10.358	10.353	-0.005666	-0.0048375	0.996653	10.483	10.539	0.05613	0.0283048	1.01981	574.357	1146.7	2	0.00107478	0.936457	130830_001_UL01504-LS-01-7219-8307_8307	FALSE
60 kDa chaperonin OS=Plasmodium falciparum (isolate 3D7) GN=groL PE=3 SV=1	Q8IJN9	ELDSVQTDNYDQR	TMT6plex (+229)	2	FALSE	40.06	30.3981	38.96	10.412	10.46	0.04776	0.41473	1.33305	10.132	10.63	0.4984	0.328	1.25527	10.572	10.668	0.09667	0.260285	1.19772	906.435	1810.86	2	0.00136663	0.754267	130830_001_UL01504-LS-04-7335-8627_8627	FALSE
60 kDa chaperonin OS=Plasmodium falciparum (isolate 3D7) GN=groL PE=3 SV=1	Q8IJN9	ELDSVQTDNYDQR	TMT6plex (+229)	2	FALSE	35.6	30.41	35.45	9.924	10.706	0.7817	0.41473	1.33305	10.506	10.663	0.1576	0.328	1.25527	10.326	10.749	0.4239	0.260285	1.19772	906.435	1810.86	2	0.00124456	0.686894	130830_001_UL01504-LS-04-7308-8596_8596	FALSE
60 kDa chaperonin OS=Plasmodium falciparum (isolate 3D7) GN=groL PE=3 SV=1	Q8IJN9	QIAENAGHEGSVVAGNILK	TMT6plex (+229), TMT6plex (+229)	2	FALSE	47.08	32.8171	46.23	10.351	10.501	0.1503	0.13845	1.10072	10.169	10.189	0.01981	0.069605	1.04943	11.084	10.258	-0.8264	-0.89685	0.537058	789.113	2364.32	3	0.00074283	0.31405	130830_001_UL01504-LS-01-14690-16537_16537	FALSE
60 kDa chaperonin OS=Plasmodium falciparum (isolate 3D7) GN=groL PE=3 SV=1	Q8IJN9	QIAENAGHEGSVVAGNILK	TMT6plex (+229), TMT6plex (+229)	2	FALSE	44.74	32.938	44.17	10.636	10.762	0.1266	0.13845	1.10072	10.363	10.483	0.1194	0.069605	1.04943	10.638	9.6706	-0.9673	-0.89685	0.537058	789.112	2364.31	3	0.00255307	1.07937	130830_001_UL01504-LS-01-14728-16579_16579	FALSE
60 kDa chaperonin OS=Plasmodium falciparum (isolate 3D7) GN=groL PE=3 SV=1	Q8IJN9	SIEFNNK	TMT6plex (+229), TMT6plex (+229)	6	FALSE	25.97	29.619	15.83	10.438	10.334	-0.1043	0.008325	1.00579	10.396	10.301	-0.09516	-0.095105	0.936204	10.554	10.397	-0.1567	-0.124	0.91764	655.38	1308.75	2	0.00100042	0.763821	130830_001_UL01504-LS-10-11139-12772_12772	FALSE
60 kDa chaperonin OS=Plasmodium falciparum (isolate 3D7) GN=groL PE=3 SV=1	Q8IJN9	SIEFNNK	TMT6plex (+229), TMT6plex (+229)	6	FALSE	22.79	29.9255	16.3	10.388	10.432	0.04376	0.008325	1.00579	10.487	10.354	-0.1338	-0.095105	0.936204	10.473	10.419	-0.05327	-0.124	0.91764	655.38	1308.74	2	0.000512136	0.391017	130830_001_UL01504-LS-01-10125-11507_11507	FALSE
60 kDa chaperonin OS=Plasmodium falciparum (isolate 3D7) GN=groL PE=3 SV=1	Q8IJN9	SIEFNNK	TMT6plex (+229), TMT6plex (+229)	6	FALSE	19.75	29.7909	11.82	10.39	10.423	0.03301	0.008325	1.00579	10.442	10.382	-0.06014	-0.095105	0.936204	10.522	10.393	-0.129	-0.124	0.91764	655.38	1308.74	2	0.000267995	0.204615	130830_001_UL01504-LS-01-10163-11549_11549	FALSE
60 kDa chaperonin OS=Plasmodium falciparum (isolate 3D7) GN=groL PE=3 SV=1	Q8IJN9	SIEFNNK	TMT6plex (+229), TMT6plex (+229)	6	FALSE	19.38	29.619	13.81	10.416	10.569	0.1528	0.008325	1.00579	10.289	10.194	-0.09505	-0.095105	0.936204	10.531	10.421	-0.1102	-0.124	0.91764	655.38	1308.75	2	0.00124456	0.950223	130830_001_UL01504-LS-10-11010-12630_12630	FALSE
60 kDa chaperonin OS=Plasmodium falciparum (isolate 3D7) GN=groL PE=3 SV=1	Q8IJN9	SIEFNNK	TMT6plex (+229), TMT6plex (+229)	6	FALSE	18.26	29.5952	11.18	10.478	10.445	-0.03312	0.008325	1.00579	10.24	10.26	0.02088	-0.095105	0.936204	10.611	10.387	-0.224	-0.124	0.91764	655.38	1308.75	2	0.00136663	1.04342	130830_001_UL01504-LS-10-11100-12729_12729	FALSE
60 kDa chaperonin OS=Plasmodium falciparum (isolate 3D7) GN=groL PE=3 SV=1	Q8IJN9	SIEFNNK	TMT6plex (+229), TMT6plex (+229)	6	FALSE	16.53	29.9255	12.18	10.414	10.398	-0.01636	0.008325	1.00579	10.356	10.186	-0.1703	-0.095105	0.936204	10.592	10.473	-0.119	-0.124	0.91764	655.38	1308.74	2	0.000390065	0.297816	130830_001_UL01504-LS-10-11057-12682_12682	FALSE
60 kDa chaperonin OS=Plasmodium falciparum (isolate 3D7) GN=groL PE=3 SV=1	Q8IJN9	TLQHELEIVEGIK	TMT6plex (+229), TMT6plex (+229)	4	FALSE	39.59	30.3342	39.59	10.626	10.262	-0.364	0.3873	1.30794	10.187	10.525	0.3386	0.2913	1.22374	10.723	10.55	-0.1729	-0.33075	0.795123	656.389	1966.15	3	0.00505551	2.56996	130830_001_UL01504-LS-04-14489-16853_16853	FALSE
60 kDa chaperonin OS=Plasmodium falciparum (isolate 3D7) GN=groL PE=3 SV=1	Q8IJN9	TLQHELEIVEGIK	TMT6plex (+229), TMT6plex (+229)	4	FALSE	38.2	30.1745	38.2	10.143	10.695	0.5522	0.3873	1.30794	10.229	10.725	0.4959	0.2913	1.22374	10.618	10.13	-0.4886	-0.33075	0.795123	656.391	1966.15	3	0.00117008	0.594805	130830_001_UL01504-LS-03-15297-17403_17403	FALSE
60 kDa chaperonin OS=Plasmodium falciparum (isolate 3D7) GN=groL PE=3 SV=1	Q8IJN9	TLQHELEIVEGIK	TMT6plex (+229), TMT6plex (+229)	4	FALSE	26.31	29.6848	26.31	10.667	10.889	0.2224	0.3873	1.30794	10.063	10.307	0.244	0.2913	1.22374	10.474	10.304	-0.1698	-0.33075	0.795123	656.394	1966.16	3	0.00940982	4.78344	130830_001_UL01504-LS-13-18706-21957_21957	FALSE
60 kDa chaperonin OS=Plasmodium falciparum (isolate 3D7) GN=groL PE=3 SV=1	Q8IJN9	TLQHELEIVEGIK	TMT6plex (+229), TMT6plex (+229)	4	FALSE	23.67	30.141	23.67	10.184	11.449	1.265	0.3873	1.30794	10.574	10.099	-0.475	0.2913	1.22374	10.649	9.7488	-0.9007	-0.33075	0.795123	656.392	1966.15	3	0.00318424	1.6187	130830_001_UL01504-LS-13-18674-21908_21908	FALSE
60 kDa chaperonin OS=Plasmodium falciparum (isolate 3D7) GN=groL PE=3 SV=1	Q8IJN9	VGGISEVEVNEIKDR	TMT6plex (+229), TMT6plex (+229)	5	FALSE	15.09	31.9838	6.81	10.503	10.687	0.1837	0.1481	1.10811	10.229	10.222	-0.007234	-0.2212	0.857852	10.481	10.418	-0.06293	-0.09762	0.934573	701.4	2101.18	3	0.000254549	0.121088	130830_001_UL01504-LS-03-11830-13541_13541	FALSE
60 kDa chaperonin OS=Plasmodium falciparum (isolate 3D7) GN=groL PE=3 SV=1	Q8IJN9	VGGISEVEVNEIKDR	TMT6plex (+229), TMT6plex (+229)	5	FALSE	14.17	31.9756	12.85	10.456	10.605	0.1481	0.1481	1.10811	10.386	10.342	-0.0445	-0.2212	0.857852	10.751	10.333	-0.4174	-0.09762	0.934573	701.4	2101.18	3	0.00062076	0.295292	130830_001_UL01504-LS-04-11059-12991_12991	FALSE
60 kDa chaperonin OS=Plasmodium falciparum (isolate 3D7) GN=groL PE=3 SV=1	Q8IJN9	VGGISEVEVNEIKDR	TMT6plex (+229), TMT6plex (+229)	5	FALSE	13.65	31.9838	13.08	10.574	10.622	0.04844	0.1481	1.10811	10.472	10.137	-0.3351	-0.2212	0.857852	10.483	10.585	0.1028	-0.09762	0.934573	701.4	2101.18	3	0.000254549	0.121088	130830_001_UL01504-LS-04-11086-13023_13023	FALSE
60 kDa chaperonin OS=Plasmodium falciparum (isolate 3D7) GN=groL PE=3 SV=1	Q8IJN9	VGGISEVEVNEIKDR	TMT6plex (+229), TMT6plex (+229)	5	FALSE	12.86	31.9756	12.62	10.66	10.405	-0.255	0.1481	1.10811	10.377	10.156	-0.2212	-0.2212	0.857852	10.562	10.38	-0.1821	-0.09762	0.934573	701.4	2101.18	3	0.00062076	0.295292	130830_001_UL01504-LS-03-11876-13593_13593	FALSE
60 kDa chaperonin OS=Plasmodium falciparum (isolate 3D7) GN=groL PE=3 SV=1	Q8IJN9	VGGISEVEVNEIKDR	TMT6plex (+229), TMT6plex (+229)	5	FALSE	11.56	31.9811	4.32	10.517	10.701	0.1845	0.1481	1.10811	10.367	9.9721	-0.3949	-0.2212	0.857852	10.54	10.442	-0.09762	-0.09762	0.934573	701.4	2101.18	3	7.14431e-05	0.0339852	130830_001_UL01504-LS-03-11800-13507_13507	FALSE
60 kDa chaperonin OS=Plasmodium falciparum (isolate 3D7) GN=groL PE=3 SV=1	Q8IJN9	VGVNIIK	TMT6plex (+229), TMT6plex (+229)	2	FALSE	29.87	26.9548	11.39	10.482	10.571	0.0884	0.076545	1.05449	10.294	10.364	0.06998	0.071485	1.0508	10.477	10.365	-0.1126	-0.10362	0.930695	600.908	1199.8	2	0.000220286	0.183448	130830_001_UL01504-LS-01-12871-14532_14532	FALSE
60 kDa chaperonin OS=Plasmodium falciparum (isolate 3D7) GN=groL PE=3 SV=1	Q8IJN9	VGVNIIK	TMT6plex (+229), TMT6plex (+229)	2	FALSE	29.24	26.9548	11.16	10.39	10.455	0.06469	0.076545	1.05449	10.33	10.403	0.07299	0.071485	1.0508	10.534	10.44	-0.09464	-0.10362	0.930695	600.907	1199.8	2	0.000708567	0.590076	130830_001_UL01504-LS-01-12924-14590_14590	FALSE
60 kDa chaperonin OS=Plasmodium falciparum (isolate 3D7) GN=groL PE=3 SV=1	Q8IJN9	VITEETGLK	TMT6plex (+229), TMT6plex (+229)	3	FALSE	46.14	28.7564	42.67	10.343	10.476	0.1325	0.001331	1.00092	10.394	10.508	0.1145	-0.135	0.91067	10.502	10.33	-0.1715	-0.1715	0.887919	724.442	1446.87	2	0.000586497	0.405074	130830_001_UL01504-LS-01-12149-13736_13736	FALSE
60 kDa chaperonin OS=Plasmodium falciparum (isolate 3D7) GN=groL PE=3 SV=1	Q8IJN9	VITEETGLK	TMT6plex (+229), TMT6plex (+229)	3	FALSE	23.06	28.7564	18.7	10.472	10.473	0.001331	0.001331	1.00092	10.426	10.291	-0.135	-0.135	0.91067	10.203	10.365	0.1621	-0.1715	0.887919	724.442	1446.87	2	0.000586497	0.405074	130830_001_UL01504-LS-02-9999-11471_11471	FALSE
60 kDa chaperonin OS=Plasmodium falciparum (isolate 3D7) GN=groL PE=3 SV=1	Q8IJN9	VITEETGLK	TMT6plex (+229), TMT6plex (+229)	3	FALSE	11.22	28.7852	10.95	10.379	10.235	-0.1437	0.001331	1.00092	10.212	10.055	-0.1562	-0.135	0.91067	10.921	10.428	-0.4933	-0.1715	0.887919	724.442	1446.87	2	0.000952708	0.658004	130830_001_UL01504-LS-02-10036-11512_11512	FALSE
60S acidic ribosomal protein P2 OS=Plasmodium falciparum (isolate 3D7) GN=MAL3P3.19 PE=3 SV=1	O00806	KEEEEEEEDDLGFsLFG	TMT6plex (+229), TMT6plex (+229), Phospho (+80)	2	TRUE	19.42	32.4699	19.42	11.012	10.638	-0.3742	-0.25525	0.837842	10.436	10.197	-0.2395	-0.4081	0.753615	10.78	10.309	-0.4716	-0.9963	0.501284	847.385	2539.13	3	0.00214664	0.845087	130830_001_UL01504-LS-17-11532-16304_16304	FALSE
60S acidic ribosomal protein P2 OS=Plasmodium falciparum (isolate 3D7) GN=MAL3P3.19 PE=3 SV=1	O00806	KEEEEEEEDDLGFsLFG	TMT6plex (+229), TMT6plex (+229), Phospho (+80)	2	TRUE	15.55	32.4895	14.82	10.423	10.287	-0.1363	-0.25525	0.837842	10.512	9.9352	-0.5767	-0.4081	0.753615	10.416	8.8944	-1.521	-0.9963	0.501284	847.387	2539.14	3	0.00800601	3.15179	130830_001_UL01504-LS-07-12129-16421_16421	FALSE
60S acidic ribosomal protein P2 OS=Plasmodium falciparum (isolate 3D7) GN=MAL3P3.19 PE=3 SV=1	O00806	KEEEEEEEDDLGFSLFG	TMT6plex (+229), TMT6plex (+229)	18	FALSE	73.94	33.8596	72.24	10.328	10.547	0.2189	0.2152	1.16086	10.575	10.658	0.08301	-0.0065595	0.995464	10.328	10.197	-0.1309	0.029265	1.02049	1230.59	2459.17	2	0.00832464	3.38375	130830_001_UL01504-LS-16-13623-17807_17807	FALSE
60S acidic ribosomal protein P2 OS=Plasmodium falciparum (isolate 3D7) GN=MAL3P3.19 PE=3 SV=1	O00806	KEEEEEEEDDLGFSLFG	TMT6plex (+229), TMT6plex (+229)	18	FALSE	67.75	33.8561	66.31	10.445	10.751	0.3061	0.2152	1.16086	10.915	10.669	-0.2464	-0.0065595	0.995464	9.9597	10.634	0.674	0.029265	1.02049	1230.59	2459.17	2	0.00612737	2.49062	130830_001_UL01504-LS-17-11512-16271_16271	FALSE
60S acidic ribosomal protein P2 OS=Plasmodium falciparum (isolate 3D7) GN=MAL3P3.19 PE=3 SV=1	O00806	KEEEEEEEDDLGFSLFG	TMT6plex (+229), TMT6plex (+229)	18	FALSE	64.19	33.7858	60.29	10.158	10.927	0.7688	0.2152	1.16086	10.757	10.676	-0.08095	-0.0065595	0.995464	10.567	10.705	0.138	0.029265	1.02049	1230.59	2459.17	2	0.00246526	1.00207	130830_001_UL01504-LS-18-8004-14210_14210	FALSE
60S acidic ribosomal protein P2 OS=Plasmodium falciparum (isolate 3D7) GN=MAL3P3.19 PE=3 SV=1	O00806	KEEEEEEEDDLGFSLFG	TMT6plex (+229), TMT6plex (+229)	18	FALSE	63.27	33.897	62.51	10.586	10.466	-0.1202	0.2152	1.16086	10.343	10.538	0.1952	-0.0065595	0.995464	10.295	10.406	0.1118	0.029265	1.02049	1230.59	2459.17	2	0.00905706	3.68146	130830_001_UL01504-LS-16-13643-17842_17842	FALSE
60S acidic ribosomal protein P2 OS=Plasmodium falciparum (isolate 3D7) GN=MAL3P3.19 PE=3 SV=1	O00806	KEEEEEEEDDLGFSLFG	TMT6plex (+229), TMT6plex (+229)	18	FALSE	63.21	33.8328	62.01	10.612	10.498	-0.1144	0.2152	1.16086	10.433	10.271	-0.1622	-0.0065595	0.995464	10.404	10.414	0.01044	0.029265	1.02049	1230.59	2459.17	2	0.0105219	4.27688	130830_001_UL01504-LS-16-13731-17974_17974	FALSE
60S acidic ribosomal protein P2 OS=Plasmodium falciparum (isolate 3D7) GN=MAL3P3.19 PE=3 SV=1	O00806	KEEEEEEEDDLGFSLFG	TMT6plex (+229), TMT6plex (+229)	18	FALSE	61.86	33.6717	60.37	10.813	10.909	0.09527	0.2152	1.16086	10.386	10.558	0.1725	-0.0065595	0.995464	10.489	10.218	-0.2703	0.029265	1.02049	1230.59	2459.16	2	0.00363825	1.47886	130830_001_UL01504-LS-17-11558-16347_16347	FALSE
60S acidic ribosomal protein P2 OS=Plasmodium falciparum (isolate 3D7) GN=MAL3P3.19 PE=3 SV=1	O00806	KEEEEEEEDDLGFSLFG	TMT6plex (+229), TMT6plex (+229)	18	FALSE	61.49	33.8792	60.58	10.538	10.607	0.06971	0.2152	1.16086	10.457	10.262	-0.1948	-0.0065595	0.995464	10.602	10.168	-0.4332	0.029265	1.02049	1230.59	2459.17	2	0.00759221	3.08604	130830_001_UL01504-LS-16-13657-17867_17867	FALSE
60S acidic ribosomal protein P2 OS=Plasmodium falciparum (isolate 3D7) GN=MAL3P3.19 PE=3 SV=1	O00806	KEEEEEEEDDLGFSLFG	TMT6plex (+229), TMT6plex (+229)	18	FALSE	61.39	33.8668	60.93	10.222	10.745	0.523	0.2152	1.16086	10.67	10.676	0.005441	-0.0065595	0.995464	10.237	10.082	-0.1554	0.029265	1.02049	1230.59	2459.17	2	0.00710393	2.88757	130830_001_UL01504-LS-16-13681-17902_17902	FALSE
60S acidic ribosomal protein P2 OS=Plasmodium falciparum (isolate 3D7) GN=MAL3P3.19 PE=3 SV=1	O00806	KEEEEEEEDDLGFSLFG	TMT6plex (+229), TMT6plex (+229)	18	FALSE	59.32	33.7803	57.83	10.566	10.811	0.2453	0.2152	1.16086	10.572	10.309	-0.2629	-0.0065595	0.995464	10.539	10.576	0.03683	0.029265	1.02049	1230.59	2459.17	2	0.00515081	2.09367	130830_001_UL01504-LS-17-11543-16322_16322	FALSE
60S acidic ribosomal protein P2 OS=Plasmodium falciparum (isolate 3D7) GN=MAL3P3.19 PE=3 SV=1	O00806	KEEEEEEEDDLGFSLFG	TMT6plex (+229), TMT6plex (+229)	18	FALSE	58.71	33.7365	56.72	10.378	11.021	0.6433	0.2152	1.16086	10.753	10.734	-0.01856	-0.0065595	0.995464	10.156	10.749	0.5928	0.029265	1.02049	1230.59	2459.17	2	0.00466253	1.8952	130830_001_UL01504-LS-18-7935-14102_14102	FALSE
60S acidic ribosomal protein P2 OS=Plasmodium falciparum (isolate 3D7) GN=MAL3P3.19 PE=3 SV=1	O00806	KEEEEEEEDDLGFSLFG	TMT6plex (+229), TMT6plex (+229)	18	FALSE	55.44	33.8471	53.68	10.337	10.6	0.2635	0.2152	1.16086	10.572	10.211	-0.361	-0.0065595	0.995464	10.567	10.346	-0.2209	0.029265	1.02049	1230.59	2459.17	2	0.00783635	3.18528	130830_001_UL01504-LS-16-13697-17927_17927	FALSE
60S acidic ribosomal protein P2 OS=Plasmodium falciparum (isolate 3D7) GN=MAL3P3.19 PE=3 SV=1	O00806	KEEEEEEEDDLGFSLFG	TMT6plex (+229), TMT6plex (+229)	18	FALSE	54.67	33.8039	53.35	10.508	10.586	0.07728	0.2152	1.16086	10.709	10.571	-0.1388	-0.0065595	0.995464	10.319	10.68	0.3606	0.029265	1.02049	1230.59	2459.17	2	0.0027094	1.1013	130830_001_UL01504-LS-17-11461-16184_16184	FALSE
60S acidic ribosomal protein P2 OS=Plasmodium falciparum (isolate 3D7) GN=MAL3P3.19 PE=3 SV=1	O00806	KEEEEEEEDDLGFSLFG	TMT6plex (+229), TMT6plex (+229)	18	FALSE	54.22	33.8561	53.04	10.654	10.671	0.01657	0.2152	1.16086	10.522	10.5	-0.02211	-0.0065595	0.995464	10.686	10.34	-0.346	0.029265	1.02049	1230.59	2459.17	2	0.00612737	2.49062	130830_001_UL01504-LS-17-11479-16212_16212	FALSE
60S acidic ribosomal protein P2 OS=Plasmodium falciparum (isolate 3D7) GN=MAL3P3.19 PE=3 SV=1	O00806	KEEEEEEEDDLGFSLFG	TMT6plex (+229), TMT6plex (+229)	18	FALSE	52.97	33.7731	50.66	10.9	10.583	-0.3172	0.2152	1.16086	10.63	10.766	0.1354	-0.0065595	0.995464	10.198	10.713	0.5143	0.029265	1.02049	1230.59	2459.16	2	0.00124456	0.505882	130830_001_UL01504-LS-18-7967-14151_14151	FALSE
60S acidic ribosomal protein P2 OS=Plasmodium falciparum (isolate 3D7) GN=MAL3P3.19 PE=3 SV=1	O00806	KEEEEEEEDDLGFSLFG	TMT6plex (+229), TMT6plex (+229)	18	FALSE	48.85	33.8703	47.29	10.406	10.618	0.2115	0.2152	1.16086	10.415	10.549	0.1343	-0.0065595	0.995464	10.627	10.758	0.131	0.029265	1.02049	1230.59	2459.17	2	0.00637151	2.58986	130830_001_UL01504-LS-17-11490-16233_16233	FALSE
60S acidic ribosomal protein P2 OS=Plasmodium falciparum (isolate 3D7) GN=MAL3P3.19 PE=3 SV=1	O00806	KEEEEEEEDDLGFSLFG	TMT6plex (+229), TMT6plex (+229)	18	FALSE	48.53	33.7967	47.23	10.294	10.743	0.4485	0.2152	1.16086	10.725	10.793	0.06793	-0.0065595	0.995464	10.587	10.648	0.06114	0.029265	1.02049	1230.59	2459.17	2	0.00368596	1.49825	130830_001_UL01504-LS-18-7984-14180_14180	FALSE
60S acidic ribosomal protein P2 OS=Plasmodium falciparum (isolate 3D7) GN=MAL3P3.19 PE=3 SV=1	O00806	KEEEEEEEDDLGFSLFG	TMT6plex (+229), TMT6plex (+229)	18	FALSE	45.48	33.7639	44.3	10.378	10.84	0.4617	0.2152	1.16086	10.604	10.777	0.1727	-0.0065595	0.995464	10.692	10.5	-0.1917	0.029265	1.02049	1230.59	2459.17	2	0.00173284	0.704357	130830_001_UL01504-LS-18-7948-14123_14123	FALSE
60S acidic ribosomal protein P2 OS=Plasmodium falciparum (isolate 3D7) GN=MAL3P3.19 PE=3 SV=1	O00806	KEEEEEEEDDLGFSLFG	TMT6plex (+229), TMT6plex (+229)	18	FALSE	3.41	33.6568	3.41	10.723	10.801	0.07771	0.2152	1.16086	6.5005	10.355	3.855	-0.0065595	0.995464	10.615	10.637	0.0217	0.029265	1.02049	820.728	2459.16	3	0.000477873	0.194244	130830_001_UL01504-LS-18-7919-14077_14077	FALSE
60S acidic ribosomal protein P2 OS=Plasmodium falciparum (isolate 3D7) GN=MAL3P3.19 PE=3 SV=1	O00806	LQNIGGGVAAAPAGAAAVETAEAK	TMT6plex (+229), TMT6plex (+229)	1	FALSE	50.07	32.8398	50.02	6.5074	6.5074	0	0	1	10.391	10.559	0.1679	0.1679	1.12342	6.4767	10.82	4.343	4.343	20.2943	865.822	2594.44	3	0.00117008	0.450818	130830_001_UL01504-LS-01-16917-18992_18992	FALSE
60S acidic ribosomal protein P2 OS=Plasmodium falciparum (isolate 3D7) GN=MAL3P3.19 PE=3 SV=1	O00806	NVLGAVNADVEDEVLNNFIDSLK	TMT6plex (+229), TMT6plex (+229)	1	FALSE	30.47	34.5728	29.12	10.423	10.211	-0.212	-0.212	0.86334	10.512	10.544	0.03206	0.03206	1.02247	10.416	10.146	-0.2697	-0.2697	0.829492	1473.8	2945.58	2	0.0014887	0.505228	130830_001_UL01504-LS-14-19163-23520_23520	FALSE
60S acidic ribosomal protein P2 OS=Plasmodium falciparum (isolate 3D7) GN=MAL3P3.19 PE=3 SV=1	O00806	ScHELITDGLK	TMT6plex (+229), Carbamidomethyl (+57), TMT6plex (+229)	12	FALSE	47.26	31.5503	43.14	10.452	10.413	-0.03893	0.002885	1.002	10.862	10.178	-0.6839	-0.099065	0.933638	10.202	10.589	0.3876	0.102095	1.07333	577.655	1729.94	3	0.000416838	0.240815	130830_001_UL01504-LS-02-8964-10321_10321	FALSE
60S acidic ribosomal protein P2 OS=Plasmodium falciparum (isolate 3D7) GN=MAL3P3.19 PE=3 SV=1	O00806	ScHELITDGLK	TMT6plex (+229), Carbamidomethyl (+57), TMT6plex (+229)	12	FALSE	43.97	31.5503	38.03	10.637	10.658	0.02169	0.002885	1.002	10.752	10.523	-0.2292	-0.099065	0.933638	10.659	10.623	-0.03561	0.102095	1.07333	865.979	1729.94	2	0.000342357	0.197785	130830_001_UL01504-LS-01-10871-12328_12328	FALSE
60S acidic ribosomal protein P2 OS=Plasmodium falciparum (isolate 3D7) GN=MAL3P3.19 PE=3 SV=1	O00806	ScHELITDGLK	TMT6plex (+229), Carbamidomethyl (+57), TMT6plex (+229)	12	FALSE	41.26	31.5412	38.17	10.359	10.562	0.2037	0.002885	1.002	10.454	10.152	-0.3013	-0.099065	0.933638	10.604	10.565	-0.03864	0.102095	1.07333	577.656	1729.94	3	0.000681795	0.393884	130830_001_UL01504-LS-02-8877-10225_10225	FALSE
60S acidic ribosomal protein P2 OS=Plasmodium falciparum (isolate 3D7) GN=MAL3P3.19 PE=3 SV=1	O00806	ScHELITDGLK	TMT6plex (+229), Carbamidomethyl (+57), TMT6plex (+229)	12	FALSE	40.32	31.5503	30.79	10.47	10.188	-0.282	0.002885	1.002	10.44	10.468	0.02801	-0.099065	0.933638	10.508	10.623	0.1145	0.102095	1.07333	577.655	1729.94	3	0.000416838	0.240815	130830_001_UL01504-LS-02-8933-10287_10287	FALSE
60S acidic ribosomal protein P2 OS=Plasmodium falciparum (isolate 3D7) GN=MAL3P3.19 PE=3 SV=1	O00806	ScHELITDGLK	TMT6plex (+229), Carbamidomethyl (+57), TMT6plex (+229)	12	FALSE	36.22	31.5534	31.88	10.357	10.647	0.2905	0.002885	1.002	10.788	10.734	-0.05363	-0.099065	0.933638	10.654	10.672	0.01855	0.102095	1.07333	577.656	1729.95	3	0.00123111	0.711233	130830_001_UL01504-LS-01-10810-12261_12261	FALSE
60S acidic ribosomal protein P2 OS=Plasmodium falciparum (isolate 3D7) GN=MAL3P3.19 PE=3 SV=1	O00806	ScHELITDGLK	TMT6plex (+229), Carbamidomethyl (+57), TMT6plex (+229)	12	FALSE	35.6	31.5503	29.81	10.723	10.764	0.04149	0.002885	1.002	10.59	10.39	-0.1996	-0.099065	0.933638	10.721	10.663	-0.05826	0.102095	1.07333	577.655	1729.94	3	0.000416838	0.240815	130830_001_UL01504-LS-01-10783-12231_12231	FALSE
60S acidic ribosomal protein P2 OS=Plasmodium falciparum (isolate 3D7) GN=MAL3P3.19 PE=3 SV=1	O00806	ScHELITDGLK	TMT6plex (+229), Carbamidomethyl (+57), TMT6plex (+229)	12	FALSE	33.86	31.5503	26.25	10.557	10.961	0.4036	0.002885	1.002	10.364	10.706	0.3428	-0.099065	0.933638	10.29	10.973	0.6827	0.102095	1.07333	577.655	1729.94	3	0.000416838	0.240815	130830_001_UL01504-LS-01-10896-12356_12356	FALSE
60S acidic ribosomal protein P2 OS=Plasmodium falciparum (isolate 3D7) GN=MAL3P3.19 PE=3 SV=1	O00806	ScHELITDGLK	TMT6plex (+229), Carbamidomethyl (+57), TMT6plex (+229)	12	FALSE	33.75	31.5045	27	10.734	10.605	-0.1287	0.002885	1.002	10.485	10.341	-0.1445	-0.099065	0.933638	10.798	10.888	0.08969	0.102095	1.07333	577.655	1729.94	3	5.06272e-05	0.0292482	130830_001_UL01504-LS-01-10928-12391_12391	FALSE
60S acidic ribosomal protein P2 OS=Plasmodium falciparum (isolate 3D7) GN=MAL3P3.19 PE=3 SV=1	O00806	ScHELITDGLK	TMT6plex (+229), Carbamidomethyl (+57), TMT6plex (+229)	12	FALSE	33.75	31.5045	27.03	10.602	10.51	-0.09208	0.002885	1.002	10.548	10.241	-0.307	-0.099065	0.933638	10.181	10.616	0.4351	0.102095	1.07333	577.655	1729.94	3	5.06272e-05	0.0292482	130830_001_UL01504-LS-02-9005-10366_10366	FALSE
60S acidic ribosomal protein P2 OS=Plasmodium falciparum (isolate 3D7) GN=MAL3P3.19 PE=3 SV=1	O00806	ScHELITDGLK	TMT6plex (+229), Carbamidomethyl (+57), TMT6plex (+229)	12	FALSE	33.21	31.5045	29.79	10.341	10.325	-0.01592	0.002885	1.002	10.292	10.461	0.1694	-0.099065	0.933638	10.706	10.571	-0.1349	0.102095	1.07333	577.655	1729.94	3	0.000132478	0.0765349	130830_001_UL01504-LS-02-8852-10197_10197	FALSE
60S acidic ribosomal protein P2 OS=Plasmodium falciparum (isolate 3D7) GN=MAL3P3.19 PE=3 SV=1	O00806	ScHELITDGLK	TMT6plex (+229), Carbamidomethyl (+57), TMT6plex (+229)	12	FALSE	32.39	31.5045	25.34	10.455	10.238	-0.2168	0.002885	1.002	10.308	10.752	0.4442	-0.099065	0.933638	10.231	10.713	0.4821	0.102095	1.07333	577.655	1729.94	3	0.000132478	0.0765349	130830_001_UL01504-LS-02-8903-10254_10254	FALSE
60S acidic ribosomal protein P2 OS=Plasmodium falciparum (isolate 3D7) GN=MAL3P3.19 PE=3 SV=1	O00806	ScHELITDGLK	TMT6plex (+229), Carbamidomethyl (+57), TMT6plex (+229)	12	FALSE	31.37	31.5503	24.58	10.752	10.799	0.04689	0.002885	1.002	10.2	10.702	0.5018	-0.099065	0.933638	10.606	10.791	0.1854	0.102095	1.07333	577.655	1729.94	3	0.000233733	0.135031	130830_001_UL01504-LS-01-10856-12312_12312	FALSE
60S acidic ribosomal protein P2 OS=Plasmodium falciparum (isolate 3D7) GN=MAL3P3.19 PE=3 SV=1	O00806	YVAAYLmcVLGGNENPSTK	TMT6plex (+229), Oxidation (+16), Carbamidomethyl (+57), TMT6plex (+229)	1	FALSE	17.14	34.4545	9.05	8.1793	8.1793	0	0	1	10.512	10.512	0	0	1	10.416	6.262	-4.154	-4.154	0.0561722	854.444	2560.31	3	0.00232974	0.909588	130830_001_UL01504-LS-09-9870-15307_15307	FALSE
60S acidic ribosomal protein P2 OS=Plasmodium falciparum (isolate 3D7) GN=MAL3P3.19 PE=3 SV=1	O00806	YVAAYLMcVLGGNENPSTK	TMT6plex (+229), Carbamidomethyl (+57), TMT6plex (+229)	2	FALSE	25.92	34.442	25.37	12.2	8.1793	-4.021	-4.3755	0.0481774	10.512	10.512	0	-0.17205	0.887581	10.548	6.262	-4.286	-2.143	0.226408	849.113	2544.32	3	0.00458804	1.80254	130830_001_UL01504-LS-09-10534-16137_16137	FALSE
60S acidic ribosomal protein P2 OS=Plasmodium falciparum (isolate 3D7) GN=MAL3P3.19 PE=3 SV=1	O00806	YVAAYLMcVLGGNENPSTK	TMT6plex (+229), Carbamidomethyl (+57), TMT6plex (+229)	2	FALSE	16.86	34.4373	16.44	10.423	5.6933	-4.73	-4.3755	0.0481774	10.512	10.168	-0.3441	-0.17205	0.887581	10.416	10.416	0	-2.143	0.226408	849.113	2544.32	3	0.00477115	1.87448	130830_001_UL01504-LS-08-14015-18709_18709	FALSE
60S ribosomal protein L1, putative OS=Plasmodium falciparum (isolate 3D7) GN=PF14_0391 PE=4 SV=1	Q8IL58	AISDVFEGTK	TMT6plex (+229), TMT6plex (+229)	1	FALSE	30.21	30.6108	21.57	9.4899	9.5239	0.03407	0.03407	1.0239	9.9019	9.6725	-0.2295	-0.2295	0.85293	9.0379	9.0514	0.01352	0.01352	1.00942	762.937	1523.86	2	0.000586497	0.384622	130830_001_UL01504-LS-03-12890-14729_14729	FALSE
60S ribosomal protein L1, putative OS=Plasmodium falciparum (isolate 3D7) GN=PF14_0391 PE=4 SV=1	Q8IL58	FPSLITHNDK	TMT6plex (+229), TMT6plex (+229)	8	FALSE	30.42	31.284	23.69	9.3047	9.1038	-0.2009	-0.117385	0.921857	9.4492	9.4208	-0.02843	0.037585	1.02639	9.1037	9.0996	-0.004027	-0.11387	0.924106	543.984	1628.93	3	7.14431e-05	0.0438318	130830_001_UL01504-LS-01-12956-14626_14626	FALSE
60S ribosomal protein L1, putative OS=Plasmodium falciparum (isolate 3D7) GN=PF14_0391 PE=4 SV=1	Q8IL58	FPSLITHNDK	TMT6plex (+229), TMT6plex (+229)	8	FALSE	25.73	31.271	18.31	11.267	11.209	-0.05847	-0.117385	0.921857	10.136	10.855	0.7191	0.037585	1.02639	10.652	10.286	-0.3656	-0.11387	0.924106	543.984	1628.93	3	0.00062076	0.380849	130830_001_UL01504-LS-02-10682-12230_12230	FALSE
60S ribosomal protein L1, putative OS=Plasmodium falciparum (isolate 3D7) GN=PF14_0391 PE=4 SV=1	Q8IL58	FPSLITHNDK	TMT6plex (+229), TMT6plex (+229)	8	FALSE	24.2	31.2905	16.48	9.1474	9.1748	0.02748	-0.117385	0.921857	9.4705	9.3259	-0.1445	0.037585	1.02639	9.1981	9.1651	-0.03304	-0.11387	0.924106	543.984	1628.93	3	0.000437654	0.26851	130830_001_UL01504-LS-01-12896-14560_14560	FALSE
60S ribosomal protein L1, putative OS=Plasmodium falciparum (isolate 3D7) GN=PF14_0391 PE=4 SV=1	Q8IL58	FPSLITHNDK	TMT6plex (+229), TMT6plex (+229)	8	FALSE	24.18	31.284	16.49	9.3415	9.1651	-0.1763	-0.117385	0.921857	9.3568	9.4604	0.1036	0.037585	1.02639	9.1146	9.0434	-0.07124	-0.11387	0.924106	543.984	1628.93	3	0.000111662	0.0685072	130830_001_UL01504-LS-01-12926-14593_14593	FALSE
60S ribosomal protein L1, putative OS=Plasmodium falciparum (isolate 3D7) GN=PF14_0391 PE=4 SV=1	Q8IL58	FPSLITHNDK	TMT6plex (+229), TMT6plex (+229)	8	FALSE	24.17	31.2905	16.45	9.302	8.953	-0.3489	-0.117385	0.921857	9.4432	9.342	-0.1011	0.037585	1.02639	9.3307	9.1109	-0.2199	-0.11387	0.924106	543.984	1628.93	3	0.000437654	0.26851	130830_001_UL01504-LS-01-12858-14518_14518	FALSE
60S ribosomal protein L1, putative OS=Plasmodium falciparum (isolate 3D7) GN=PF14_0391 PE=4 SV=1	Q8IL58	FPSLITHNDK	TMT6plex (+229), TMT6plex (+229)	8	FALSE	20.27	31.284	18.93	9.0178	9.0676	0.04986	-0.117385	0.921857	9.3445	9.6826	0.3381	0.037585	1.02639	9.2111	9.1581	-0.05299	-0.11387	0.924106	543.984	1628.93	3	7.14431e-05	0.0438318	130830_001_UL01504-LS-01-12828-14485_14485	FALSE
60S ribosomal protein L1, putative OS=Plasmodium falciparum (isolate 3D7) GN=PF14_0391 PE=4 SV=1	Q8IL58	FPSLITHNDK	TMT6plex (+229), TMT6plex (+229)	8	FALSE	19.76	31.2189	18.95	9.455	9.052	-0.4031	-0.117385	0.921857	9.4847	9.1764	-0.3083	0.037585	1.02639	9.2351	9.0786	-0.1565	-0.11387	0.924106	543.984	1628.93	3	0.000477873	0.293185	130830_001_UL01504-LS-01-12801-14455_14455	FALSE
60S ribosomal protein L1, putative OS=Plasmodium falciparum (isolate 3D7) GN=PF14_0391 PE=4 SV=1	Q8IL58	FPSLITHNDK	TMT6plex (+229), TMT6plex (+229)	8	FALSE	11.01	31.2156	11.01	9.15	9.2503	0.1004	-0.117385	0.921857	9.1649	9.4688	0.3039	0.037585	1.02639	9.4131	9.0347	-0.3783	-0.11387	0.924106	543.984	1628.93	3	0.000660979	0.405524	130830_001_UL01504-LS-01-12771-14422_14422	FALSE
60S ribosomal protein L1, putative OS=Plasmodium falciparum (isolate 3D7) GN=PF14_0391 PE=4 SV=1	Q8IL58	FVETIELQIGLK	TMT6plex (+229), TMT6plex (+229)	3	FALSE	38.48	30.3862	24.8	6.4436	6.4436	0	0	1	9.4872	10.221	0.7341	0.7341	1.66336	8.9768	8.9821	0.005272	0.005272	1.00366	616.713	1847.12	3	0.000233733	0.12647	130830_001_UL01504-LS-03-17058-19398_19398	FALSE
60S ribosomal protein L1, putative OS=Plasmodium falciparum (isolate 3D7) GN=PF14_0391 PE=4 SV=1	Q8IL58	FVETIELQIGLK	TMT6plex (+229), TMT6plex (+229)	3	FALSE	32.8	30.3583	23.47	9.4969	9.0962	-0.4007	0	1	8.8813	10.259	1.377	0.7341	1.66336	9.0695	9.4334	0.3639	0.005272	1.00366	616.713	1847.12	3	0.000498689	0.269835	130830_001_UL01504-LS-04-16310-18884_18884	FALSE
60S ribosomal protein L1, putative OS=Plasmodium falciparum (isolate 3D7) GN=PF14_0391 PE=4 SV=1	Q8IL58	FVETIELQIGLK	TMT6plex (+229), TMT6plex (+229)	3	FALSE	30.54	30.3862	21.4	6.4436	6.4436	0	0	1	6.547	6.547	0	0.7341	1.66336	9.2252	6.1637	-3.061	0.005272	1.00366	616.713	1847.12	3	5.06272e-05	0.0273938	130830_001_UL01504-LS-03-17079-19425_19425	FALSE
60S ribosomal protein L1, putative OS=Plasmodium falciparum (isolate 3D7) GN=PF14_0391 PE=4 SV=1	Q8IL58	KFVETIELQIGLK	TMT6plex (+229), TMT6plex (+229), TMT6plex (+229)	1	FALSE	31.92	27.0157	29.5	8.1526	8.1526	0	0	1	10.204	7.1636	-3.041	-3.041	0.121498	7.7343	10.795	3.061	3.061	8.34551	735.799	2204.38	3	0.000538908	0.244361	130830_001_UL01504-LS-02-15936-18089_18089	FALSE
60S ribosomal protein L1, putative OS=Plasmodium falciparum (isolate 3D7) GN=PF14_0391 PE=4 SV=1	Q8IL58	KYDAFLASQVILPQIPK	TMT6plex (+229), TMT6plex (+229), TMT6plex (+229)	1	FALSE	42.74	28.1491	42.74	9.2787	8.8259	-0.4529	-0.4529	0.730573	9.4773	9.6149	0.1377	0.1377	1.10015	9.4613	8.8237	-0.6376	-0.6376	0.642781	873.534	2617.58	3	0.000966155	0.36896	130830_001_UL01504-LS-01-18705-20960_20960	FALSE
60S ribosomal protein L1, putative OS=Plasmodium falciparum (isolate 3D7) GN=PF14_0391 PE=4 SV=1	Q8IL58	VcILGDAVHVEEAQK	TMT6plex (+229), Carbamidomethyl (+57), TMT6plex (+229)	12	FALSE	42.13	32.8035	42.13	9.4775	9.3346	-0.1429	0.2494	1.18871	9.4295	9.9927	0.5632	0.0067115	1.00466	9.0561	9.3871	0.331	0.2478	1.1874	709.395	2125.16	3	0.000803865	0.378081	130830_001_UL01504-LS-03-13174-15051_15051	FALSE
60S ribosomal protein L1, putative OS=Plasmodium falciparum (isolate 3D7) GN=PF14_0391 PE=4 SV=1	Q8IL58	VcILGDAVHVEEAQK	TMT6plex (+229), Carbamidomethyl (+57), TMT6plex (+229)	12	FALSE	39.77	32.7623	39.77	9.4105	9.3844	-0.02615	0.2494	1.18871	9.3856	10.02	0.634	0.0067115	1.00466	9.1214	9.3559	0.2345	0.2478	1.1874	709.394	2125.16	3	0.000254549	0.119722	130830_001_UL01504-LS-03-13233-15117_15117	FALSE
60S ribosomal protein L1, putative OS=Plasmodium falciparum (isolate 3D7) GN=PF14_0391 PE=4 SV=1	Q8IL58	VcILGDAVHVEEAQK	TMT6plex (+229), Carbamidomethyl (+57), TMT6plex (+229)	12	FALSE	36.91	32.8285	36.91	8.9264	9.6842	0.7579	0.2494	1.18871	9.6866	9.6952	0.008547	0.0067115	1.00466	8.9913	9.2524	0.2611	0.2478	1.1874	709.395	2125.16	3	0.00117008	0.550321	130830_001_UL01504-LS-04-12390-14518_14518	FALSE
60S ribosomal protein L1, putative OS=Plasmodium falciparum (isolate 3D7) GN=PF14_0391 PE=4 SV=1	Q8IL58	VcILGDAVHVEEAQK	TMT6plex (+229), Carbamidomethyl (+57), TMT6plex (+229)	12	FALSE	36.85	32.7577	35.51	9.5307	9.6644	0.1337	0.2494	1.18871	9.6141	9.6117	-0.00234	0.0067115	1.00466	9.3129	8.9437	-0.3692	0.2478	1.1874	709.394	2125.16	3	7.14431e-05	0.0336018	130830_001_UL01504-LS-03-13146-15019_15019	FALSE
60S ribosomal protein L1, putative OS=Plasmodium falciparum (isolate 3D7) GN=PF14_0391 PE=4 SV=1	Q8IL58	VcILGDAVHVEEAQK	TMT6plex (+229), Carbamidomethyl (+57), TMT6plex (+229)	12	FALSE	34.16	32.8443	34.16	9.5202	9.8846	0.3644	0.2494	1.18871	9.5992	9.8103	0.211	0.0067115	1.00466	8.7655	9.0976	0.3321	0.2478	1.1874	709.394	2125.16	3	0.000437654	0.205842	130830_001_UL01504-LS-03-13204-15085_15085	FALSE
60S ribosomal protein L1, putative OS=Plasmodium falciparum (isolate 3D7) GN=PF14_0391 PE=4 SV=1	Q8IL58	VcILGDAVHVEEAQK	TMT6plex (+229), Carbamidomethyl (+57), TMT6plex (+229)	12	FALSE	32.82	32.8285	32.82	11.199	11.443	0.2447	0.2494	1.18871	7.1636	9.9791	2.816	0.0067115	1.00466	7.7343	7.7343	0	0.2478	1.1874	709.394	2125.16	3	0.000294768	0.138638	130830_001_UL01504-LS-02-13079-14913_14913	FALSE
60S ribosomal protein L1, putative OS=Plasmodium falciparum (isolate 3D7) GN=PF14_0391 PE=4 SV=1	Q8IL58	VcILGDAVHVEEAQK	TMT6plex (+229), Carbamidomethyl (+57), TMT6plex (+229)	12	FALSE	32.48	32.8194	32.48	8.8802	9.3501	0.4699	0.2494	1.18871	9.6381	9.643	0.004876	0.0067115	1.00466	9.1466	9.5782	0.4316	0.2478	1.1874	709.394	2125.16	3	0.00102719	0.483118	130830_001_UL01504-LS-04-12351-14473_14473	FALSE
60S ribosomal protein L1, putative OS=Plasmodium falciparum (isolate 3D7) GN=PF14_0391 PE=4 SV=1	Q8IL58	VcILGDAVHVEEAQK	TMT6plex (+229), Carbamidomethyl (+57), TMT6plex (+229)	12	FALSE	32.19	32.8035	32.19	9.1322	9.3863	0.2541	0.2494	1.18871	9.7052	9.3884	-0.3168	0.0067115	1.00466	8.3903	9.4794	1.089	0.2478	1.1874	709.393	2125.16	3	0.00322446	1.51656	130830_001_UL01504-LS-01-15643-17590_17590	FALSE
60S ribosomal protein L1, putative OS=Plasmodium falciparum (isolate 3D7) GN=PF14_0391 PE=4 SV=1	Q8IL58	VcILGDAVHVEEAQK	TMT6plex (+229), Carbamidomethyl (+57), TMT6plex (+229)	12	FALSE	27.87	32.7989	27.67	8.1526	8.1526	0	0.2494	1.18871	10.277	9.878	-0.3991	0.0067115	1.00466	7.7343	11.059	3.325	0.2478	1.1874	709.395	2125.16	3	0.00171939	0.808681	130830_001_UL01504-LS-02-13020-14846_14846	FALSE
60S ribosomal protein L1, putative OS=Plasmodium falciparum (isolate 3D7) GN=PF14_0391 PE=4 SV=1	Q8IL58	VcILGDAVHVEEAQK	TMT6plex (+229), Carbamidomethyl (+57), TMT6plex (+229)	12	FALSE	26.94	32.7784	26.94	8.1526	11.543	3.391	0.2494	1.18871	10.244	7.1636	-3.081	0.0067115	1.00466	10.415	7.7343	-2.681	0.2478	1.1874	709.394	2125.16	3	0.000111662	0.0525181	130830_001_UL01504-LS-02-13042-14871_14871	FALSE
60S ribosomal protein L1, putative OS=Plasmodium falciparum (isolate 3D7) GN=PF14_0391 PE=4 SV=1	Q8IL58	VcILGDAVHVEEAQK	TMT6plex (+229), Carbamidomethyl (+57), TMT6plex (+229)	12	FALSE	19.25	32.8578	19.25	9.2217	9.4907	0.269	0.2494	1.18871	9.7327	9.9007	0.168	0.0067115	1.00466	9.28	9.0518	-0.2282	0.2478	1.1874	709.394	2125.16	3	0.000660979	0.310878	130830_001_UL01504-LS-03-13118-14987_14987	FALSE
60S ribosomal protein L1, putative OS=Plasmodium falciparum (isolate 3D7) GN=PF14_0391 PE=4 SV=1	Q8IL58	VcILGDAVHVEEAQK	TMT6plex (+229), Carbamidomethyl (+57), TMT6plex (+229)	12	FALSE	18.88	32.8035	18	8.1526	8.1526	0	0.2494	1.18871	7.1636	7.1636	0	0.0067115	1.00466	10.785	7.7343	-3.051	0.2478	1.1874	709.395	2125.16	3	0.000803865	0.378081	130830_001_UL01504-LS-02-13136-14976_14976	FALSE
60S ribosomal protein L10, putative OS=Plasmodium falciparum (isolate 3D7) GN=PF14_0141 PE=4 SV=1	Q8ILV2	IISDGVScK	TMT6plex (+229), Carbamidomethyl (+57), TMT6plex (+229)	1	FALSE	39.96	31.2548	24.21	4.5949	4.5777	-0.01718	-0.01718	0.988162	1.0043	0.83369	-0.1707	-0.1707	0.888412	0.56182	0.71755	0.1557	0.1557	1.11396	718.913	1435.81	2	0.000342357	0.238274	130830_001_UL01504-LS-01-10842-12296_12296	FALSE
60S ribosomal protein L10, putative OS=Plasmodium falciparum (isolate 3D7) GN=PF14_0141 PE=4 SV=1	Q8ILV2	VDIGQVLLSIR	TMT6plex (+229)	2	FALSE	61.86	29.7313	57.44	4.5234	4.4119	-0.1115	-0.00684	0.99527	1.0529	1.0475	-0.005476	-0.038903	0.973395	0.57947	0.67486	0.09539	0.05267	1.03718	721.451	1440.89	2	9.82159e-05	0.0681159	130830_001_UL01504-LS-01-19418-21745_21745	FALSE
60S ribosomal protein L10, putative OS=Plasmodium falciparum (isolate 3D7) GN=PF14_0141 PE=4 SV=1	Q8ILV2	VDIGQVLLSIR	TMT6plex (+229)	2	FALSE	55.97	29.5952	53.6	4.5016	4.5995	0.09782	-0.00684	0.99527	1.0207	0.94835	-0.07233	-0.038903	0.973395	0.60495	0.6149	0.00995	0.05267	1.03718	721.451	1440.89	2	0.000390065	0.270523	130830_001_UL01504-LS-01-19393-21717_21717	FALSE
60S ribosomal protein L11a, putative OS=Plasmodium falciparum (isolate 3D7) GN=PF07_0079 PE=3 SV=1	Q8IBQ6	FDGILLK	TMT6plex (+229), TMT6plex (+229)	4	FALSE	34.88	25	14.14	11.402	11.425	0.02317	0.02381	1.01664	11.626	11.654	0.0279	-0.00472	0.996734	11.315	11.253	-0.06187	-0.0267815	0.981608	632.408	1262.8	2	0.000634206	0.501821	130830_001_UL01504-LS-01-17708-19863_19863	FALSE
60S ribosomal protein L11a, putative OS=Plasmodium falciparum (isolate 3D7) GN=PF07_0079 PE=3 SV=1	Q8IBQ6	FDGILLK	TMT6plex (+229), TMT6plex (+229)	4	FALSE	33.05	25	14.45	11.353	11.501	0.1486	0.02381	1.01664	11.554	11.37	-0.1835	-0.00472	0.996734	11.203	11.131	-0.07176	-0.0267815	0.981608	632.408	1262.8	2	0.000634206	0.501821	130830_001_UL01504-LS-02-14909-16944_16944	FALSE
60S ribosomal protein L11a, putative OS=Plasmodium falciparum (isolate 3D7) GN=PF07_0079 PE=3 SV=1	Q8IBQ6	FDGILLK	TMT6plex (+229), TMT6plex (+229)	4	FALSE	28.34	25	13.06	11.462	11.475	0.01261	0.02381	1.01664	11.529	11.606	0.07754	-0.00472	0.996734	11.298	11.306	0.008307	-0.0267815	0.981608	632.408	1262.8	2	2.38544e-05	0.018875	130830_001_UL01504-LS-01-17768-19929_19929	FALSE
60S ribosomal protein L11a, putative OS=Plasmodium falciparum (isolate 3D7) GN=PF07_0079 PE=3 SV=1	Q8IBQ6	FDGILLK	TMT6plex (+229), TMT6plex (+229)	4	FALSE	14.17	25	9.91	11.266	11.291	0.02445	0.02381	1.01664	11.516	11.478	-0.03734	-0.00472	0.996734	11.261	11.3	0.03991	-0.0267815	0.981608	632.407	1262.8	2	0.000464427	0.367482	130830_001_UL01504-LS-02-14936-16974_16974	FALSE
60S ribosomal protein L11a, putative OS=Plasmodium falciparum (isolate 3D7) GN=PF07_0079 PE=3 SV=1	Q8IBQ6	LVLNIcVGESGDR	TMT6plex (+229), Carbamidomethyl (+57)	2	FALSE	15.24	32.1139	11.64	11.503	11.328	-0.1748	-0.068205	0.953824	11.573	11.426	-0.1474	-0.13755	0.909062	11.267	11.015	-0.252	-0.44905	0.732525	830.948	1659.88	2	0.000390065	0.234853	130830_001_UL01504-LS-02-14288-16257_16257	FALSE
60S ribosomal protein L11a, putative OS=Plasmodium falciparum (isolate 3D7) GN=PF07_0079 PE=3 SV=1	Q8IBQ6	LVLNIcVGESGDR	TMT6plex (+229), Carbamidomethyl (+57)	2	FALSE	7.63	32.1139	5.47	11.416	11.455	0.03839	-0.068205	0.953824	11.693	11.565	-0.1277	-0.13755	0.909062	11.315	10.669	-0.6461	-0.44905	0.732525	830.948	1659.88	2	0.000390065	0.234853	130830_001_UL01504-LS-02-14248-16213_16213	FALSE
60S ribosomal protein L11a, putative OS=Plasmodium falciparum (isolate 3D7) GN=PF07_0079 PE=3 SV=1	Q8IBQ6	VLEQLTEQKPIFGK	TMT6plex (+229), TMT6plex (+229), TMT6plex (+229)	2	FALSE	18.21	28.451	18.21	11.268	11.862	0.5947	0.33955	1.26536	11.457	11.849	0.392	0.07835	1.05581	10.909	11.331	0.4223	0.1212	1.08764	773.142	2316.41	3	0.00245181	1.058	130830_001_UL01504-LS-01-18012-20198_20198	FALSE
60S ribosomal protein L11a, putative OS=Plasmodium falciparum (isolate 3D7) GN=PF07_0079 PE=3 SV=1	Q8IBQ6	VLEQLTEQKPIFGK	TMT6plex (+229), TMT6plex (+229), TMT6plex (+229)	2	FALSE	11.69	28.8762	11.69	11.356	11.44	0.0844	0.33955	1.26536	11.865	11.629	-0.2353	0.07835	1.05581	11.282	11.102	-0.1799	0.1212	1.08764	773.141	2316.4	3	0.00102719	0.443249	130830_001_UL01504-LS-01-17979-20162_20162	FALSE
60S ribosomal protein L11a, putative OS=Plasmodium falciparum (isolate 3D7) GN=PF07_0079 PE=3 SV=1	Q8IBQ6	YDPSTGIYGmDFYVHLSR	TMT6plex (+229), Oxidation (+16)	1	FALSE	38.82	32.8937	38.82	11.351	11.367	0.0154	0.0154	1.01073	11.563	11.515	-0.0471	-0.0471	0.96788	11.405	11.474	0.06908	0.06908	1.04905	789.384	2365.13	3	0.00348941	1.47473	130830_001_UL01504-LS-01-17295-19408_19408	FALSE
60S ribosomal protein L11a, putative OS=Plasmodium falciparum (isolate 3D7) GN=PF07_0079 PE=3 SV=1	Q8IBQ6	YDPSTGIYGMDFYVHLSR	TMT6plex (+229)	1	FALSE	48.15	33.092	48.15	11.132	11.936	0.8035	0.8035	1.74533	11.109	11.861	0.7523	0.7523	1.68448	11.54	11.097	-0.4436	-0.4436	0.735298	784.051	2349.13	3	0.000111662	0.0475131	130830_001_UL01504-LS-01-18370-20592_20592	FALSE
60S ribosomal protein L12, putative OS=Plasmodium falciparum (isolate 3D7) GN=PFE0850c PE=3 SV=2	Q8I3T8	KPTTIQEmIDSGEIDVPLE	TMT6plex (+229), TMT6plex (+229), Oxidation (+16)	1	FALSE	40.31	34.2111	39.6	10.999	11.131	0.1316	0.1316	1.09551	11.292	11.034	-0.2587	-0.2587	0.835841	11.172	11.012	-0.1599	-0.1599	0.895087	1295.19	2588.37	2	0.0039301	1.51778	130830_001_UL01504-LS-14-15888-19313_19313	FALSE
60S ribosomal protein L12, putative OS=Plasmodium falciparum (isolate 3D7) GN=PFE0850c PE=3 SV=2	Q8I3T8	KVGDDIAK	TMT6plex (+229), TMT6plex (+229), TMT6plex (+229)	1	FALSE	15.51	29.3702	15.51	11.069	11.132	0.06226	0.06226	1.0441	11.237	11.179	-0.05844	-0.05844	0.960302	11.225	10.921	-0.3037	-0.3037	0.810172	511.659	1531.95	3	0.000722014	0.470993	130830_001_UL01504-LS-01-7993-9160_9160	FALSE
60S ribosomal protein L12, putative OS=Plasmodium falciparum (isolate 3D7) GN=PFE0850c PE=3 SV=2	Q8I3T8	LGPLGLSPK	TMT6plex (+229), TMT6plex (+229)	2	FALSE	30.65	25	0	10.953	11.088	0.1347	0.00705	1.0049	11.294	11.24	-0.05374	-0.071545	0.951618	11.18	11.007	-0.1731	-0.081105	0.945333	670.439	1338.86	2	9.82159e-05	0.0733025	130830_001_UL01504-LS-01-15729-17685_17685	FALSE
60S ribosomal protein L12, putative OS=Plasmodium falciparum (isolate 3D7) GN=PFE0850c PE=3 SV=2	Q8I3T8	LGPLGLSPK	TMT6plex (+229), TMT6plex (+229)	2	FALSE	24.92	25	0	11.081	10.96	-0.1206	0.00705	1.0049	11.333	11.244	-0.08935	-0.071545	0.951618	11.067	11.078	0.01089	-0.081105	0.945333	670.439	1338.86	2	0.000220286	0.164409	130830_001_UL01504-LS-01-15803-17766_17766	FALSE
60S ribosomal protein L12, putative OS=Plasmodium falciparum (isolate 3D7) GN=PFE0850c PE=3 SV=2	Q8I3T8	VEVVPTSAALILK	TMT6plex (+229), TMT6plex (+229)	2	FALSE	56.43	25.7864	56.43	10.988	10.994	0.005769	0.0186145	1.01299	11.304	11.352	0.04836	-0.002225	0.998459	10.99	11.134	0.1439	-0.0196	0.986506	899.576	1797.14	2	0.000145925	0.0811529	130830_001_UL01504-LS-01-18342-20561_20561	FALSE
60S ribosomal protein L12, putative OS=Plasmodium falciparum (isolate 3D7) GN=PFE0850c PE=3 SV=2	Q8I3T8	VEVVPTSAALILK	TMT6plex (+229), TMT6plex (+229)	2	FALSE	35.23	25.7864	34.64	10.999	11.031	0.03146	0.0186145	1.01299	11.198	11.145	-0.05281	-0.002225	0.998459	11.286	11.103	-0.1831	-0.0196	0.986506	899.576	1797.14	2	9.82159e-05	0.0546207	130830_001_UL01504-LS-01-18378-20600_20600	FALSE
60S ribosomal protein L13 OS=Plasmodium falciparum (isolate 3D7) GN=PF08_0075 PE=3 SV=1	Q8IAX6	GFTFEELK	TMT6plex (+229), TMT6plex (+229)	3	FALSE	42.85	30.3623	32.78	9.5309	9.7899	0.259	0.259	1.19665	9.804	9.9633	0.1593	0.1247	1.09028	9.6694	9.8045	0.1351	-0.004453	0.996918	714.911	1427.81	2	0.000512136	0.358434	130830_001_UL01504-LS-04-13766-16048_16048	FALSE
60S ribosomal protein L13 OS=Plasmodium falciparum (isolate 3D7) GN=PF08_0075 PE=3 SV=1	Q8IAX6	GFTFEELK	TMT6plex (+229), TMT6plex (+229)	3	FALSE	42.47	30.2119	36.26	9.58	9.666	0.08608	0.259	1.19665	9.8785	9.8861	0.007659	0.1247	1.09028	9.7779	9.7735	-0.004453	-0.004453	0.996918	714.911	1427.81	2	0.00136663	0.956476	130830_001_UL01504-LS-04-13822-16110_16110	FALSE
60S ribosomal protein L13 OS=Plasmodium falciparum (isolate 3D7) GN=PF08_0075 PE=3 SV=1	Q8IAX6	GFTFEELK	TMT6plex (+229), TMT6plex (+229)	3	FALSE	40.2	30.3941	33.27	9.5326	9.8513	0.3186	0.259	1.19665	9.8125	9.9373	0.1247	0.1247	1.09028	9.6699	9.654	-0.01584	-0.004453	0.996918	714.911	1427.81	2	0.000756276	0.529303	130830_001_UL01504-LS-03-14592-16622_16622	FALSE
60S ribosomal protein L13 OS=Plasmodium falciparum (isolate 3D7) GN=PF08_0075 PE=3 SV=1	Q8IAX6	GIGGIPADADK	TMT6plex (+229), TMT6plex (+229)	1	FALSE	23.04	31.8469	23.04	9.9889	9.956	-0.03291	-0.03291	0.977447	9.9967	9.9921	-0.004567	-0.004567	0.996839	10.018	9.6968	-0.3215	-0.3215	0.800237	736.429	1470.84	2	0.00131892	0.896095	130830_001_UL01504-LS-01-11135-12618_12618	FALSE
60S ribosomal protein L13 OS=Plasmodium falciparum (isolate 3D7) GN=PF08_0075 PE=3 SV=1	Q8IAX6	IDKEFLAYK	TMT6plex (+229), TMT6plex (+229), TMT6plex (+229)	1	FALSE	7.29	29.1593	7.29	9.4433	9.6971	0.2538	0.2538	1.19234	9.8125	10.144	0.331	0.331	1.25788	9.5358	9.9297	0.3939	0.3939	1.31394	605.373	1813.1	3	0.00129215	0.712278	130830_001_UL01504-LS-04-12840-15018_15018	FALSE
60S ribosomal protein L13 OS=Plasmodium falciparum (isolate 3D7) GN=PF08_0075 PE=3 SV=1	Q8IAX6	KPLLSIFK	TMT6plex (+229), TMT6plex (+229), TMT6plex (+229)	1	FALSE	15.91	25	12.06	9.8032	9.7788	-0.02439	-0.02439	0.983236	10.182	10.371	0.1892	0.1892	1.14013	9.5472	9.9668	0.4196	0.4196	1.33756	545.039	1632.09	3	0.000294768	0.180496	130830_001_UL01504-LS-01-17428-19555_19555	FALSE
60S ribosomal protein L13 OS=Plasmodium falciparum (isolate 3D7) GN=PF08_0075 PE=3 SV=1	Q8IAX6	LHPIVHcPTQR	TMT6plex (+229), Carbamidomethyl (+57)	4	FALSE	44.35	31.0755	44.35	9.8252	9.9058	0.08063	0.064615	1.04581	9.9415	10.056	0.1142	0.00615	1.00427	10.04	9.8809	-0.1588	-0.1152	0.923254	529.631	1585.87	3	0.00133237	0.839615	130830_001_UL01504-LS-01-5175-6057_6057	FALSE
60S ribosomal protein L13 OS=Plasmodium falciparum (isolate 3D7) GN=PF08_0075 PE=3 SV=1	Q8IAX6	LHPIVHcPTQR	TMT6plex (+229), Carbamidomethyl (+57)	4	FALSE	42.02	31.313	42.02	9.9081	10.052	0.1435	0.064615	1.04581	10.014	9.9123	-0.1019	0.00615	1.00427	9.9367	9.826	-0.1107	-0.1152	0.923254	529.631	1585.87	3	0.000233733	0.147291	130830_001_UL01504-LS-01-5213-6099_6099	FALSE
60S ribosomal protein L13 OS=Plasmodium falciparum (isolate 3D7) GN=PF08_0075 PE=3 SV=1	Q8IAX6	LHPIVHcPTQR	TMT6plex (+229), Carbamidomethyl (+57)	4	FALSE	37.1	31.3194	37.1	9.9952	10.044	0.0486	0.064615	1.04581	9.8028	10.014	0.2115	0.00615	1.00427	9.9309	9.8618	-0.06917	-0.1152	0.923254	529.631	1585.87	3	0.000498689	0.314258	130830_001_UL01504-LS-01-5137-6015_6015	FALSE
60S ribosomal protein L13 OS=Plasmodium falciparum (isolate 3D7) GN=PF08_0075 PE=3 SV=1	Q8IAX6	LHPIVHcPTQR	TMT6plex (+229), Carbamidomethyl (+57)	4	FALSE	32.12	31.1694	32.12	10.161	10.117	-0.04388	0.064615	1.04581	10.157	9.4825	-0.675	0.00615	1.00427	9.9257	9.806	-0.1197	-0.1152	0.923254	529.631	1585.87	3	0.000315584	0.198871	130830_001_UL01504-LS-01-5257-6147_6147	FALSE
60S ribosomal protein L13 OS=Plasmodium falciparum (isolate 3D7) GN=PF08_0075 PE=3 SV=1	Q8IAX6	NTKPFYETIEVSK	TMT6plex (+229), TMT6plex (+229), TMT6plex (+229)	5	FALSE	36.11	31.3893	36.11	10.445	9.9185	-0.5265	0.008163	1.00567	10.114	10.299	0.1857	0.1857	1.13737	9.5264	9.3459	-0.1805	-0.1649	0.89199	748.434	2242.28	3	0.00230893	1.02926	130830_001_UL01504-LS-01-14839-16701_16701	FALSE
60S ribosomal protein L13 OS=Plasmodium falciparum (isolate 3D7) GN=PF08_0075 PE=3 SV=1	Q8IAX6	NTKPFYETIEVSK	TMT6plex (+229), TMT6plex (+229), TMT6plex (+229)	5	FALSE	30.93	31.3672	30.93	9.383	9.7581	0.3751	0.008163	1.00567	9.8689	10.417	0.5477	0.1857	1.13737	10.27	9.9526	-0.3169	-0.1649	0.89199	748.435	2242.28	3	7.14431e-05	0.0318475	130830_001_UL01504-LS-01-14923-16794_16794	FALSE
60S ribosomal protein L13 OS=Plasmodium falciparum (isolate 3D7) GN=PF08_0075 PE=3 SV=1	Q8IAX6	NTKPFYETIEVSK	TMT6plex (+229), TMT6plex (+229), TMT6plex (+229)	5	FALSE	23.7	31.3577	23.22	9.9576	9.9658	0.008163	0.008163	1.00567	10.099	10.227	0.1276	0.1857	1.13737	9.689	9.7111	0.02209	-0.1649	0.89199	748.435	2242.28	3	0.00226871	1.01133	130830_001_UL01504-LS-01-14968-16843_16843	FALSE
60S ribosomal protein L13 OS=Plasmodium falciparum (isolate 3D7) GN=PF08_0075 PE=3 SV=1	Q8IAX6	NTKPFYETIEVSK	TMT6plex (+229), TMT6plex (+229), TMT6plex (+229)	5	FALSE	12.94	31.3322	11.82	7.8815	11.106	3.224	0.008163	1.00567	11.423	11.178	-0.2442	0.1857	1.13737	9.5948	9.8034	0.2085	-0.1649	0.89199	748.435	2242.28	3	0.00117008	0.521589	130830_001_UL01504-LS-02-12406-14161_14161	FALSE
60S ribosomal protein L13 OS=Plasmodium falciparum (isolate 3D7) GN=PF08_0075 PE=3 SV=1	Q8IAX6	NTKPFYETIEVSK	TMT6plex (+229), TMT6plex (+229), TMT6plex (+229)	5	FALSE	11.65	31.3162	11.22	11.57	7.8815	-3.688	0.008163	1.00567	7.8258	11.019	3.193	0.1857	1.13737	9.6699	9.505	-0.1649	-0.1649	0.89199	748.435	2242.28	3	0.00135318	0.603213	130830_001_UL01504-LS-02-12444-14203_14203	FALSE
60S ribosomal protein L13 OS=Plasmodium falciparum (isolate 3D7) GN=PF08_0075 PE=3 SV=1	Q8IAX6	SEESLTK	TMT6plex (+229), TMT6plex (+229)	1	FALSE	34.65	29.2169	13.74	10.003	10.035	0.03143	0.03143	1.02202	10.008	10.035	0.02723	0.02723	1.01905	9.7034	9.864	0.1606	0.1606	1.11775	626.364	1250.71	2	0.000390065	0.311623	130830_001_UL01504-LS-01-6674-7706_7706	FALSE
60S ribosomal protein L13 OS=Plasmodium falciparum (isolate 3D7) GN=PF08_0075 PE=3 SV=1	Q8IAX6	VAHNNVLPNVHLHK	TMT6plex (+229), TMT6plex (+229)	2	FALSE	39.01	30.8529	39.01	10.025	9.6763	-0.349	-0.1002	0.932904	10.125	10.099	-0.02612	-0.07616	0.948579	10.012	9.7112	-0.3013	-0.27045	0.829061	513.308	2049.2	4	0.00170595	0.832084	130830_001_UL01504-LS-01-9555-10879_10879	FALSE
60S ribosomal protein L13 OS=Plasmodium falciparum (isolate 3D7) GN=PF08_0075 PE=3 SV=1	Q8IAX6	VAHNNVLPNVHLHK	TMT6plex (+229), TMT6plex (+229)	2	FALSE	35.04	31.014	35.04	9.8625	10.011	0.1486	-0.1002	0.932904	10.032	9.9056	-0.1262	-0.07616	0.948579	10.039	9.7991	-0.2396	-0.27045	0.829061	513.307	2049.2	4	0.000729383	0.355761	130830_001_UL01504-LS-01-9515-10835_10835	FALSE
60S ribosomal protein L13, putative OS=Plasmodium falciparum (isolate 3D7) GN=PF10_0043 PE=4 SV=1	Q8IJZ7	cEDINISGSLYR	Carbamidomethyl (+57), TMT6plex (+229)	3	FALSE	54.36	31.1193	54.36	10.732	11.028	0.2958	0.1023	1.07348	10.778	10.864	0.08571	0.01007	1.007	10.557	10.822	0.2649	0.03272	1.02294	828.417	1654.82	2	0.000342357	0.206759	130830_001_UL01504-LS-01-13469-15191_15191	FALSE
60S ribosomal protein L13, putative OS=Plasmodium falciparum (isolate 3D7) GN=PF10_0043 PE=4 SV=1	Q8IJZ7	cEDINISGSLYR	Carbamidomethyl (+57), TMT6plex (+229)	3	FALSE	50.72	31.116	50.72	10.865	10.914	0.04915	0.1023	1.07348	10.787	10.797	0.01007	0.01007	1.007	10.692	10.724	0.03272	0.03272	1.02294	828.417	1654.82	2	9.82159e-05	0.0593154	130830_001_UL01504-LS-01-13503-15228_15228	FALSE
60S ribosomal protein L13, putative OS=Plasmodium falciparum (isolate 3D7) GN=PF10_0043 PE=4 SV=1	Q8IJZ7	cEDINISGSLYR	Carbamidomethyl (+57), TMT6plex (+229)	3	FALSE	17.22	31.1394	17.22	10.866	10.969	0.1023	0.1023	1.07348	10.836	10.75	-0.0864	0.01007	1.007	10.734	10.625	-0.1086	0.03272	1.02294	828.416	1654.82	2	0.000952708	0.575368	130830_001_UL01504-LS-01-13439-15158_15158	FALSE
60S ribosomal protein L13, putative OS=Plasmodium falciparum (isolate 3D7) GN=PF10_0043 PE=4 SV=1	Q8IJZ7	EYVIDcK	TMT6plex (+229), Carbamidomethyl (+57), TMT6plex (+229)	3	FALSE	19.57	31.1727	17.78	10.78	10.555	-0.2253	-0.07073	0.952156	10.879	10.831	-0.04786	-0.04786	0.96737	10.718	10.473	-0.2444	-0.2444	0.844167	692.88	1383.75	2	0.00229548	1.65768	130830_001_UL01504-LS-02-8783-10120_10120	FALSE
60S ribosomal protein L13, putative OS=Plasmodium falciparum (isolate 3D7) GN=PF10_0043 PE=4 SV=1	Q8IJZ7	EYVIDcK	TMT6plex (+229), Carbamidomethyl (+57), TMT6plex (+229)	3	FALSE	15.32	31.186	10.9	10.78	10.971	0.191	-0.07073	0.952156	10.879	10.819	-0.0599	-0.04786	0.96737	10.718	10.369	-0.3484	-0.2444	0.844167	692.881	1383.75	2	0.000220286	0.15908	130830_001_UL01504-LS-03-8928-10286_10286	FALSE
60S ribosomal protein L13, putative OS=Plasmodium falciparum (isolate 3D7) GN=PF10_0043 PE=4 SV=1	Q8IJZ7	EYVIDcK	TMT6plex (+229), Carbamidomethyl (+57), TMT6plex (+229)	3	FALSE	15.11	31.1727	15.11	10.823	10.752	-0.07073	-0.07073	0.952156	10.832	10.829	-0.003224	-0.04786	0.96737	10.824	10.72	-0.1041	-0.2444	0.844167	692.881	1383.75	2	0.000512136	0.369838	130830_001_UL01504-LS-01-10765-12211_12211	FALSE
60S ribosomal protein L13, putative OS=Plasmodium falciparum (isolate 3D7) GN=PF10_0043 PE=4 SV=1	Q8IJZ7	KGPLHLR	TMT6plex (+229), TMT6plex (+229)	4	FALSE	35.42	27.2263	15.25	10.616	10.957	0.3404	0.39315	1.31326	11.027	10.896	-0.1307	-0.091695	0.93842	10.423	10.861	0.4374	0.4404	1.35698	320.466	1277.83	4	0.000363173	0.283986	130830_001_UL01504-LS-01-5524-6441_6441	FALSE
60S ribosomal protein L13, putative OS=Plasmodium falciparum (isolate 3D7) GN=PF10_0043 PE=4 SV=1	Q8IJZ7	KGPLHLR	TMT6plex (+229), TMT6plex (+229)	4	FALSE	25.4	28.8138	3.75	10.901	10.637	-0.2644	0.39315	1.31326	11.038	10.917	-0.1211	-0.091695	0.93842	10.384	10.903	0.519	0.4404	1.35698	320.466	1277.83	4	0.00049132	0.384191	130830_001_UL01504-LS-01-5630-6558_6558	FALSE
60S ribosomal protein L13, putative OS=Plasmodium falciparum (isolate 3D7) GN=PF10_0043 PE=4 SV=1	Q8IJZ7	KGPLHLR	TMT6plex (+229), TMT6plex (+229)	4	FALSE	25.01	27.2263	3.6	10.499	10.945	0.4459	0.39315	1.31326	10.831	11.14	0.3085	-0.091695	0.93842	10.461	10.904	0.4434	0.4404	1.35698	320.466	1277.83	4	0.000125109	0.0978298	130830_001_UL01504-LS-01-5590-6514_6514	FALSE
60S ribosomal protein L13, putative OS=Plasmodium falciparum (isolate 3D7) GN=PF10_0043 PE=4 SV=1	Q8IJZ7	KGPLHLR	TMT6plex (+229), TMT6plex (+229)	4	FALSE	23.71	27.2263	3.49	10.371	10.956	0.5848	0.39315	1.31326	11.116	11.054	-0.06229	-0.091695	0.93842	10.583	10.699	0.1156	0.4404	1.35698	320.466	1277.83	4	0.000485243	0.379439	130830_001_UL01504-LS-01-5553-6473_6473	FALSE
60S ribosomal protein L13, putative OS=Plasmodium falciparum (isolate 3D7) GN=PF10_0043 PE=4 SV=1	Q8IJZ7	LASLIAK	TMT6plex (+229), TMT6plex (+229)	2	FALSE	22.95	29.1855	0	10.794	10.81	0.01601	0.030285	1.02121	10.789	10.904	0.1148	-0.00755	0.99478	10.77	10.714	-0.05645	-0.063865	0.956698	587.402	1172.79	2	0.000464427	0.395662	130830_001_UL01504-LS-01-15929-17905_17905	FALSE
60S ribosomal protein L13, putative OS=Plasmodium falciparum (isolate 3D7) GN=PF10_0043 PE=4 SV=1	Q8IJZ7	LASLIAK	TMT6plex (+229), TMT6plex (+229)	2	FALSE	22.78	27.6716	0	10.729	10.774	0.04456	0.030285	1.02121	10.948	10.819	-0.1299	-0.00755	0.99478	10.79	10.719	-0.07128	-0.063865	0.956698	587.402	1172.79	2	0.000952708	0.811647	130830_001_UL01504-LS-01-15862-17831_17831	FALSE
60S ribosomal protein L13, putative OS=Plasmodium falciparum (isolate 3D7) GN=PF10_0043 PE=4 SV=1	Q8IJZ7	TEALNLINPEQR	TMT6plex (+229)	5	FALSE	52.45	31.4706	40.86	10.967	10.785	-0.1823	-0.1887	0.877396	10.92	10.857	-0.06248	-0.1157	0.922934	10.746	10.505	-0.2412	-0.1678	0.890199	813.953	1625.89	2	0.00168513	1.03579	130830_001_UL01504-LS-01-14540-16371_16371	FALSE
60S ribosomal protein L13, putative OS=Plasmodium falciparum (isolate 3D7) GN=PF10_0043 PE=4 SV=1	Q8IJZ7	TEALNLINPEQR	TMT6plex (+229)	5	FALSE	51.87	31.5503	42.56	10.905	10.907	0.00195	-0.1887	0.877396	10.816	10.66	-0.156	-0.1157	0.922934	10.83	10.662	-0.1678	-0.1678	0.890199	813.954	1625.89	2	0.000342357	0.210435	130830_001_UL01504-LS-01-14570-16404_16404	FALSE
60S ribosomal protein L13, putative OS=Plasmodium falciparum (isolate 3D7) GN=PF10_0043 PE=4 SV=1	Q8IJZ7	TEALNLINPEQR	TMT6plex (+229)	5	FALSE	50.67	31.5594	43.76	11.044	10.5	-0.5439	-0.1887	0.877396	10.786	10.756	-0.03011	-0.1157	0.922934	10.899	10.795	-0.1043	-0.1678	0.890199	813.954	1625.89	2	0.000952708	0.585597	130830_001_UL01504-LS-01-14602-16439_16439	FALSE
60S ribosomal protein L13, putative OS=Plasmodium falciparum (isolate 3D7) GN=PF10_0043 PE=4 SV=1	Q8IJZ7	TEALNLINPEQR	TMT6plex (+229)	5	FALSE	47.99	31.5806	42.68	11.054	10.455	-0.5989	-0.1887	0.877396	10.862	10.747	-0.1157	-0.1157	0.922934	10.907	10.755	-0.153	-0.1678	0.890199	813.954	1625.89	2	0.000464427	0.285467	130830_001_UL01504-LS-01-14512-16340_16340	FALSE
60S ribosomal protein L13, putative OS=Plasmodium falciparum (isolate 3D7) GN=PF10_0043 PE=4 SV=1	Q8IJZ7	TEALNLINPEQR	TMT6plex (+229)	5	FALSE	31.77	31.4706	31.77	11.008	10.819	-0.1887	-0.1887	0.877396	10.776	10.526	-0.2502	-0.1157	0.922934	10.971	10.68	-0.2907	-0.1678	0.890199	813.953	1625.89	2	0.0018072	1.11082	130830_001_UL01504-LS-01-14653-16496_16496	FALSE
60S ribosomal protein L13, putative OS=Plasmodium falciparum (isolate 3D7) GN=PF10_0043 PE=4 SV=1	Q8IJZ7	VNNLNEK	TMT6plex (+229), TMT6plex (+229)	1	FALSE	23.34	29.5856	14.52	10.78	10.816	0.03567	0.03567	1.02503	10.749	10.834	0.08492	0.08492	1.06063	10.774	10.826	0.05185	0.05185	1.03659	644.885	1287.76	2	0.000390065	0.302666	130830_001_UL01504-LS-01-7190-8275_8275	FALSE
60S ribosomal protein L14, putative OS=Plasmodium falciparum (isolate 3D7) GN=PF14_0296 PE=4 SV=1	Q8ILE8	FQVYFAK	TMT6plex (+229), TMT6plex (+229)	1	FALSE	34.42	29.6755	31.55	11.043	11.177	0.1332	0.1332	1.09672	11.207	11.392	0.1847	0.1847	1.13658	11.224	11.303	0.07866	0.07866	1.05604	680.905	1359.8	2	0.000634206	0.466053	130830_001_UL01504-LS-01-17117-19212_19212	FALSE
60S ribosomal protein L14, putative OS=Plasmodium falciparum (isolate 3D7) GN=PF14_0296 PE=4 SV=1	Q8ILE8	LcFIVDIVTITR	TMT6plex (+229), Carbamidomethyl (+57)	5	FALSE	52.18	31.0687	47.53	11.289	11.101	-0.1878	-0.1878	0.877943	11.228	11.291	0.06301	0.004114	1.00286	11.103	11.334	0.2314	0.1084	1.07803	839.992	1677.97	2	0.000390065	0.232323	130830_001_UL01504-LS-01-20548-23001_23001	FALSE
60S ribosomal protein L14, putative OS=Plasmodium falciparum (isolate 3D7) GN=PF14_0296 PE=4 SV=1	Q8ILE8	LcFIVDIVTITR	TMT6plex (+229), Carbamidomethyl (+57)	5	FALSE	45.27	31.0755	39.15	11.121	11.159	0.03808	-0.1878	0.877943	11.34	11.344	0.004114	0.004114	1.00286	11.117	11.265	0.148	0.1084	1.07803	839.992	1677.97	2	9.82159e-05	0.0584975	130830_001_UL01504-LS-01-20571-23027_23027	FALSE
60S ribosomal protein L14, putative OS=Plasmodium falciparum (isolate 3D7) GN=PF14_0296 PE=4 SV=1	Q8ILE8	LcFIVDIVTITR	TMT6plex (+229), Carbamidomethyl (+57)	5	FALSE	44.21	31.0209	44.21	11.111	11.345	0.2342	-0.1878	0.877943	11.234	11.255	0.02014	0.004114	1.00286	11.077	11.185	0.1084	0.1084	1.07803	839.992	1677.97	2	0.000634206	0.377733	130830_001_UL01504-LS-02-17243-19626_19626	FALSE
60S ribosomal protein L14, putative OS=Plasmodium falciparum (isolate 3D7) GN=PF14_0296 PE=4 SV=1	Q8ILE8	LcFIVDIVTITR	TMT6plex (+229), Carbamidomethyl (+57)	5	FALSE	39.09	31.0312	39.09	11.242	10.997	-0.2449	-0.1878	0.877943	11.258	11.174	-0.08382	0.004114	1.00286	11.282	11.253	-0.02901	0.1084	1.07803	839.992	1677.97	2	0.000756276	0.450439	130830_001_UL01504-LS-02-17267-19655_19655	FALSE
60S ribosomal protein L14, putative OS=Plasmodium falciparum (isolate 3D7) GN=PF14_0296 PE=4 SV=1	Q8ILE8	LcFIVDIVTITR	TMT6plex (+229), Carbamidomethyl (+57)	5	FALSE	17.82	31.0721	17.82	11.152	10.665	-0.4865	-0.1878	0.877943	11.486	11.156	-0.3304	0.004114	1.00286	11.482	11.265	-0.2166	0.1084	1.07803	839.992	1677.97	2	2.38544e-05	0.0142077	130830_001_UL01504-LS-02-17225-19603_19603	FALSE
60S ribosomal protein L14, putative OS=Plasmodium falciparum (isolate 3D7) GN=PF14_0296 PE=4 SV=1	Q8ILE8	LcLIEYGPYAGK	TMT6plex (+229), Carbamidomethyl (+57), TMT6plex (+229)	1	FALSE	48.85	32.6007	45.49	11.031	11.261	0.2296	0.2296	1.17251	11.295	11.401	0.1058	0.1058	1.07609	11.026	11.332	0.306	0.306	1.23628	921.515	1841.02	2	0.000586497	0.318398	130830_001_UL01504-LS-01-17950-20129_20129	FALSE
60S ribosomal protein L14, putative OS=Plasmodium falciparum (isolate 3D7) GN=PF14_0296 PE=4 SV=1	Q8ILE8	RDEATDFER	TMT6plex (+229)	1	FALSE	20.08	28.3059	18.8	11.152	11.481	0.3296	0.3296	1.25666	11.284	10.916	-0.3681	-0.3681	0.774802	11.162	10.846	-0.3155	-0.3155	0.803572	456.563	1366.67	3	0.0012103	0.884929	130830_001_UL01504-LS-03-3791-4538_4538	FALSE
60S ribosomal protein L14, putative OS=Plasmodium falciparum (isolate 3D7) GN=PF14_0296 PE=4 SV=1	Q8ILE8	VELTEEEK	TMT6plex (+229), TMT6plex (+229)	4	FALSE	17.99	30.7482	0	11.066	10.961	-0.1047	0.044685	1.03146	11.159	11.532	0.3724	0.2736	1.20882	11.547	10.949	-0.5982	-0.2324	0.851218	478.945	1433.81	3	0.0105695	7.36642	130830_001_UL01504-LS-16-5748-7328_7328	FALSE
60S ribosomal protein L14, putative OS=Plasmodium falciparum (isolate 3D7) GN=PF14_0296 PE=4 SV=1	Q8ILE8	VELTEEEK	TMT6plex (+229), TMT6plex (+229)	4	FALSE	16.33	30.9167	0	11.386	11.31	-0.07613	0.044685	1.03146	11.02	11.331	0.3111	0.2736	1.20882	11.162	11.005	-0.1565	-0.2324	0.851218	478.945	1433.81	3	0.0121259	8.45115	130830_001_UL01504-LS-16-5867-7460_7460	FALSE
60S ribosomal protein L14, putative OS=Plasmodium falciparum (isolate 3D7) GN=PF14_0296 PE=4 SV=1	Q8ILE8	VELTEEEK	TMT6plex (+229), TMT6plex (+229)	4	FALSE	16.32	30.7115	0	10.932	11.313	0.381	0.044685	1.03146	11.75	11.618	-0.1325	0.2736	1.20882	10.955	10.646	-0.3083	-0.2324	0.851218	478.945	1433.81	3	0.011485	8.0045	130830_001_UL01504-LS-16-5828-7416_7416	FALSE
60S ribosomal protein L14, putative OS=Plasmodium falciparum (isolate 3D7) GN=PF14_0296 PE=4 SV=1	Q8ILE8	VELTEEEK	TMT6plex (+229), TMT6plex (+229)	4	FALSE	16.24	30.7445	0	11.221	11.387	0.1655	0.044685	1.03146	11.264	11.5	0.2361	0.2736	1.20882	10.995	10.846	-0.1494	-0.2324	0.851218	478.945	1433.81	3	0.0113019	7.87688	130830_001_UL01504-LS-16-5785-7369_7369	FALSE
60S ribosomal protein L14, putative OS=Plasmodium falciparum (isolate 3D7) GN=PF14_0296 PE=4 SV=1	Q8ILE8	VIVDGAFITGVPR	TMT6plex (+229)	2	FALSE	40.64	29.7909	34.01	11.263	11.092	-0.1707	-0.07668	0.948237	11.269	11.333	0.06428	0.03345	1.02346	11.242	11.146	-0.09605	-0.034165	0.976597	786.969	1571.92	2	9.82159e-05	0.0624413	130830_001_UL01504-LS-01-17669-19820_19820	FALSE
60S ribosomal protein L14, putative OS=Plasmodium falciparum (isolate 3D7) GN=PF14_0296 PE=4 SV=1	Q8ILE8	VIVDGAFITGVPR	TMT6plex (+229)	2	FALSE	40.62	30.4493	35.75	11.118	11.136	0.01734	-0.07668	0.948237	11.338	11.341	0.00262	0.03345	1.02346	11.193	11.22	0.02772	-0.034165	0.976597	786.97	1571.92	2	0.000634206	0.4032	130830_001_UL01504-LS-01-17696-19850_19850	FALSE
60S ribosomal protein L14, putative OS=Plasmodium falciparum (isolate 3D7) GN=PF14_0296 PE=4 SV=1	Q8ILE8	VLEEFNNSK	TMT6plex (+229), TMT6plex (+229)	7	FALSE	53.49	31.685	47.43	11.306	11.139	-0.1667	0.1834	1.13556	11.206	11.283	0.07705	0.04936	1.03481	11.176	11.164	-0.0119	0.1115	1.08035	769.435	1536.86	2	0.000267995	0.174265	130830_001_UL01504-LS-10-14539-16512_16512	FALSE
[truncated: 32,290 more rows]
