# Supplementary material for: Phosphoproteomics reveals malaria parasite Protein Kinase G as a signalling hub regulating egress and invasion
Source: Nat Commun. 2015 Jul 7;6:7285. doi: 10.1038/ncomms8285 (PMC4507021; doi:10.1038/ncomms8285)
Supplement: Supplementary Data 2 — Global phosphoproteomic analysis of PfPKGT618Q mutant parasite schizont stage treated with vehicle or compound 2. Shown are the results from three experiments with raw quantification data together with the log2 fold change in the abundance of peptides in the presence of compound 2. [file ncomms8285-s3.xlsx]

## Sheet: 126_127_NI
TABLE S2
Global Phospho-proteomic analysis of PfPKGT618Q mutant parasite schizont stage treated with vechilce or compound 2
Shown are the results from three experiments where raw quantification data together with the log2 fold change in the abundance of peptides in the presence of compound 2.
10 kDa chaperonin OS=Plasmodium falciparum (isolate 3D7) GN=Cpn10 PE=3 SV=2	Q8I5Q3	IDGEEFFVYRDDDIIGIIKDE	TMT6plex (+229), TMT6plex (+229)	3	FALSE	17.49	35.3161	17.49	11.962	11.445	-0.5167	-0.2139	0.862203	11.76	12.142	0.3819	0.06084	1.04307	11.446	11.479	0.03346	0.03346	1.02346	987.184	2958.53	3	0.0020856	0.704706	UL01429LS_mascot-118708-15697_15697	FALSE
10 kDa chaperonin OS=Plasmodium falciparum (isolate 3D7) GN=Cpn10 PE=3 SV=2	Q8I5Q3	IDGEEFFVYRDDDIIGIIKDE	TMT6plex (+229), TMT6plex (+229)	3	FALSE	12.94	35.2362	12.94	11.426	11.988	0.5623	-0.2139	0.862203	11.886	11.947	0.06084	0.06084	1.04307	11.143	11.844	0.7006	0.03346	1.02346	987.186	2958.54	3	0.00776187	2.62266	UL01429LS_mascot-118644-15602_15602	FALSE
10 kDa chaperonin OS=Plasmodium falciparum (isolate 3D7) GN=Cpn10 PE=3 SV=2	Q8I5Q3	IDGEEFFVYRDDDIIGIIKDE	TMT6plex (+229), TMT6plex (+229)	3	FALSE	10.2	35.3173	10.2	12.027	11.814	-0.2139	-0.2139	0.862203	11.738	11.757	0.01943	0.06084	1.04307	11.621	11.277	-0.3447	0.03346	1.02346	987.184	2958.53	3	0.00300113	1.01405	UL01429LS_mascot-118663-15632_15632	FALSE
101 kDa malaria antigen OS=Plasmodium falciparum (isolate 3D7) GN=ABRA PE=3 SV=1	Q8I5D2	cEYcNEHTYVK	Carbamidomethyl (+57), TMT6plex (+229), Carbamidomethyl (+57), TMT6plex (+229)	1	FALSE	7.12	31.6346	7.12	11.183	11.065	-0.1176	-0.1176	0.92172	11.563	11.425	-0.1385	-0.1385	0.908463	11.591	11.157	-0.4336	-0.4336	0.740412	654.314	1959.92	3	0.000905119	0.461577	UL01429LS_mascot-76994-11535_11535	FALSE
101 kDa malaria antigen OS=Plasmodium falciparum (isolate 3D7) GN=ABRA PE=3 SV=1	Q8I5D2	DNLINYEFILDNLK	TMT6plex (+229), TMT6plex (+229)	1	FALSE	46.41	32.2968	43.14	11.042	11.152	0.1099	0.1099	1.07915	11.18	10.603	-0.5764	-0.5764	0.670635	11.816	12.193	0.3767	0.3767	1.29837	728.082	2181.22	3	0.0155744	7.1369	UL01429LS_mascot-256997-22841_22841	FALSE
101 kDa malaria antigen OS=Plasmodium falciparum (isolate 3D7) GN=ABRA PE=3 SV=1	Q8I5D2	EDNQAVDTK	TMT6plex (+229), TMT6plex (+229)	4	FALSE	45.04	30.5881	45.04	11.846	11.772	-0.07405	0.062775	1.04447	10.797	10.813	0.01536	0.08653	1.06181	11.289	11.468	0.1795	0.2195	1.16433	739.398	1476.78	2	0.000342357	0.231668	UL01429LS_mascot-73280-7387_7387	FALSE
101 kDa malaria antigen OS=Plasmodium falciparum (isolate 3D7) GN=ABRA PE=3 SV=1	Q8I5D2	EDNQAVDTK	TMT6plex (+229), TMT6plex (+229)	4	FALSE	44.52	30.55	39.04	11.686	11.914	0.2279	0.062775	1.04447	10.728	10.885	0.1577	0.08653	1.06181	11.256	11.516	0.2595	0.2195	1.16433	739.399	1476.78	2	9.82159e-05	0.0664614	UL01429LS_mascot-73313-7424_7424	FALSE
101 kDa malaria antigen OS=Plasmodium falciparum (isolate 3D7) GN=ABRA PE=3 SV=1	Q8I5D2	EDNQAVDTK	TMT6plex (+229), TMT6plex (+229)	4	FALSE	41.03	30.5994	41.03	11.603	11.802	0.1996	0.062775	1.04447	10.699	11.059	0.3607	0.08653	1.06181	11.466	11.356	-0.1103	0.2195	1.16433	739.398	1476.78	2	0.000586497	0.396875	UL01429LS_mascot-73367-7484_7484	FALSE
101 kDa malaria antigen OS=Plasmodium falciparum (isolate 3D7) GN=ABRA PE=3 SV=1	Q8I5D2	EDNQAVDTK	TMT6plex (+229), TMT6plex (+229)	4	FALSE	10.39	30.5881	10.39	11.9	11.732	-0.1683	0.062775	1.04447	10.997	10.916	-0.081	0.08653	1.06181	11.028	11.413	0.385	0.2195	1.16433	739.398	1476.78	2	0.000342357	0.231668	UL01429LS_mascot-73249-7350_7350	FALSE
101 kDa malaria antigen OS=Plasmodium falciparum (isolate 3D7) GN=ABRA PE=3 SV=1	Q8I5D2	EEYYYDENDDmEVK	TMT6plex (+229), Oxidation (+16), TMT6plex (+229)	4	FALSE	60.49	31.0823	60.49	11.701	11.676	-0.02443	-0.052355	0.964361	10.69	11.068	0.3783	0.32905	1.25619	11.319	11.531	0.2118	0.114895	1.0829	1158.52	2315.02	2	0.00563909	2.43481	UL01429LS_mascot-271355-13252_13252	FALSE
101 kDa malaria antigen OS=Plasmodium falciparum (isolate 3D7) GN=ABRA PE=3 SV=1	Q8I5D2	EEYYYDENDDmEVK	TMT6plex (+229), Oxidation (+16), TMT6plex (+229)	4	FALSE	59.05	30.9899	57.49	11.489	11.33	-0.1593	-0.052355	0.964361	11.04	11.104	0.06404	0.32905	1.25619	11.539	11.483	-0.0561	0.114895	1.0829	772.682	2315.02	3	0.00391666	1.69111	UL01429LS_mascot-271366-13267_13267	FALSE
101 kDa malaria antigen OS=Plasmodium falciparum (isolate 3D7) GN=ABRA PE=3 SV=1	Q8I5D2	EEYYYDENDDmEVK	TMT6plex (+229), Oxidation (+16), TMT6plex (+229)	4	FALSE	44.54	30.6707	44.54	11.672	11.871	0.1993	-0.052355	0.964361	10.634	11.009	0.3752	0.32905	1.25619	11.252	11.547	0.2954	0.114895	1.0829	1158.52	2315.02	2	0.0038824	1.67632	UL01429LS_mascot-271329-13214_13214	FALSE
101 kDa malaria antigen OS=Plasmodium falciparum (isolate 3D7) GN=ABRA PE=3 SV=1	Q8I5D2	EEYYYDENDDmEVK	TMT6plex (+229), Oxidation (+16), TMT6plex (+229)	4	FALSE	39.79	30.7518	39.79	11.583	11.503	-0.08028	-0.052355	0.964361	10.7	10.983	0.2829	0.32905	1.25619	11.599	11.617	0.01799	0.114895	1.0829	1158.52	2315.02	2	0.000512136	0.221127	UL01429LS_mascot-271376-13283_13283	FALSE
101 kDa malaria antigen OS=Plasmodium falciparum (isolate 3D7) GN=ABRA PE=3 SV=1	Q8I5D2	EIGENLLNITK	TMT6plex (+229), TMT6plex (+229)	4	FALSE	71.66	30.569	65.39	11.81	11.904	0.09445	0.061845	1.0438	10.679	10.949	0.2701	0.18625	1.1378	11.318	11.325	0.007388	0.001392	1.00097	851.511	1701.01	2	0.00107478	0.631474	UL01429LS_mascot-43259-20310_20310	FALSE
101 kDa malaria antigen OS=Plasmodium falciparum (isolate 3D7) GN=ABRA PE=3 SV=1	Q8I5D2	EIGENLLNITK	TMT6plex (+229), TMT6plex (+229)	4	FALSE	60.98	30.4922	57.71	11.82	11.793	-0.02735	0.061845	1.0438	10.768	10.994	0.2259	0.18625	1.1378	11.311	11.299	-0.01203	0.001392	1.00097	851.511	1701.01	2	0.000220286	0.129427	UL01429LS_mascot-20278-22804_22804	FALSE
101 kDa malaria antigen OS=Plasmodium falciparum (isolate 3D7) GN=ABRA PE=3 SV=1	Q8I5D2	EIGENLLNITK	TMT6plex (+229), TMT6plex (+229)	4	FALSE	58.3	30.5038	56.38	11.72	11.795	0.07598	0.061845	1.0438	10.943	10.899	-0.04348	0.18625	1.1378	11.295	11.334	0.03865	0.001392	1.00097	851.511	1701.01	2	0.000267995	0.157457	UL01429LS_mascot-20233-22755_22755	FALSE
101 kDa malaria antigen OS=Plasmodium falciparum (isolate 3D7) GN=ABRA PE=3 SV=1	Q8I5D2	EIGENLLNITK	TMT6plex (+229), TMT6plex (+229)	4	FALSE	44.32	30.5038	40.52	11.869	11.916	0.04771	0.061845	1.0438	10.77	10.917	0.1466	0.18625	1.1378	11.259	11.254	-0.004604	0.001392	1.00097	851.511	1701.01	2	0.000390065	0.229178	UL01429LS_mascot-63463-18646_18646	FALSE
101 kDa malaria antigen OS=Plasmodium falciparum (isolate 3D7) GN=ABRA PE=3 SV=1	Q8I5D2	ENVDYIQK	TMT6plex (+229), TMT6plex (+229)	7	FALSE	35.49	31.3862	27.38	11.836	11.818	-0.01826	0.09683	1.06942	10.73	11.059	0.3289	0.2411	1.18189	11.309	11.234	-0.07538	0.1242	1.0899	733.917	1465.82	2	0.000267995	0.182704	UL01429LS_mascot-14769-16742_16742	FALSE
101 kDa malaria antigen OS=Plasmodium falciparum (isolate 3D7) GN=ABRA PE=3 SV=1	Q8I5D2	ENVDYIQK	TMT6plex (+229), TMT6plex (+229)	7	FALSE	35.4	31.4737	24.94	11.748	11.927	0.1795	0.09683	1.06942	10.698	10.887	0.1888	0.2411	1.18189	11.374	11.351	-0.02292	0.1242	1.0899	733.916	1465.82	2	9.82159e-05	0.0669582	UL01429LS_mascot-38399-14959_14959	FALSE
101 kDa malaria antigen OS=Plasmodium falciparum (isolate 3D7) GN=ABRA PE=3 SV=1	Q8I5D2	ENVDYIQK	TMT6plex (+229), TMT6plex (+229)	7	FALSE	34.14	31.383	28.06	11.808	11.925	0.1172	0.09683	1.06942	10.681	11.047	0.3655	0.2411	1.18189	11.161	11.364	0.2027	0.1242	1.0899	733.916	1465.82	2	0.000464427	0.31662	UL01429LS_mascot-38447-15012_15012	FALSE
101 kDa malaria antigen OS=Plasmodium falciparum (isolate 3D7) GN=ABRA PE=3 SV=1	Q8I5D2	ENVDYIQK	TMT6plex (+229), TMT6plex (+229)	7	FALSE	33.71	31.3609	26.39	11.716	11.813	0.09683	0.09683	1.06942	10.878	11.119	0.2411	0.2411	1.18189	11.167	11.291	0.1242	0.1242	1.0899	733.916	1465.82	2	0.000220286	0.150179	UL01429LS_mascot-14826-16805_16805	FALSE
101 kDa malaria antigen OS=Plasmodium falciparum (isolate 3D7) GN=ABRA PE=3 SV=1	Q8I5D2	ENVDYIQK	TMT6plex (+229), TMT6plex (+229)	7	FALSE	20.82	31.3862	17.71	11.955	12.007	0.05184	0.09683	1.06942	10.729	11.124	0.395	0.2411	1.18189	10.782	11.389	0.6077	0.1242	1.0899	733.917	1465.82	2	0.000267995	0.182704	UL01429LS_mascot-58936-13506_13506	FALSE
101 kDa malaria antigen OS=Plasmodium falciparum (isolate 3D7) GN=ABRA PE=3 SV=1	Q8I5D2	ENVDYIQK	TMT6plex (+229), TMT6plex (+229)	7	FALSE	18.26	31.4145	12.78	11.649	11.484	-0.1648	0.09683	1.06942	11.073	10.927	-0.1462	0.2411	1.18189	11.318	11.535	0.217	0.1242	1.0899	733.916	1465.82	2	0.000708567	0.483062	UL01429LS_mascot-38489-15058_15058	FALSE
101 kDa malaria antigen OS=Plasmodium falciparum (isolate 3D7) GN=ABRA PE=3 SV=1	Q8I5D2	ENVDYIQK	TMT6plex (+229), TMT6plex (+229)	7	FALSE	6.41	31.4737	6.41	11.148	11.954	0.806	0.09683	1.06942	11.129	11.108	-0.02072	0.2411	1.18189	11.516	11.13	-0.3863	0.1242	1.0899	733.917	1465.82	2	0.000145925	0.0994833	UL01429LS_mascot-208995-15179_15179	FALSE
101 kDa malaria antigen OS=Plasmodium falciparum (isolate 3D7) GN=ABRA PE=3 SV=1	Q8I5D2	ETSQNQNENNDNQK	TMT6plex (+229), TMT6plex (+229)	6	FALSE	57.37	32.0548	57.37	11.841	11.796	-0.04448	-0.12164	0.919142	10.869	10.967	0.09756	0.26033	1.19775	11.288	11.224	-0.0637	0.150015	1.10958	1061.01	2120.01	2	2.38544e-05	0.0112466	UL01429LS_mascot-218413-3990_3990	FALSE
101 kDa malaria antigen OS=Plasmodium falciparum (isolate 3D7) GN=ABRA PE=3 SV=1	Q8I5D2	ETSQNQNENNDNQK	TMT6plex (+229), TMT6plex (+229)	6	FALSE	53.63	32.071	53.63	11.986	12.06	0.07443	-0.12164	0.919142	10.958	10.833	-0.1247	0.26033	1.19775	10.953	11.195	0.2418	0.150015	1.10958	1061.01	2120.01	2	0.000464427	0.218964	UL01429LS_mascot-218195-3749_3749	FALSE
101 kDa malaria antigen OS=Plasmodium falciparum (isolate 3D7) GN=ABRA PE=3 SV=1	Q8I5D2	ETSQNQNENNDNQK	TMT6plex (+229), TMT6plex (+229)	6	FALSE	48.33	32.0058	47.02	11.929	12.148	0.219	-0.12164	0.919142	10.593	11.016	0.4231	0.26033	1.19775	11	11.299	0.299	0.150015	1.10958	1061.01	2120.01	2	0.000756276	0.356562	UL01429LS_mascot-218262-3824_3824	FALSE
101 kDa malaria antigen OS=Plasmodium falciparum (isolate 3D7) GN=ABRA PE=3 SV=1	Q8I5D2	ETSQNQNENNDNQK	TMT6plex (+229), TMT6plex (+229)	6	FALSE	41.54	32.1032	41.54	12.169	11.97	-0.1988	-0.12164	0.919142	10.422	10.86	0.4382	0.26033	1.19775	11.442	11.122	-0.3204	0.150015	1.10958	1061.01	2120.01	2	0.000220286	0.103859	UL01429LS_mascot-218304-3870_3870	FALSE
101 kDa malaria antigen OS=Plasmodium falciparum (isolate 3D7) GN=ABRA PE=3 SV=1	Q8I5D2	ETSQNQNENNDNQK	TMT6plex (+229), TMT6plex (+229)	6	FALSE	25.4	32.1245	25.4	12.243	11.888	-0.3554	-0.12164	0.919142	10.167	11.056	0.8886	0.26033	1.19775	11.278	11.353	0.07463	0.150015	1.10958	1061.01	2120.01	2	0.00119685	0.56428	UL01429LS_mascot-218128-3675_3675	FALSE
101 kDa malaria antigen OS=Plasmodium falciparum (isolate 3D7) GN=ABRA PE=3 SV=1	Q8I5D2	ETSQNQNENNDNQK	TMT6plex (+229), TMT6plex (+229)	6	FALSE	22.22	32.1032	19.7	12.136	11.87	-0.2664	-0.12164	0.919142	10.854	10.735	-0.1189	0.26033	1.19775	11.082	11.307	0.2254	0.150015	1.10958	1061.01	2120.01	2	0.000220286	0.103859	UL01429LS_mascot-218549-4140_4140	FALSE
101 kDa malaria antigen OS=Plasmodium falciparum (isolate 3D7) GN=ABRA PE=3 SV=1	Q8I5D2	GVEPTEDSNImNSINNVmDEIDFFEK	TMT6plex (+229), Oxidation (+16), Oxidation (+16), TMT6plex (+229)	1	FALSE	6.63	35.9627	6.63	12.016	12.139	0.123	0.123	1.089	10.629	11.441	0.8118	0.8118	1.7554	10.504	11.256	0.7513	0.7513	1.68331	1739.33	3476.64	2	0.0014887	0.428076	UL01429LS_mascot-275696-18850_18850	FALSE
101 kDa malaria antigen OS=Plasmodium falciparum (isolate 3D7) GN=ABRA PE=3 SV=1	Q8I5D2	HIEAINNDIQIIK	TMT6plex (+229), TMT6plex (+229)	4	FALSE	48.43	30.2119	33.38	11.495	12.007	0.5122	0.2592	1.19681	10.894	11.507	0.6136	0.51875	1.43271	10.966	11.116	0.1495	0.0737305	1.05243	660.394	1978.16	3	0.000355803	0.179774	UL01429LS_mascot-41442-18311_18311	FALSE
101 kDa malaria antigen OS=Plasmodium falciparum (isolate 3D7) GN=ABRA PE=3 SV=1	Q8I5D2	HIEAINNDIQIIK	TMT6plex (+229), TMT6plex (+229)	4	FALSE	42.27	30.3862	22.49	11.629	11.946	0.3174	0.2592	1.19681	10.842	11.266	0.4239	0.51875	1.43271	11.833	10.468	-1.364	0.0737305	1.05243	660.395	1978.16	3	0.000559724	0.282808	UL01429LS_mascot-18177-20493_20493	FALSE
101 kDa malaria antigen OS=Plasmodium falciparum (isolate 3D7) GN=ABRA PE=3 SV=1	Q8I5D2	HIEAINNDIQIIK	TMT6plex (+229), TMT6plex (+229)	4	FALSE	36.47	30.2119	25.97	11.152	11.272	0.1198	0.2592	1.19681	11.067	11.682	0.6144	0.51875	1.43271	11.407	11.405	-0.002039	0.0737305	1.05243	660.395	1978.16	3	1.0408e-05	0.00525876	UL01429LS_mascot-41389-18252_18252	FALSE
101 kDa malaria antigen OS=Plasmodium falciparum (isolate 3D7) GN=ABRA PE=3 SV=1	Q8I5D2	HIEAINNDIQIIK	TMT6plex (+229), TMT6plex (+229)	4	FALSE	26.91	30.1745	7.58	11.412	11.613	0.201	0.2592	1.19681	10.878	11.152	0.2737	0.51875	1.43271	11.108	11.823	0.7154	0.0737305	1.05243	660.394	1978.16	3	0.000905119	0.457323	UL01429LS_mascot-18237-20559_20559	FALSE
101 kDa malaria antigen OS=Plasmodium falciparum (isolate 3D7) GN=ABRA PE=3 SV=1	Q8I5D2	LIHLGNK	TMT6plex (+229), TMT6plex (+229)	5	FALSE	30.61	25	17.71	11.852	11.718	-0.1343	0.1969	1.14623	10.676	10.956	0.2799	0.1513	1.11057	11.276	11.506	0.2296	-0.002985	0.997933	418.276	1251.81	3	0.00108822	0.868625	UL01429LS_mascot-15110-17118_17118	FALSE
101 kDa malaria antigen OS=Plasmodium falciparum (isolate 3D7) GN=ABRA PE=3 SV=1	Q8I5D2	LIHLGNK	TMT6plex (+229), TMT6plex (+229)	5	FALSE	28.57	25	16.7	11.257	11.454	0.1969	0.1969	1.14623	11.209	11.052	-0.1576	0.1513	1.11057	11.554	11.459	-0.09435	-0.002985	0.997933	418.276	1251.81	3	0.000813567	0.649392	UL01429LS_mascot-38738-15333_15333	FALSE
101 kDa malaria antigen OS=Plasmodium falciparum (isolate 3D7) GN=ABRA PE=3 SV=1	Q8I5D2	LIHLGNK	TMT6plex (+229), TMT6plex (+229)	5	FALSE	27	25	15.98	11.689	12.116	0.4272	0.1969	1.14623	11.047	11.016	-0.03178	0.1513	1.11057	10.982	11.135	0.1529	-0.002985	0.997933	418.276	1251.81	3	0.000996672	0.795547	UL01429LS_mascot-15151-17163_17163	FALSE
101 kDa malaria antigen OS=Plasmodium falciparum (isolate 3D7) GN=ABRA PE=3 SV=1	Q8I5D2	LIHLGNK	TMT6plex (+229), TMT6plex (+229)	5	FALSE	26.65	25	15.87	11.533	11.916	0.3838	0.1969	1.14623	10.52	11.46	0.9397	0.1513	1.11057	11.576	10.981	-0.595	-0.002985	0.997933	418.276	1251.81	3	0.000630461	0.503236	UL01429LS_mascot-38781-15380_15380	FALSE
101 kDa malaria antigen OS=Plasmodium falciparum (isolate 3D7) GN=ABRA PE=3 SV=1	Q8I5D2	LIHLGNK	TMT6plex (+229), TMT6plex (+229)	5	FALSE	23.02	25	13.89	11.938	12.118	0.1804	0.1969	1.14623	10.624	10.775	0.1513	0.1513	1.11057	11.266	11.263	-0.002985	-0.002985	0.997933	418.276	1251.81	3	8.11448e-05	0.06477	UL01429LS_mascot-15193-17209_17209	FALSE
101 kDa malaria antigen OS=Plasmodium falciparum (isolate 3D7) GN=ABRA PE=3 SV=1	Q8I5D2	NIESIQNK	TMT6plex (+229), TMT6plex (+229)	3	FALSE	35.8	31.2189	30.12	11.731	11.765	0.03416	0.1071	1.07706	10.878	10.967	0.08887	0.005072	1.00352	11.241	11.403	0.162	0.162	1.11884	702.416	1402.82	2	0.000708567	0.504741	UL01429LS_mascot-13756-15628_15628	FALSE
101 kDa malaria antigen OS=Plasmodium falciparum (isolate 3D7) GN=ABRA PE=3 SV=1	Q8I5D2	NIESIQNK	TMT6plex (+229), TMT6plex (+229)	3	FALSE	35.64	31.2222	30.15	11.689	11.796	0.1071	0.1071	1.07706	10.882	10.887	0.005072	0.005072	1.00352	11.383	11.348	-0.03496	0.162	1.11884	702.416	1402.82	2	0.000342357	0.243874	UL01429LS_mascot-13718-15586_15586	FALSE
101 kDa malaria antigen OS=Plasmodium falciparum (isolate 3D7) GN=ABRA PE=3 SV=1	Q8I5D2	NIESIQNK	TMT6plex (+229), TMT6plex (+229)	3	FALSE	8.16	31.1561	8.16	11.324	11.706	0.3821	0.1071	1.07706	11.262	11.182	-0.08049	0.005072	1.00352	11.16	11.351	0.1909	0.162	1.11884	702.417	1402.82	2	2.38544e-05	0.0169924	UL01429LS_mascot-37570-14046_14046	FALSE
101 kDa malaria antigen OS=Plasmodium falciparum (isolate 3D7) GN=ABRA PE=3 SV=1	Q8I5D2	NIQQIFQQNILENDVLNQETEEEmEK	TMT6plex (+229), Oxidation (+16), TMT6plex (+229)	1	FALSE	28.36	36.3377	28.23	11.596	11.202	-0.394	-0.394	0.761017	11.139	10.987	-0.1525	-0.1525	0.89969	11.728	11.333	-0.3946	-0.3946	0.7607	1217.62	3649.84	3	0.0255841	7.00772	UL01429LS_mascot-275522-18638_18638	FALSE
101 kDa malaria antigen OS=Plasmodium falciparum (isolate 3D7) GN=ABRA PE=3 SV=1	Q8I5D2	NLVNFLQSHK	TMT6plex (+229), TMT6plex (+229)	6	FALSE	39.5	30.4454	32.03	11.818	11.963	0.1447	0.26355	1.20043	10.646	10.703	0.05731	0.02206	1.01541	11.54	11.316	-0.2241	-0.00703	0.995139	553.331	1656.97	3	0.000132478	0.0799035	UL01429LS_mascot-19084-21491_21491	FALSE
101 kDa malaria antigen OS=Plasmodium falciparum (isolate 3D7) GN=ABRA PE=3 SV=1	Q8I5D2	NLVNFLQSHK	TMT6plex (+229), TMT6plex (+229)	6	FALSE	39.49	30.4179	31.84	11.588	12.065	0.4766	0.26355	1.20043	10.696	10.771	0.07533	0.02206	1.01541	11.607	11.258	-0.3488	-0.00703	0.995139	553.331	1656.97	3	0.000498689	0.300781	UL01429LS_mascot-42272-19225_19225	FALSE
101 kDa malaria antigen OS=Plasmodium falciparum (isolate 3D7) GN=ABRA PE=3 SV=1	Q8I5D2	NLVNFLQSHK	TMT6plex (+229), TMT6plex (+229)	6	FALSE	38.3	30.4454	31.86	11.499	11.828	0.3285	0.26355	1.20043	10.936	11.266	0.3304	0.02206	1.01541	11.046	11.41	0.3637	-0.00703	0.995139	553.331	1656.97	3	5.06272e-05	0.0305355	UL01429LS_mascot-42196-19141_19141	FALSE
101 kDa malaria antigen OS=Plasmodium falciparum (isolate 3D7) GN=ABRA PE=3 SV=1	Q8I5D2	NLVNFLQSHK	TMT6plex (+229), TMT6plex (+229)	6	FALSE	37.52	30.3703	31.63	11.424	11.845	0.4213	0.26355	1.20043	10.966	10.953	-0.01319	0.02206	1.01541	11.425	11.373	-0.05254	-0.00703	0.995139	553.331	1656.97	3	0.000599944	0.361852	UL01429LS_mascot-19125-21536_21536	FALSE
101 kDa malaria antigen OS=Plasmodium falciparum (isolate 3D7) GN=ABRA PE=3 SV=1	Q8I5D2	NLVNFLQSHK	TMT6plex (+229), TMT6plex (+229)	6	FALSE	34.82	30.4218	28.73	11.65	11.849	0.1986	0.26355	1.20043	11.112	10.946	-0.1661	0.02206	1.01541	11.195	11.233	0.03848	-0.00703	0.995139	553.331	1656.97	3	0.000315584	0.190342	UL01429LS_mascot-42232-19181_19181	FALSE
101 kDa malaria antigen OS=Plasmodium falciparum (isolate 3D7) GN=ABRA PE=3 SV=1	Q8I5D2	NLVNFLQSHK	TMT6plex (+229), TMT6plex (+229)	6	FALSE	31.45	30.3703	28.39	11.63	11.675	0.04543	0.26355	1.20043	11.137	10.94	-0.1962	0.02206	1.01541	11.257	11.347	0.09041	-0.00703	0.995139	553.331	1656.97	3	0.000966155	0.582731	UL01429LS_mascot-19047-21450_21450	FALSE
101 kDa malaria antigen OS=Plasmodium falciparum (isolate 3D7) GN=ABRA PE=3 SV=1	Q8I5D2	QVEAITK	TMT6plex (+229), TMT6plex (+229)	3	FALSE	27.04	29.4002	18.2	11.707	11.712	0.004814	0.05383	1.03802	10.964	10.965	0.0005884	0.1392	1.10129	11.295	11.343	0.04821	0.04821	1.03398	623.892	1245.77	2	0.000342357	0.274593	UL01429LS_mascot-12749-14520_14520	FALSE
101 kDa malaria antigen OS=Plasmodium falciparum (isolate 3D7) GN=ABRA PE=3 SV=1	Q8I5D2	QVEAITK	TMT6plex (+229), TMT6plex (+229)	3	FALSE	17.35	29.4002	12.44	11.709	11.762	0.05383	0.05383	1.03802	10.967	11.106	0.1392	0.1392	1.10129	11.253	11.188	-0.06513	0.04821	1.03398	623.892	1245.77	2	0.000586497	0.470411	UL01429LS_mascot-12786-14561_14561	FALSE
101 kDa malaria antigen OS=Plasmodium falciparum (isolate 3D7) GN=ABRA PE=3 SV=1	Q8I5D2	QVEAITK	TMT6plex (+229), TMT6plex (+229)	3	FALSE	16.53	29.4002	11.49	11.657	11.802	0.1456	0.05383	1.03802	10.988	11.217	0.2295	0.1392	1.10129	11.123	11.198	0.07546	0.04821	1.03398	623.892	1245.77	2	2.38544e-05	0.0191328	UL01429LS_mascot-12828-14607_14607	FALSE
101 kDa malaria antigen OS=Plasmodium falciparum (isolate 3D7) GN=ABRA PE=3 SV=1	Q8I5D2	SYNPLLLScVK	TMT6plex (+229), Carbamidomethyl (+57), TMT6plex (+229)	1	FALSE	52.1	31.5987	52.1	11.791	11.979	0.1881	0.1881	1.13926	10.766	10.812	0.04614	0.04614	1.0325	11.358	11.278	-0.07973	-0.07973	0.946235	876.51	1751.01	2	0.000145925	0.0832897	UL01429LS_mascot-19851-22334_22334	FALSE
10b antigen, putative OS=Plasmodium falciparum (isolate 3D7) GN=PF10_0213 PE=4 SV=1	Q8IJI4	mLSEsmDESSmR	Oxidation (+16), TMT6plex (+229), Phospho (+80), Oxidation (+16), Oxidation (+16)	4	TRUE	17.2	25	9.76	9.5449	9.9234	0.3786	-0.22924	0.853084	9.609	9.5718	-0.03715	0.00499	1.00346	10.176	9.8152	-0.3613	-0.1701	0.888781	880.344	1758.67	2	0.00185491	1.05412	UL01429LS_mascot-244045-7836_7836	FALSE
10b antigen, putative OS=Plasmodium falciparum (isolate 3D7) GN=PF10_0213 PE=4 SV=1	Q8IJI4	mLSEsmDESSmR	Oxidation (+16), TMT6plex (+229), Phospho (+80), Oxidation (+16), Oxidation (+16)	4	TRUE	16.52	25	5.76	9.8786	9.4969	-0.3816	-0.22924	0.853084	9.5461	9.5933	0.04713	0.00499	1.00346	10.108	10.018	-0.09068	-0.1701	0.888781	880.344	1758.67	2	0.00222112	1.26223	UL01429LS_mascot-244125-7925_7925	FALSE
10b antigen, putative OS=Plasmodium falciparum (isolate 3D7) GN=PF10_0213 PE=4 SV=1	Q8IJI4	mLSEsmDESSmR	Oxidation (+16), TMT6plex (+229), Phospho (+80), Oxidation (+16), Oxidation (+16)	4	TRUE	15.58	25	4.31	9.9707	9.8938	-0.07688	-0.22924	0.853084	9.2926	9.5426	0.25	0.00499	1.00346	10.083	9.8579	-0.225	-0.1701	0.888781	880.344	1758.67	2	0.00161077	0.915376	UL01429LS_mascot-244090-7886_7886	FALSE
10b antigen, putative OS=Plasmodium falciparum (isolate 3D7) GN=PF10_0213 PE=4 SV=1	Q8IJI4	mLSEsmDESSmR	Oxidation (+16), TMT6plex (+229), Phospho (+80), Oxidation (+16), Oxidation (+16)	4	TRUE	12.8	25	5.17	10.121	9.4009	-0.7198	-0.22924	0.853084	9.7174	9.5582	-0.1592	0.00499	1.00346	9.9794	9.8642	-0.1152	-0.1701	0.888781	880.344	1758.67	2	0.00136663	0.776634	UL01429LS_mascot-244168-7973_7973	FALSE
10b antigen, putative OS=Plasmodium falciparum (isolate 3D7) GN=PF10_0213 PE=4 SV=1	Q8IJI4	ALLHSAYLDNITVVK	TMT6plex (+229), TMT6plex (+229)	1	FALSE	23.12	30.8672	23.12	10.135	9.6239	-0.5107	-0.5107	0.701882	9.5506	9.4952	-0.05532	-0.05532	0.962381	9.8996	9.9368	0.0372	0.0372	1.02612	705.758	2114.25	3	0.00178043	0.841706	UL01429LS_mascot-20036-22538_22538	FALSE
10b antigen, putative OS=Plasmodium falciparum (isolate 3D7) GN=PF10_0213 PE=4 SV=1	Q8IJI4	ANIEITNFNNANK	TMT6plex (+229), TMT6plex (+229)	1	FALSE	34.05	32.2011	25.55	9.4317	10.2	0.7684	0.7684	1.70338	9.6382	9.5777	-0.06047	-0.06047	0.958952	9.9295	9.8634	-0.06614	-0.06614	0.95519	641.023	1920.05	3	0.0008649	0.450221	UL01429LS_mascot-170783-17763_17763	FALSE
10b antigen, putative OS=Plasmodium falciparum (isolate 3D7) GN=PF10_0213 PE=4 SV=1	Q8IJI4	ANVNILDIHNR	TMT6plex (+229)	1	FALSE	26.66	31.1193	26.66	9.836	9.9661	0.1301	0.1301	1.09437	9.5114	9.7425	0.2311	0.2311	1.17373	9.7844	9.8002	0.01578	0.01578	1.011	503.289	1506.85	3	0.000447356	0.296684	UL01429LS_mascot-15655-17717_17717	FALSE
10b antigen, putative OS=Plasmodium falciparum (isolate 3D7) GN=PF10_0213 PE=4 SV=1	Q8IJI4	NNENNNNNK	TMT6plex (+229), TMT6plex (+229)	4	FALSE	41.36	30.6408	12.48	9.7662	9.8332	0.06701	-0.213645	0.862356	9.6363	9.4135	-0.2229	-0.11884	0.920928	9.9693	10.022	0.05291	0.05495	1.03882	766.894	1531.77	2	0.000464427	0.302996	UL01429LS_mascot-156030-1501_1501	FALSE
10b antigen, putative OS=Plasmodium falciparum (isolate 3D7) GN=PF10_0213 PE=4 SV=1	Q8IJI4	NNENNNNNK	TMT6plex (+229), TMT6plex (+229)	4	FALSE	34.02	30.5192	8.24	9.7807	9.9295	0.1488	-0.213645	0.862356	9.4269	9.4121	-0.01478	-0.11884	0.920928	10.017	10.074	0.05699	0.05495	1.03882	766.895	1531.77	2	0.000512136	0.334122	UL01429LS_mascot-156069-1544_1544	FALSE
10b antigen, putative OS=Plasmodium falciparum (isolate 3D7) GN=PF10_0213 PE=4 SV=1	Q8IJI4	NNENNNNNK	TMT6plex (+229), TMT6plex (+229)	4	FALSE	15.94	30.5154	4.5	10.225	9.4372	-0.7879	-0.213645	0.862356	9.1978	9.5105	0.3127	-0.11884	0.920928	10.115	10.155	0.03943	0.05495	1.03882	511.599	1531.77	3	2.01096e-05	0.0131197	UL01429LS_mascot-155953-1416_1416	FALSE
10b antigen, putative OS=Plasmodium falciparum (isolate 3D7) GN=PF10_0213 PE=4 SV=1	Q8IJI4	NNENNNNNK	TMT6plex (+229), TMT6plex (+229)	4	FALSE	15.35	30.5538	1.75	10.054	9.5592	-0.4943	-0.213645	0.862356	9.6262	9.1983	-0.4279	-0.11884	0.920928	9.8527	10.351	0.498	0.05495	1.03882	511.599	1531.78	3	0.00126163	0.823097	UL01429LS_mascot-156021-1491_1491	FALSE
10b antigen, putative OS=Plasmodium falciparum (isolate 3D7) GN=PF10_0213 PE=4 SV=1	Q8IJI4	NVQQEtPIK	TMT6plex (+229), Phospho (+80), TMT6plex (+229)	1	TRUE	19.83	31.5957	15.05	9.5237	9.6927	0.169	0.169	1.12428	9.6423	9.7688	0.1265	0.1265	1.09164	10.002	10.011	0.008313	0.008313	1.00578	797.932	1593.85	2	0.00314997	1.97508	UL01429LS_mascot-226545-13005_13005	FALSE
10b antigen, putative OS=Plasmodium falciparum (isolate 3D7) GN=PF10_0213 PE=4 SV=1	Q8IJI4	SIPNDSNEGANNK	TMT6plex (+229), TMT6plex (+229)	4	FALSE	31.78	32.393	31.78	9.8118	9.9196	0.1078	0.15555	1.11385	9.0975	9.4167	0.3192	0.43775	1.35449	10.404	9.991	-0.413	0.01305	1.00909	606.652	1816.93	3	0.00110904	0.610053	UL01429LS_mascot-164526-10857_10857	FALSE
10b antigen, putative OS=Plasmodium falciparum (isolate 3D7) GN=PF10_0213 PE=4 SV=1	Q8IJI4	SIPNDSNEGANNK	TMT6plex (+229), TMT6plex (+229)	4	FALSE	31.41	32.2557	31.41	9.6246	10.265	0.6402	0.15555	1.11385	9.3891	9.9454	0.5563	0.43775	1.35449	9.7652	9.6516	-0.1136	0.01305	1.00909	606.652	1816.93	3	0.00202457	1.11366	UL01429LS_mascot-164575-10911_10911	FALSE
10b antigen, putative OS=Plasmodium falciparum (isolate 3D7) GN=PF10_0213 PE=4 SV=1	Q8IJI4	SIPNDSNEGANNK	TMT6plex (+229), TMT6plex (+229)	4	FALSE	17.52	32.4329	17.21	9.6325	9.7498	0.1173	0.15555	1.11385	9.285	9.9592	0.6742	0.43775	1.35449	9.9372	10.077	0.1397	0.01305	1.00909	606.652	1816.93	3	0.000925935	0.509332	UL01429LS_mascot-164631-10973_10973	FALSE
10b antigen, putative OS=Plasmodium falciparum (isolate 3D7) GN=PF10_0213 PE=4 SV=1	Q8IJI4	SIPNDSNEGANNK	TMT6plex (+229), TMT6plex (+229)	4	FALSE	13.57	32.3603	11.96	9.5454	9.7393	0.1938	0.15555	1.11385	9.8646	10.114	0.2493	0.43775	1.35449	9.5348	9.8427	0.3079	0.01305	1.00909	606.651	1816.93	3	0.000193513	0.106447	UL01429LS_mascot-164466-10791_10791	FALSE
10b antigen, putative OS=Plasmodium falciparum (isolate 3D7) GN=PF10_0213 PE=4 SV=1	Q8IJI4	SYSTNNNPsPNDNLNK	TMT6plex (+229), Phospho (+80), TMT6plex (+229)	1	TRUE	7.11	32.3198	-10.96	9.937	9.4638	-0.4732	-0.4732	0.720365	9.5824	9.6261	0.04372	0.04372	1.03077	9.9072	10.124	0.2172	0.2172	1.16248	773.033	2316.08	3	0.000416838	0.179898	UL01429LS_mascot-227730-14355_14355	FALSE
14-3-3 protein, putative OS=Plasmodium falciparum (isolate 3D7) GN=MAL8P1.69 PE=3 SV=1	C0H4V6	AFDDAITEFDNVSEDsYK	TMT6plex (+229), Phospho (+80), TMT6plex (+229)	1	TRUE	31.37	32.9026	0	11.62	11.425	-0.1956	-0.1956	0.87321	12.093	11.497	-0.5953	-0.5953	0.661907	12.623	11.94	-0.6826	-0.6826	0.623041	1302.59	2603.17	2	0.000952708	0.365838	UL01429LS_mascot-118337-15068_15068	FALSE
14-3-3 protein, putative OS=Plasmodium falciparum (isolate 3D7) GN=MAL8P1.69 PE=3 SV=1	C0H4V6	AFDDAITEFDNVSEDSYK	TMT6plex (+229), TMT6plex (+229)	2	FALSE	55.78	33.9863	55.78	11.878	11.815	-0.063	-0.04189	0.971382	11.866	11.964	0.09785	-0.066225	0.955134	11.787	11.89	0.1028	-0.05385	0.963362	842.078	2523.21	3	0.00696842	2.76062	UL01429LS_mascot-275049-18076_18076	FALSE
14-3-3 protein, putative OS=Plasmodium falciparum (isolate 3D7) GN=MAL8P1.69 PE=3 SV=1	C0H4V6	AFDDAITEFDNVSEDSYK	TMT6plex (+229), TMT6plex (+229)	2	FALSE	34.05	33.962	34.05	11.893	11.872	-0.02078	-0.04189	0.971382	11.943	11.713	-0.2303	-0.066225	0.955134	11.994	11.784	-0.2105	-0.05385	0.963362	842.081	2523.22	3	0.0163068	6.46011	UL01429LS_mascot-255819-21508_21508	FALSE
14-3-3 protein, putative OS=Plasmodium falciparum (isolate 3D7) GN=MAL8P1.69 PE=3 SV=1	C0H4V6	ATDIAENELPSTHPIR	TMT6plex (+229)	5	FALSE	43.43	33.1639	43.43	11.753	11.843	0.08988	-0.1477	0.902688	11.661	11.882	0.2205	0.2205	1.16514	11.948	12.111	0.1634	-0.1313	0.913008	997.031	1992.05	2	0.000464427	0.233023	UL01429LS_mascot-15546-17597_17597	FALSE
14-3-3 protein, putative OS=Plasmodium falciparum (isolate 3D7) GN=MAL8P1.69 PE=3 SV=1	C0H4V6	ATDIAENELPSTHPIR	TMT6plex (+229)	5	FALSE	29.14	33.1323	20.91	12.098	11.95	-0.1477	-0.1477	0.902688	12.073	12.434	0.3608	0.2205	1.16514	11.695	10.949	-0.7463	-0.1313	0.913008	665.023	1992.05	3	0.000844084	0.423513	UL01429LS_mascot-80448-15384_15384	FALSE
14-3-3 protein, putative OS=Plasmodium falciparum (isolate 3D7) GN=MAL8P1.69 PE=3 SV=1	C0H4V6	ATDIAENELPSTHPIR	TMT6plex (+229)	5	FALSE	26.3	32.9623	18.44	11.574	12.18	0.6052	-0.1477	0.902688	12.199	11.166	-1.033	0.2205	1.16514	12.181	11.9	-0.2807	-0.1313	0.913008	665.023	1992.05	3	0.00062076	0.311461	UL01429LS_mascot-229607-16501_16501	FALSE
14-3-3 protein, putative OS=Plasmodium falciparum (isolate 3D7) GN=MAL8P1.69 PE=3 SV=1	C0H4V6	ATDIAENELPSTHPIR	TMT6plex (+229)	5	FALSE	24.25	32.9601	23.79	12.574	11.972	-0.6016	-0.1477	0.902688	11.645	11.058	-0.5868	0.2205	1.16514	11.982	11.968	-0.01394	-0.1313	0.913008	997.032	1992.05	2	0.000512136	0.25696	UL01429LS_mascot-39072-15701_15701	FALSE
14-3-3 protein, putative OS=Plasmodium falciparum (isolate 3D7) GN=MAL8P1.69 PE=3 SV=1	C0H4V6	ATDIAENELPSTHPIR	TMT6plex (+229)	5	FALSE	24.03	32.8623	20.98	12.188	11.433	-0.755	-0.1477	0.902688	12.033	12.289	0.2565	0.2205	1.16514	11.694	11.563	-0.1313	-0.1313	0.913008	665.024	1992.05	3	0.00226871	1.13831	UL01429LS_mascot-229658-16562_16562	FALSE
14-3-3 protein, putative OS=Plasmodium falciparum (isolate 3D7) GN=MAL8P1.69 PE=3 SV=1	C0H4V6	DNLTLWTsDLQGDQTEEKSKDEGLE	TMT6plex (+229), Phospho (+80), TMT6plex (+229), TMT6plex (+229)	1	TRUE	1.08	36.2076	-7.89	11.707	11.753	0.0456	0.0456	1.03211	11.45	11.746	0.2964	0.2964	1.22808	12.081	12.461	0.3803	0.3803	1.30161	1206.93	3617.77	3	0.0111798	3.0894	UL01429LS_mascot-274517-17438_17438	FALSE
14-3-3 protein, putative OS=Plasmodium falciparum (isolate 3D7) GN=MAL8P1.69 PE=3 SV=1	C0H4V6	DNLTLWTSDLQGDQtEEK	TMT6plex (+229), Phospho (+80), TMT6plex (+229)	2	TRUE	59.09	34.1229	30.7	11.852	11.717	-0.135	-0.13475	0.910828	11.679	11.888	0.2085	0.152345	1.11137	11.902	12.161	0.2587	0.2057	1.15325	1316.14	2630.26	2	0.0093012	3.53487	UL01429LS_mascot-274589-17524_17524	FALSE
14-3-3 protein, putative OS=Plasmodium falciparum (isolate 3D7) GN=MAL8P1.69 PE=3 SV=1	C0H4V6	DNLTLWTSDLQGDQtEEK	TMT6plex (+229), Phospho (+80), TMT6plex (+229)	2	TRUE	58.47	34.1631	19.38	11.793	11.659	-0.1345	-0.13475	0.910828	11.735	11.831	0.09619	0.152345	1.11137	12.014	12.167	0.1527	0.2057	1.15325	1316.14	2630.26	2	0.00612737	2.32868	UL01429LS_mascot-274677-17626_17626	FALSE
14-3-3 protein, putative OS=Plasmodium falciparum (isolate 3D7) GN=MAL8P1.69 PE=3 SV=1	C0H4V6	DNLTLWTSDLQGDQTEEK	TMT6plex (+229), TMT6plex (+229)	2	FALSE	58.44	34.3712	57.91	11.744	11.707	-0.03725	-0.145075	0.904332	11.905	11.801	-0.1041	-0.1645	0.892238	12.107	11.935	-0.172	-0.24235	0.845367	1276.16	2550.3	2	0.0146723	5.75089	UL01429LS_mascot-254586-20114_20114	FALSE
14-3-3 protein, putative OS=Plasmodium falciparum (isolate 3D7) GN=MAL8P1.69 PE=3 SV=1	C0H4V6	DNLTLWTSDLQGDQTEEK	TMT6plex (+229), TMT6plex (+229)	2	FALSE	32.07	34.4793	30.46	12.057	11.804	-0.2529	-0.145075	0.904332	11.771	11.546	-0.2249	-0.1645	0.892238	12.167	11.854	-0.3127	-0.24235	0.845367	1276.16	2550.3	2	0.0185785	7.28196	UL01429LS_mascot-254633-20168_20168	FALSE
14-3-3 protein, putative OS=Plasmodium falciparum (isolate 3D7) GN=MAL8P1.69 PE=3 SV=1	C0H4V6	DSTLIMQLLR	TMT6plex (+229)	3	FALSE	54.49	30.7482	50.04	11.875	11.847	-0.02795	-0.02795	0.980813	11.755	11.626	-0.1289	-0.1289	0.914528	11.973	12.123	0.1502	0.03806	1.02673	709.915	1417.82	2	0.00144099	1.01562	UL01429LS_mascot-44577-21761_21761	FALSE
14-3-3 protein, putative OS=Plasmodium falciparum (isolate 3D7) GN=MAL8P1.69 PE=3 SV=1	C0H4V6	DSTLIMQLLR	TMT6plex (+229)	3	FALSE	40.28	31.2418	37.18	11.867	11.677	-0.1902	-0.02795	0.980813	11.81	11.896	0.08615	-0.1289	0.914528	11.955	11.993	0.03806	0.03806	1.02673	709.916	1417.82	2	9.82159e-05	0.0692235	UL01429LS_mascot-44614-21802_21802	FALSE
14-3-3 protein, putative OS=Plasmodium falciparum (isolate 3D7) GN=MAL8P1.69 PE=3 SV=1	C0H4V6	DSTLIMQLLR	TMT6plex (+229)	3	FALSE	39.83	30.7482	35.04	11.828	11.848	0.02034	-0.02795	0.980813	11.886	11.668	-0.2173	-0.1289	0.914528	11.98	11.988	0.007409	0.03806	1.02673	709.915	1417.82	2	0.000830638	0.585441	UL01429LS_mascot-21712-24382_24382	FALSE
14-3-3 protein, putative OS=Plasmodium falciparum (isolate 3D7) GN=MAL8P1.69 PE=3 SV=1	C0H4V6	EASNcAQEAYQK	TMT6plex (+229), Carbamidomethyl (+57), TMT6plex (+229)	13	FALSE	65.9	31.3925	65.9	11.895	11.849	-0.04573	-0.02741	0.98118	11.854	11.716	-0.138	-0.1268	0.915861	12.034	11.851	-0.1838	-0.1239	0.917703	928.964	1855.91	2	0.000390065	0.21006	UL01429LS_mascot-34913-11111_11111	FALSE
14-3-3 protein, putative OS=Plasmodium falciparum (isolate 3D7) GN=MAL8P1.69 PE=3 SV=1	C0H4V6	EASNcAQEAYQK	TMT6plex (+229), Carbamidomethyl (+57), TMT6plex (+229)	13	FALSE	62.6	31.383	62.6	11.651	11.829	0.1775	-0.02741	0.98118	11.868	11.741	-0.1268	-0.1268	0.915861	12.144	11.965	-0.1786	-0.1239	0.917703	928.965	1855.92	2	0.00100042	0.53875	UL01429LS_mascot-10680-12244_12244	FALSE
14-3-3 protein, putative OS=Plasmodium falciparum (isolate 3D7) GN=MAL8P1.69 PE=3 SV=1	C0H4V6	EASNcAQEAYQK	TMT6plex (+229), Carbamidomethyl (+57), TMT6plex (+229)	13	FALSE	61.39	31.3925	61.39	11.727	11.621	-0.1058	-0.02741	0.98118	11.905	11.851	-0.05443	-0.1268	0.915861	12.109	11.985	-0.1239	-0.1239	0.917703	928.964	1855.91	2	0.000267995	0.144322	UL01429LS_mascot-10769-12342_12342	FALSE
14-3-3 protein, putative OS=Plasmodium falciparum (isolate 3D7) GN=MAL8P1.69 PE=3 SV=1	C0H4V6	EASNcAQEAYQK	TMT6plex (+229), Carbamidomethyl (+57), TMT6plex (+229)	13	FALSE	61.3	31.4176	61.3	11.962	11.636	-0.3256	-0.02741	0.98118	11.737	11.645	-0.09239	-0.1268	0.915861	12.019	12.201	0.1821	-0.1239	0.917703	928.965	1855.91	2	0.000512136	0.275798	UL01429LS_mascot-34878-11072_11072	FALSE
14-3-3 protein, putative OS=Plasmodium falciparum (isolate 3D7) GN=MAL8P1.69 PE=3 SV=1	C0H4V6	EASNcAQEAYQK	TMT6plex (+229), Carbamidomethyl (+57), TMT6plex (+229)	13	FALSE	59.29	31.4019	59.29	11.879	11.804	-0.07442	-0.02741	0.98118	11.828	11.744	-0.08433	-0.1268	0.915861	11.931	12.014	0.08322	-0.1239	0.917703	928.964	1855.91	2	0.000708567	0.381582	UL01429LS_mascot-10640-12200_12200	FALSE
14-3-3 protein, putative OS=Plasmodium falciparum (isolate 3D7) GN=MAL8P1.69 PE=3 SV=1	C0H4V6	EASNcAQEAYQK	TMT6plex (+229), Carbamidomethyl (+57), TMT6plex (+229)	13	FALSE	51.37	31.3925	51.37	11.683	11.656	-0.02741	-0.02741	0.98118	12.079	11.481	-0.5978	-0.1268	0.915861	12.146	12.154	0.00805	-0.1239	0.917703	928.964	1855.91	2	0.000267995	0.144322	UL01429LS_mascot-34974-11178_11178	FALSE
14-3-3 protein, putative OS=Plasmodium falciparum (isolate 3D7) GN=MAL8P1.69 PE=3 SV=1	C0H4V6	EASNcAQEAYQK	TMT6plex (+229), Carbamidomethyl (+57), TMT6plex (+229)	13	FALSE	26.13	31.3418	26.13	11.558	11.801	0.2432	-0.02741	0.98118	12.031	11.531	-0.4993	-0.1268	0.915861	12.218	12.06	-0.1589	-0.1239	0.917703	928.965	1855.91	2	0.000756276	0.407274	UL01429LS_mascot-35022-11231_11231	FALSE
14-3-3 protein, putative OS=Plasmodium falciparum (isolate 3D7) GN=MAL8P1.69 PE=3 SV=1	C0H4V6	EASNcAQEAYQK	TMT6plex (+229), Carbamidomethyl (+57), TMT6plex (+229)	13	FALSE	25.63	31.3609	25.63	12.056	12.103	0.04712	-0.02741	0.98118	11.967	12.114	0.1462	-0.1268	0.915861	11.896	11.062	-0.8339	-0.1239	0.917703	619.645	1855.91	3	0.000966155	0.520299	UL01429LS_mascot-10712-12279_12279	FALSE
14-3-3 protein, putative OS=Plasmodium falciparum (isolate 3D7) GN=MAL8P1.69 PE=3 SV=1	C0H4V6	EASNcAQEAYQK	TMT6plex (+229), Carbamidomethyl (+57), TMT6plex (+229)	13	FALSE	25.57	31.4051	25.57	12.174	11.031	-1.143	-0.02741	0.98118	11.829	11.966	0.1366	-0.1268	0.915861	11.882	12.317	0.4354	-0.1239	0.917703	619.645	1855.91	3	0.000498689	0.268557	UL01429LS_mascot-34975-11179_11179	FALSE
14-3-3 protein, putative OS=Plasmodium falciparum (isolate 3D7) GN=MAL8P1.69 PE=3 SV=1	C0H4V6	EASNcAQEAYQK	TMT6plex (+229), Carbamidomethyl (+57), TMT6plex (+229)	13	FALSE	24.39	31.3925	24.39	12.042	12.329	0.2876	-0.02741	0.98118	11.818	11.339	-0.4788	-0.1268	0.915861	11.788	11.882	0.09415	-0.1239	0.917703	619.645	1855.91	3	0.000315584	0.16995	UL01429LS_mascot-34926-11125_11125	FALSE
14-3-3 protein, putative OS=Plasmodium falciparum (isolate 3D7) GN=MAL8P1.69 PE=3 SV=1	C0H4V6	EASNcAQEAYQK	TMT6plex (+229), Carbamidomethyl (+57), TMT6plex (+229)	13	FALSE	16.57	31.3925	16.57	11.98	12.227	0.247	-0.02741	0.98118	11.966	11.686	-0.2792	-0.1268	0.915861	11.678	11.663	-0.01484	-0.1239	0.917703	619.645	1855.91	3	0.000315584	0.16995	UL01429LS_mascot-10750-12321_12321	FALSE
14-3-3 protein, putative OS=Plasmodium falciparum (isolate 3D7) GN=MAL8P1.69 PE=3 SV=1	C0H4V6	EASNcAQEAYQK	TMT6plex (+229), Carbamidomethyl (+57), TMT6plex (+229)	13	FALSE	13.53	31.383	13.53	12.243	11.94	-0.3029	-0.02741	0.98118	11.883	11.597	-0.2856	-0.1268	0.915861	11.917	11.619	-0.2979	-0.1239	0.917703	619.646	1855.91	3	0.0008649	0.465771	UL01429LS_mascot-35023-11232_11232	FALSE
14-3-3 protein, putative OS=Plasmodium falciparum (isolate 3D7) GN=MAL8P1.69 PE=3 SV=1	C0H4V6	EASNcAQEAYQK	TMT6plex (+229), Carbamidomethyl (+57), TMT6plex (+229)	13	FALSE	7.92	31.3672	7.92	11.854	12.14	0.2862	-0.02741	0.98118	11.561	11.987	0.4259	-0.1268	0.915861	12.036	11.621	-0.4149	-0.1239	0.917703	619.645	1855.91	3	0.000416838	0.224478	UL01429LS_mascot-10671-12234_12234	FALSE
14-3-3 protein, putative OS=Plasmodium falciparum (isolate 3D7) GN=MAL8P1.69 PE=3 SV=1	C0H4V6	IISSVEQK	TMT6plex (+229), TMT6plex (+229)	8	FALSE	40.72	31.7114	25.66	11.848	11.857	0.008913	-0.064345	0.956379	11.779	11.66	-0.1186	-0.131	0.913198	12.109	11.945	-0.1637	-0.092565	0.937854	681.424	1360.83	2	0.000708567	0.520302	UL01429LS_mascot-39617-16302_16302	FALSE
14-3-3 protein, putative OS=Plasmodium falciparum (isolate 3D7) GN=MAL8P1.69 PE=3 SV=1	C0H4V6	IISSVEQK	TMT6plex (+229), TMT6plex (+229)	8	FALSE	36.08	31.3545	21.68	11.946	11.883	-0.06263	-0.064345	0.956379	11.795	11.608	-0.1865	-0.131	0.913198	12.102	11.866	-0.2367	-0.092565	0.937854	681.424	1360.83	2	0.000342357	0.251393	UL01429LS_mascot-16078-18183_18183	FALSE
14-3-3 protein, putative OS=Plasmodium falciparum (isolate 3D7) GN=MAL8P1.69 PE=3 SV=1	C0H4V6	IISSVEQK	TMT6plex (+229), TMT6plex (+229)	8	FALSE	35.36	31.3545	21.13	11.899	11.833	-0.06606	-0.064345	0.956379	11.813	11.678	-0.135	-0.131	0.913198	11.995	11.981	-0.01365	-0.092565	0.937854	681.424	1360.83	2	9.82159e-05	0.07212	UL01429LS_mascot-39576-16257_16257	FALSE
14-3-3 protein, putative OS=Plasmodium falciparum (isolate 3D7) GN=MAL8P1.69 PE=3 SV=1	C0H4V6	IISSVEQK	TMT6plex (+229), TMT6plex (+229)	8	FALSE	34.52	29.3601	22.41	11.918	11.865	-0.05326	-0.064345	0.956379	11.899	11.764	-0.1347	-0.131	0.913198	11.935	11.817	-0.1186	-0.092565	0.937854	681.424	1360.83	2	0.000634206	0.465697	UL01429LS_mascot-169904-16795_16795	FALSE
14-3-3 protein, putative OS=Plasmodium falciparum (isolate 3D7) GN=MAL8P1.69 PE=3 SV=1	C0H4V6	IISSVEQK	TMT6plex (+229), TMT6plex (+229)	8	FALSE	31.05	31.3545	20.62	11.806	11.666	-0.1405	-0.064345	0.956379	12.095	11.582	-0.5128	-0.131	0.913198	12.058	11.992	-0.06653	-0.092565	0.937854	681.424	1360.83	2	2.38544e-05	0.0175163	UL01429LS_mascot-39537-16214_16214	FALSE
14-3-3 protein, putative OS=Plasmodium falciparum (isolate 3D7) GN=MAL8P1.69 PE=3 SV=1	C0H4V6	IISSVEQK	TMT6plex (+229), TMT6plex (+229)	8	FALSE	30.36	31.3545	20.43	11.86	11.833	-0.0274	-0.064345	0.956379	11.739	11.766	0.027	-0.131	0.913198	11.986	12.016	0.02988	-0.092565	0.937854	681.424	1360.83	2	2.38544e-05	0.0175163	UL01429LS_mascot-16041-18142_18142	FALSE
14-3-3 protein, putative OS=Plasmodium falciparum (isolate 3D7) GN=MAL8P1.69 PE=3 SV=1	C0H4V6	IISSVEQK	TMT6plex (+229), TMT6plex (+229)	8	FALSE	25.71	29.3601	14.22	11.819	11.738	-0.08102	-0.064345	0.956379	11.851	11.73	-0.121	-0.131	0.913198	12.112	11.948	-0.1644	-0.092565	0.937854	681.424	1360.83	2	0.000512136	0.376061	UL01429LS_mascot-169949-16845_16845	FALSE
14-3-3 protein, putative OS=Plasmodium falciparum (isolate 3D7) GN=MAL8P1.69 PE=3 SV=1	C0H4V6	IISSVEQK	TMT6plex (+229), TMT6plex (+229)	8	FALSE	22.34	31.7114	10.78	11.9	11.801	-0.09906	-0.064345	0.956379	11.82	11.693	-0.1273	-0.131	0.913198	12.003	11.981	-0.02188	-0.092565	0.937854	681.424	1360.83	2	0.000586497	0.430665	UL01429LS_mascot-16171-18285_18285	FALSE
14-3-3 protein, putative OS=Plasmodium falciparum (isolate 3D7) GN=MAL8P1.69 PE=3 SV=1	C0H4V6	KLIPNTSESESK	TMT6plex (+229), TMT6plex (+229), TMT6plex (+229)	2	FALSE	13.31	30.6521	13.31	11.837	11.645	-0.1922	0.3246	1.25232	11.507	12.365	0.8585	0.1929	1.14306	11.972	11.874	-0.09785	-0.174775	0.885906	674.069	2019.18	3	0.00232974	1.15323	UL01429LS_mascot-190072-16058_16058	FALSE
14-3-3 protein, putative OS=Plasmodium falciparum (isolate 3D7) GN=MAL8P1.69 PE=3 SV=1	C0H4V6	KLIPNTSESESK	TMT6plex (+229), TMT6plex (+229), TMT6plex (+229)	2	FALSE	7.44	30.8778	7.44	11.236	12.077	0.8414	0.3246	1.25232	12.112	11.639	-0.4727	0.1929	1.14306	12.193	11.941	-0.2517	-0.174775	0.885906	674.068	2019.18	3	0.00104801	0.518766	UL01429LS_mascot-190116-16107_16107	FALSE
14-3-3 protein, putative OS=Plasmodium falciparum (isolate 3D7) GN=MAL8P1.69 PE=3 SV=1	C0H4V6	KVEEELNNIcQDILNLLTK	TMT6plex (+229), TMT6plex (+229), Carbamidomethyl (+57), TMT6plex (+229)	1	FALSE	69.89	32.5406	68.05	11.701	12.114	0.4129	0.4129	1.33136	11.849	11.687	-0.162	-0.162	0.893785	12.477	11.37	-1.107	-1.107	0.464258	991.902	2972.68	3	0.00098697	0.331901	UL01429LS_mascot-107490-22611_22611	FALSE
14-3-3 protein, putative OS=Plasmodium falciparum (isolate 3D7) GN=MAL8P1.69 PE=3 SV=1	C0H4V6	LAEQAER	TMT6plex (+229)	11	FALSE	26.81	26.7669	19.84	11.847	11.946	0.09895	-0.02277	0.984341	11.709	11.534	-0.175	-0.04408	0.969908	12.072	12.09	0.01822	-0.05047	0.965622	523.296	1044.58	2	9.82159e-05	0.0939341	UL01429LS_mascot-182221-7358_7358	FALSE
14-3-3 protein, putative OS=Plasmodium falciparum (isolate 3D7) GN=MAL8P1.69 PE=3 SV=1	C0H4V6	LAEQAER	TMT6plex (+229)	11	FALSE	26.41	26.7669	19.11	11.803	11.943	0.1402	-0.02277	0.984341	11.666	11.878	0.2118	-0.04408	0.969908	11.745	12.164	0.4185	-0.05047	0.965622	523.296	1044.58	2	0.000267995	0.256311	UL01429LS_mascot-29761-5384_5384	FALSE
14-3-3 protein, putative OS=Plasmodium falciparum (isolate 3D7) GN=MAL8P1.69 PE=3 SV=1	C0H4V6	LAEQAER	TMT6plex (+229)	11	FALSE	26.06	26.7669	19.59	11.721	11.844	0.1226	-0.02277	0.984341	11.892	11.743	-0.1487	-0.04408	0.969908	12.085	11.913	-0.1725	-0.05047	0.965622	523.296	1044.58	2	0.000390065	0.37306	UL01429LS_mascot-182319-7466_7466	FALSE
14-3-3 protein, putative OS=Plasmodium falciparum (isolate 3D7) GN=MAL8P1.69 PE=3 SV=1	C0H4V6	LAEQAER	TMT6plex (+229)	11	FALSE	23.41	26.1278	18.11	11.914	11.657	-0.2572	-0.02277	0.984341	12.009	11.932	-0.07681	-0.04408	0.969908	12.134	11.552	-0.5823	-0.05047	0.965622	523.296	1044.58	2	0.000512136	0.489808	UL01429LS_mascot-182122-7249_7249	FALSE
14-3-3 protein, putative OS=Plasmodium falciparum (isolate 3D7) GN=MAL8P1.69 PE=3 SV=1	C0H4V6	LAEQAER	TMT6plex (+229)	11	FALSE	22.28	26.7669	17.04	11.944	11.678	-0.2666	-0.02277	0.984341	11.842	11.962	0.1194	-0.04408	0.969908	12	11.773	-0.2276	-0.05047	0.965622	523.296	1044.58	2	0.000145925	0.139563	UL01429LS_mascot-182162-7293_7293	FALSE
14-3-3 protein, putative OS=Plasmodium falciparum (isolate 3D7) GN=MAL8P1.69 PE=3 SV=1	C0H4V6	LAEQAER	TMT6plex (+229)	11	FALSE	19.78	26.7669	14.84	11.859	11.892	0.03275	-0.02277	0.984341	11.798	11.754	-0.04408	-0.04408	0.969908	11.992	11.904	-0.08862	-0.05047	0.965622	523.295	1044.58	2	0.000342357	0.327431	UL01429LS_mascot-160726-6671_6671	FALSE
14-3-3 protein, putative OS=Plasmodium falciparum (isolate 3D7) GN=MAL8P1.69 PE=3 SV=1	C0H4V6	LAEQAER	TMT6plex (+229)	11	FALSE	18.56	26.7669	15.73	11.913	11.871	-0.04177	-0.02277	0.984341	11.704	11.833	0.129	-0.04408	0.969908	11.964	11.914	-0.05047	-0.05047	0.965622	523.295	1044.58	2	0.000708567	0.677677	UL01429LS_mascot-160626-6561_6561	FALSE
14-3-3 protein, putative OS=Plasmodium falciparum (isolate 3D7) GN=MAL8P1.69 PE=3 SV=1	C0H4V6	LAEQAER	TMT6plex (+229)	11	FALSE	18.16	26.7669	9.71	11.945	11.823	-0.122	-0.02277	0.984341	11.922	11.785	-0.1371	-0.04408	0.969908	11.742	11.981	0.2387	-0.05047	0.965622	523.295	1044.58	2	0.000342357	0.327431	UL01429LS_mascot-160817-6771_6771	FALSE
14-3-3 protein, putative OS=Plasmodium falciparum (isolate 3D7) GN=MAL8P1.69 PE=3 SV=1	C0H4V6	LAEQAER	TMT6plex (+229)	11	FALSE	16.42	26.7669	10.19	11.955	11.932	-0.02277	-0.02277	0.984341	11.765	11.599	-0.1656	-0.04408	0.969908	11.971	11.977	0.005881	-0.05047	0.965622	523.296	1044.58	2	9.82159e-05	0.0939341	UL01429LS_mascot-160764-6713_6713	FALSE
14-3-3 protein, putative OS=Plasmodium falciparum (isolate 3D7) GN=MAL8P1.69 PE=3 SV=1	C0H4V6	LAEQAER	TMT6plex (+229)	11	FALSE	15.56	26.7669	9.53	11.903	11.765	-0.1376	-0.02277	0.984341	11.647	11.886	0.2385	-0.04408	0.969908	11.946	12.052	0.106	-0.05047	0.965622	523.296	1044.58	2	0.000220286	0.210683	UL01429LS_mascot-160689-6630_6630	FALSE
14-3-3 protein, putative OS=Plasmodium falciparum (isolate 3D7) GN=MAL8P1.69 PE=3 SV=1	C0H4V6	LAEQAER	TMT6plex (+229)	11	FALSE	6.76	26.7669	6.76	11.658	11.981	0.3229	-0.02277	0.984341	11.758	11.838	0.07954	-0.04408	0.969908	12.075	11.888	-0.1872	-0.05047	0.965622	523.296	1044.58	2	0.000267995	0.256311	UL01429LS_mascot-160521-6445_6445	FALSE
14-3-3 protein, putative OS=Plasmodium falciparum (isolate 3D7) GN=MAL8P1.69 PE=3 SV=1	C0H4V6	LIPNTSESESK	TMT6plex (+229), TMT6plex (+229)	10	FALSE	66.63	31.6197	56.7	11.842	11.924	0.0815	0.11315	1.08159	11.76	11.675	-0.08461	-0.06639	0.955025	11.901	12.097	0.196	-0.05936	0.95969	831.969	1661.92	2	0.000586497	0.352689	UL01429LS_mascot-15170-17184_17184	FALSE
14-3-3 protein, putative OS=Plasmodium falciparum (isolate 3D7) GN=MAL8P1.69 PE=3 SV=1	C0H4V6	LIPNTSESESK	TMT6plex (+229), TMT6plex (+229)	10	FALSE	63.13	31.6316	54.08	11.77	11.842	0.07178	0.11315	1.08159	11.697	11.764	0.06765	-0.06639	0.955025	12.091	12.035	-0.0561	-0.05936	0.95969	831.969	1661.92	2	2.38544e-05	0.0143448	UL01429LS_mascot-15214-17232_17232	FALSE
14-3-3 protein, putative OS=Plasmodium falciparum (isolate 3D7) GN=MAL8P1.69 PE=3 SV=1	C0H4V6	LIPNTSESESK	TMT6plex (+229), TMT6plex (+229)	10	FALSE	51.93	31.5412	44.27	11.821	11.965	0.1448	0.11315	1.08159	11.923	11.747	-0.176	-0.06639	0.955025	11.903	11.84	-0.06262	-0.05936	0.95969	831.969	1661.92	2	0.00107478	0.646316	UL01429LS_mascot-15135-17145_17145	FALSE
14-3-3 protein, putative OS=Plasmodium falciparum (isolate 3D7) GN=MAL8P1.69 PE=3 SV=1	C0H4V6	LIPNTSESESK	TMT6plex (+229), TMT6plex (+229)	10	FALSE	51.69	31.5412	43.63	11.704	11.979	0.275	0.11315	1.08159	11.795	11.698	-0.09687	-0.06639	0.955025	12.028	11.994	-0.03433	-0.05936	0.95969	831.969	1661.92	2	0.00107478	0.646316	UL01429LS_mascot-38768-15366_15366	FALSE
14-3-3 protein, putative OS=Plasmodium falciparum (isolate 3D7) GN=MAL8P1.69 PE=3 SV=1	C0H4V6	LIPNTSESESK	TMT6plex (+229), TMT6plex (+229)	10	FALSE	47.71	31.5014	41.14	11.876	11.869	-0.006803	0.11315	1.08159	11.665	11.723	0.05793	-0.06639	0.955025	12.105	11.96	-0.1448	-0.05936	0.95969	831.969	1661.92	2	0.00156306	0.939943	UL01429LS_mascot-38732-15326_15326	FALSE
14-3-3 protein, putative OS=Plasmodium falciparum (isolate 3D7) GN=MAL8P1.69 PE=3 SV=1	C0H4V6	LIPNTSESESK	TMT6plex (+229), TMT6plex (+229)	10	FALSE	33.15	31.6316	22.72	11.971	11.787	-0.1842	0.11315	1.08159	11.688	11.766	0.07881	-0.06639	0.955025	11.836	12.151	0.3149	-0.05936	0.95969	831.969	1661.92	2	9.82159e-05	0.0590619	UL01429LS_mascot-38812-15415_15415	FALSE
14-3-3 protein, putative OS=Plasmodium falciparum (isolate 3D7) GN=MAL8P1.69 PE=3 SV=1	C0H4V6	LIPNTSESESK	TMT6plex (+229), TMT6plex (+229)	10	FALSE	27.1	31.5836	16.36	11.807	12.101	0.2944	0.11315	1.08159	11.673	11.487	-0.1859	-0.06639	0.955025	12.163	11.968	-0.1945	-0.05936	0.95969	831.97	1661.92	2	0.000512136	0.307971	UL01429LS_mascot-209395-15631_15631	FALSE
14-3-3 protein, putative OS=Plasmodium falciparum (isolate 3D7) GN=MAL8P1.69 PE=3 SV=1	C0H4V6	LIPNTSESESK	TMT6plex (+229), TMT6plex (+229)	10	FALSE	25.01	31.6197	15	11.729	11.623	-0.106	0.11315	1.08159	11.82	11.805	-0.01509	-0.06639	0.955025	12.302	11.919	-0.3834	-0.05936	0.95969	831.969	1661.92	2	0.000586497	0.352689	UL01429LS_mascot-59269-13882_13882	FALSE
14-3-3 protein, putative OS=Plasmodium falciparum (isolate 3D7) GN=MAL8P1.69 PE=3 SV=1	C0H4V6	LIPNTSESESK	TMT6plex (+229), TMT6plex (+229)	10	FALSE	12.45	31.6465	3.06	11.925	12.266	0.3404	0.11315	1.08159	11.762	11.563	-0.199	-0.06639	0.955025	12.074	11.609	-0.4646	-0.05936	0.95969	831.97	1661.93	2	0.000878347	0.528191	UL01429LS_mascot-209277-15499_15499	FALSE
14-3-3 protein, putative OS=Plasmodium falciparum (isolate 3D7) GN=MAL8P1.69 PE=3 SV=1	C0H4V6	LIPNTSESESK	TMT6plex (+229), TMT6plex (+229)	10	FALSE	8.63	31.6465	3.14	11.76	11.994	0.2341	0.11315	1.08159	11.857	11.809	-0.04817	-0.06639	0.955025	11.843	11.937	0.09343	-0.05936	0.95969	831.969	1661.92	2	0.000708567	0.426096	UL01429LS_mascot-189937-15908_15908	FALSE
14-3-3 protein, putative OS=Plasmodium falciparum (isolate 3D7) GN=MAL8P1.69 PE=3 SV=1	C0H4V6	NLLSVAYK	TMT6plex (+229), TMT6plex (+229)	8	FALSE	47.43	28.0414	29.78	11.818	11.729	-0.08897	-0.092525	0.93788	11.873	11.849	-0.02373	-0.050865	0.965357	11.987	11.942	-0.04544	0.02412	1.01686	683.43	1364.84	2	0.0014887	1.08994	UL01429LS_mascot-18605-20964_20964	FALSE
14-3-3 protein, putative OS=Plasmodium falciparum (isolate 3D7) GN=MAL8P1.69 PE=3 SV=1	C0H4V6	NLLSVAYK	TMT6plex (+229), TMT6plex (+229)	8	FALSE	47.22	28.0414	29.73	11.844	11.748	-0.09608	-0.092525	0.93788	11.822	11.751	-0.07113	-0.050865	0.965357	11.975	12.058	0.08274	0.02412	1.01686	683.43	1364.84	2	0.00124456	0.911195	UL01429LS_mascot-172218-19343_19343	FALSE
14-3-3 protein, putative OS=Plasmodium falciparum (isolate 3D7) GN=MAL8P1.69 PE=3 SV=1	C0H4V6	NLLSVAYK	TMT6plex (+229), TMT6plex (+229)	8	FALSE	44.98	28.0414	29.21	11.927	11.79	-0.1374	-0.092525	0.93788	11.834	11.785	-0.04978	-0.050865	0.965357	11.921	11.943	0.02192	0.02412	1.01686	683.429	1364.84	2	0.000390065	0.285584	UL01429LS_mascot-18526-20877_20877	FALSE
14-3-3 protein, putative OS=Plasmodium falciparum (isolate 3D7) GN=MAL8P1.69 PE=3 SV=1	C0H4V6	NLLSVAYK	TMT6plex (+229), TMT6plex (+229)	8	FALSE	42.3	28.0414	27.28	11.84	11.886	0.04595	-0.092525	0.93788	11.721	11.737	0.01599	-0.050865	0.965357	11.967	12.049	0.08157	0.02412	1.01686	683.429	1364.84	2	0.000390065	0.285584	UL01429LS_mascot-18564-20919_20919	FALSE
14-3-3 protein, putative OS=Plasmodium falciparum (isolate 3D7) GN=MAL8P1.69 PE=3 SV=1	C0H4V6	NLLSVAYK	TMT6plex (+229), TMT6plex (+229)	8	FALSE	41.02	28.0414	28.04	11.942	11.824	-0.1182	-0.092525	0.93788	11.843	11.934	0.09047	-0.050865	0.965357	11.815	11.841	0.02632	0.02412	1.01686	683.429	1364.84	2	0.000390065	0.285584	UL01429LS_mascot-172176-19296_19296	FALSE
14-3-3 protein, putative OS=Plasmodium falciparum (isolate 3D7) GN=MAL8P1.69 PE=3 SV=1	C0H4V6	NLLSVAYK	TMT6plex (+229), TMT6plex (+229)	8	FALSE	33.19	28.0414	16.73	11.974	11.81	-0.1647	-0.092525	0.93788	11.814	11.671	-0.1427	-0.050865	0.965357	11.903	12.026	0.1233	0.02412	1.01686	683.429	1364.84	2	0.000878347	0.643076	UL01429LS_mascot-172269-19399_19399	FALSE
14-3-3 protein, putative OS=Plasmodium falciparum (isolate 3D7) GN=MAL8P1.69 PE=3 SV=1	C0H4V6	NLLSVAYK	TMT6plex (+229), TMT6plex (+229)	8	FALSE	31.11	28.5003	19.89	11.904	11.818	-0.08573	-0.092525	0.93788	11.928	11.775	-0.1535	-0.050865	0.965357	11.897	11.878	-0.01892	0.02412	1.01686	683.429	1364.84	2	0.000464427	0.340028	UL01429LS_mascot-41721-18618_18618	FALSE
14-3-3 protein, putative OS=Plasmodium falciparum (isolate 3D7) GN=MAL8P1.69 PE=3 SV=1	C0H4V6	NLLSVAYK	TMT6plex (+229), TMT6plex (+229)	8	FALSE	22.85	28.0414	15.65	11.914	11.989	0.07493	-0.092525	0.93788	11.797	11.745	-0.05195	-0.050865	0.965357	11.872	11.883	0.01078	0.02412	1.01686	683.429	1364.84	2	0.000145925	0.106838	UL01429LS_mascot-41759-18660_18660	FALSE
14-3-3 protein, putative OS=Plasmodium falciparum (isolate 3D7) GN=MAL8P1.69 PE=3 SV=1	C0H4V6	NVAATYR	TMT6plex (+229)	7	FALSE	18.5	25.7864	16.36	11.813	11.829	0.0167	0.0167	1.01164	11.689	11.877	0.1878	0.006615	1.0046	11.956	12.035	0.07868	0.0143	1.00996	512.293	1022.57	2	2.38544e-05	0.0233049	UL01429LS_mascot-162285-8387_8387	FALSE
14-3-3 protein, putative OS=Plasmodium falciparum (isolate 3D7) GN=MAL8P1.69 PE=3 SV=1	C0H4V6	NVAATYR	TMT6plex (+229)	7	FALSE	14.7	25.7864	7.79	11.824	11.986	0.1616	0.0167	1.01164	11.739	11.745	0.006615	0.006615	1.0046	11.945	11.96	0.0143	0.0143	1.00996	512.293	1022.57	2	9.82159e-05	0.0959535	UL01429LS_mascot-5794-6867_6867	FALSE
14-3-3 protein, putative OS=Plasmodium falciparum (isolate 3D7) GN=MAL8P1.69 PE=3 SV=1	C0H4V6	NVAATYR	TMT6plex (+229)	7	FALSE	14.51	25.6937	9.39	11.71	11.869	0.1591	0.0167	1.01164	11.892	11.876	-0.01692	0.006615	1.0046	11.838	12.014	0.1758	0.0143	1.00996	512.293	1022.57	2	0.000512136	0.500338	UL01429LS_mascot-5868-6949_6949	FALSE
14-3-3 protein, putative OS=Plasmodium falciparum (isolate 3D7) GN=MAL8P1.69 PE=3 SV=1	C0H4V6	NVAATYR	TMT6plex (+229)	7	FALSE	13.82	25.6937	8.56	11.861	11.885	0.02399	0.0167	1.01164	11.792	11.769	-0.02281	0.006615	1.0046	11.983	11.908	-0.07467	0.0143	1.00996	512.293	1022.57	2	0.000512136	0.500338	UL01429LS_mascot-5831-6908_6908	FALSE
14-3-3 protein, putative OS=Plasmodium falciparum (isolate 3D7) GN=MAL8P1.69 PE=3 SV=1	C0H4V6	NVAATYR	TMT6plex (+229)	7	FALSE	12.06	25.7864	12.06	11.749	11.62	-0.1288	0.0167	1.01164	11.816	11.945	0.1289	0.006615	1.0046	12.056	12.012	-0.04409	0.0143	1.00996	512.293	1022.57	2	0.000267995	0.261822	UL01429LS_mascot-162133-8220_8220	FALSE
14-3-3 protein, putative OS=Plasmodium falciparum (isolate 3D7) GN=MAL8P1.69 PE=3 SV=1	C0H4V6	NVAATYR	TMT6plex (+229)	7	FALSE	9.98	25.7171	6.79	11.847	11.773	-0.07393	0.0167	1.01164	11.814	11.987	0.173	0.006615	1.0046	11.849	11.928	0.07922	0.0143	1.00996	512.293	1022.57	2	0.000756276	0.738855	UL01429LS_mascot-5908-6993_6993	FALSE
14-3-3 protein, putative OS=Plasmodium falciparum (isolate 3D7) GN=MAL8P1.69 PE=3 SV=1	C0H4V6	NVAATYR	TMT6plex (+229)	7	FALSE	8.78	25.7864	8.78	11.819	11.8	-0.01885	0.0167	1.01164	11.824	11.78	-0.04403	0.006615	1.0046	12.105	11.871	-0.2338	0.0143	1.00996	512.293	1022.57	2	0.000267995	0.261822	UL01429LS_mascot-162185-8277_8277	FALSE
14-3-3 protein, putative OS=Plasmodium falciparum (isolate 3D7) GN=MAL8P1.69 PE=3 SV=1	C0H4V6	SKDEGLE	TMT6plex (+229), TMT6plex (+229)	1	FALSE	7.43	29.7909	7.43	11.868	11.791	-0.07672	-0.07672	0.948211	11.814	11.687	-0.1276	-0.1276	0.915353	12.03	12.009	-0.0208	-0.0208	0.985686	618.349	1234.68	2	0.00197698	1.5999	UL01429LS_mascot-245115-9040_9040	FALSE
14-3-3 protein, putative OS=Plasmodium falciparum (isolate 3D7) GN=MAL8P1.69 PE=3 SV=1	C0H4V6	TLVEQcVNNDKDELTVEER	TMT6plex (+229), Carbamidomethyl (+57), TMT6plex (+229)	5	FALSE	27.12	34.6967	27.12	12.083	12.092	0.008942	0.008942	1.00622	11.445	11.591	0.146	-0.1913	0.875816	11.693	12.294	0.6013	0.02448	1.01711	917.145	2748.41	3	0.013255	4.82103	UL01429LS_mascot-252751-17977_17977	FALSE
14-3-3 protein, putative OS=Plasmodium falciparum (isolate 3D7) GN=MAL8P1.69 PE=3 SV=1	C0H4V6	TLVEQcVNNDKDELTVEER	TMT6plex (+229), Carbamidomethyl (+57), TMT6plex (+229)	5	FALSE	20.13	34.6938	20.13	11.746	11.845	0.09861	0.008942	1.00622	11.799	11.593	-0.2067	-0.1913	0.875816	12.095	12.12	0.02448	0.02448	1.01711	917.143	2748.41	3	0.00684635	2.49011	UL01429LS_mascot-272491-14915_14915	FALSE
14-3-3 protein, putative OS=Plasmodium falciparum (isolate 3D7) GN=MAL8P1.69 PE=3 SV=1	C0H4V6	TLVEQcVNNDKDELTVEER	TMT6plex (+229), Carbamidomethyl (+57), TMT6plex (+229)	5	FALSE	18.75	34.6805	18.75	11.605	12.033	0.4279	0.008942	1.00622	11.958	11.847	-0.1117	-0.1913	0.875816	11.973	11.782	-0.1914	0.02448	1.01711	917.146	2748.41	3	0.0139875	5.08742	UL01429LS_mascot-252867-18117_18117	FALSE
14-3-3 protein, putative OS=Plasmodium falciparum (isolate 3D7) GN=MAL8P1.69 PE=3 SV=1	C0H4V6	TLVEQcVNNDKDELTVEER	TMT6plex (+229), Carbamidomethyl (+57), TMT6plex (+229)	5	FALSE	17.22	34.612	17.22	11.786	11.718	-0.06719	0.008942	1.00622	12.112	11.871	-0.2413	-0.1913	0.875816	11.822	11.89	0.06847	0.02448	1.01711	917.139	2748.4	3	0.00432309	1.57237	UL01429LS_mascot-102395-16244_16244	FALSE
14-3-3 protein, putative OS=Plasmodium falciparum (isolate 3D7) GN=MAL8P1.69 PE=3 SV=1	C0H4V6	TLVEQcVNNDKDELTVEER	TMT6plex (+229), Carbamidomethyl (+57), TMT6plex (+229)	5	FALSE	14.77	34.7129	14.77	11.949	11.604	-0.3453	0.008942	1.00622	11.842	11.65	-0.1913	-0.1913	0.875816	12.177	11.977	-0.1993	0.02448	1.01711	917.138	2748.39	3	0.0081683	2.97094	UL01429LS_mascot-102329-16165_16165	FALSE
14-3-3 protein, putative OS=Plasmodium falciparum (isolate 3D7) GN=MAL8P1.69 PE=3 SV=1	C0H4V6	VEEELNNIcQDILNLLTK	TMT6plex (+229), Carbamidomethyl (+57), TMT6plex (+229)	4	FALSE	85.14	32.9535	85.14	11.857	11.763	-0.0934	-0.027525	0.981102	11.682	11.569	-0.1126	0.17125	1.12603	12.078	12.249	0.1706	0.14645	1.10684	1308.73	2615.44	2	0.0134516	5.14117	UL01429LS_mascot-107812-23050_23050	FALSE
14-3-3 protein, putative OS=Plasmodium falciparum (isolate 3D7) GN=MAL8P1.69 PE=3 SV=1	C0H4V6	VEEELNNIcQDILNLLTK	TMT6plex (+229), Carbamidomethyl (+57), TMT6plex (+229)	4	FALSE	55.85	33.3183	55.85	11.735	11.773	0.03835	-0.027525	0.981102	11.592	11.769	0.1768	0.17125	1.12603	12.306	12.024	-0.2824	0.14645	1.10684	872.816	2615.43	3	0.000498689	0.190599	UL01429LS_mascot-107805-23042_23042	FALSE
14-3-3 protein, putative OS=Plasmodium falciparum (isolate 3D7) GN=MAL8P1.69 PE=3 SV=1	C0H4V6	VEEELNNIcQDILNLLTK	TMT6plex (+229), Carbamidomethyl (+57), TMT6plex (+229)	4	FALSE	49.09	33.5468	48.21	12.158	11.432	-0.7266	-0.027525	0.981102	11.5	11.665	0.1657	0.17125	1.12603	12.103	12.341	0.2378	0.14645	1.10684	872.815	2615.42	3	0.002431	0.929128	UL01429LS_mascot-259413-25595_25595	FALSE
14-3-3 protein, putative OS=Plasmodium falciparum (isolate 3D7) GN=MAL8P1.69 PE=3 SV=1	C0H4V6	VEEELNNIcQDILNLLTK	TMT6plex (+229), Carbamidomethyl (+57), TMT6plex (+229)	4	FALSE	41.49	33.3183	41.49	11.41	12.028	0.6177	-0.027525	0.981102	11.635	11.998	0.363	0.17125	1.12603	12.003	12.126	0.1223	0.14645	1.10684	872.816	2615.43	3	0.000498689	0.190599	UL01429LS_mascot-259449-25636_25636	FALSE
14-3-3 protein, putative OS=Plasmodium falciparum (isolate 3D7) GN=MAL8P1.69 PE=3 SV=1	C0H4V6	YDEmADAmR	TMT6plex (+229), Oxidation (+16), Oxidation (+16)	3	FALSE	12.31	25.7749	12.31	11.804	11.92	0.1161	0.1161	1.0838	11.877	11.725	-0.1521	-0.0603	0.959065	11.965	11.908	-0.05757	-0.03737	0.97443	681.797	1361.58	2	9.82159e-05	0.0720805	UL01429LS_mascot-241836-5379_5379	FALSE
14-3-3 protein, putative OS=Plasmodium falciparum (isolate 3D7) GN=MAL8P1.69 PE=3 SV=1	C0H4V6	YDEmADAmR	TMT6plex (+229), Oxidation (+16), Oxidation (+16)	3	FALSE	8.46	25.832	8.46	11.972	11.714	-0.2572	0.1161	1.0838	11.872	11.839	-0.03331	-0.0603	0.959065	11.911	11.89	-0.02076	-0.03737	0.97443	681.797	1361.58	2	0.000390065	0.286268	UL01429LS_mascot-241878-5426_5426	FALSE
14-3-3 protein, putative OS=Plasmodium falciparum (isolate 3D7) GN=MAL8P1.69 PE=3 SV=1	C0H4V6	YDEmADAmR	TMT6plex (+229), Oxidation (+16), Oxidation (+16)	3	FALSE	8.43	25.7403	8.43	11.599	11.721	0.1222	0.1161	1.0838	12.031	11.971	-0.0603	-0.0603	0.959065	11.958	11.92	-0.03737	-0.03737	0.97443	681.797	1361.58	2	0.000830638	0.609604	UL01429LS_mascot-220534-6335_6335	FALSE
14-3-3 protein, putative OS=Plasmodium falciparum (isolate 3D7) GN=MAL8P1.69 PE=3 SV=1	C0H4V6	YDEmADAMR	TMT6plex (+229), Oxidation (+16)	1	FALSE	9.56	25.2892	9.56	11.767	11.911	0.1446	0.1446	1.10542	12.088	12.135	0.04712	0.04712	1.0332	11.793	11.504	-0.2889	-0.2889	0.818526	673.8	1345.58	2	0.000267995	0.199017	UL01429LS_mascot-75389-9741_9741	FALSE
14-3-3 protein, putative OS=Plasmodium falciparum (isolate 3D7) GN=MAL8P1.69 PE=3 SV=1	C0H4V6	YDEMADAmR	TMT6plex (+229), Oxidation (+16)	4	FALSE	25.86	25.3275	25.86	11.661	11.914	0.2536	0.06866	1.04874	11.964	11.861	-0.1021	-0.05786	0.960688	12.054	11.745	-0.3084	-0.14817	0.902394	673.8	1345.58	2	2.38544e-05	0.0177146	UL01429LS_mascot-76586-11080_11080	FALSE
14-3-3 protein, putative OS=Plasmodium falciparum (isolate 3D7) GN=MAL8P1.69 PE=3 SV=1	C0H4V6	YDEMADAmR	TMT6plex (+229), Oxidation (+16)	4	FALSE	22.06	25.1587	22.06	11.65	11.709	0.05883	0.06866	1.04874	12.063	11.902	-0.1607	-0.05786	0.960688	11.793	12.082	0.2886	-0.14817	0.902394	673.799	1345.58	2	0.000586497	0.435542	UL01429LS_mascot-76502-10986_10986	FALSE
14-3-3 protein, putative OS=Plasmodium falciparum (isolate 3D7) GN=MAL8P1.69 PE=3 SV=1	C0H4V6	YDEMADAmR	TMT6plex (+229), Oxidation (+16)	4	FALSE	20.38	25.1587	20.38	11.758	11.836	0.07849	0.06866	1.04874	11.96	11.946	-0.01362	-0.05786	0.960688	11.843	11.855	0.01206	-0.14817	0.902394	673.799	1345.58	2	0.000586497	0.435542	UL01429LS_mascot-76535-11023_11023	FALSE
14-3-3 protein, putative OS=Plasmodium falciparum (isolate 3D7) GN=MAL8P1.69 PE=3 SV=1	C0H4V6	YDEMADAmR	TMT6plex (+229), Oxidation (+16)	4	FALSE	8.88	25.1587	8.88	11.762	11.781	0.01935	0.06866	1.04874	11.717	12.05	0.3331	-0.05786	0.960688	12.147	11.741	-0.4061	-0.14817	0.902394	673.799	1345.58	2	0.000342357	0.254239	UL01429LS_mascot-76474-10953_10953	FALSE
14-3-3 protein, putative OS=Plasmodium falciparum (isolate 3D7) GN=MAL8P1.69 PE=3 SV=1	C0H4V6	YDEMADAMR	TMT6plex (+229)	1	FALSE	27.5	27.1181	20.28	11.823	11.881	0.05753	0.05753	1.04068	11.933	11.898	-0.03494	-0.03494	0.976072	11.925	11.738	-0.1866	-0.1866	0.878674	665.802	1329.59	2	0.000267995	0.20141	UL01429LS_mascot-80574-15523_15523	FALSE
14-3-3 protein, putative OS=Plasmodium falciparum (isolate 3D7) GN=MAL8P1.69 PE=3 SV=1	C0H4V6	YISEFScDEGKK	TMT6plex (+229), Carbamidomethyl (+57), TMT6plex (+229), TMT6plex (+229)	1	FALSE	8.46	33.2263	8.46	11.842	11.63	-0.2121	-0.2121	0.86328	12.029	11.683	-0.3466	-0.3466	0.786435	11.978	12.036	0.05758	0.05758	1.04072	717.385	2149.13	3	0.000233733	0.108706	UL01429LS_mascot-81112-16125_16125	FALSE
1-cys peroxiredoxin OS=Plasmodium falciparum (isolate 3D7) GN=1-cyspxn PE=4 SV=1	Q8IAM2	cVFFISPDKK	Carbamidomethyl (+57), TMT6plex (+229), TMT6plex (+229), TMT6plex (+229)	1	FALSE	14.08	30.6744	14.08	12.891	12.94	0.04887	0.04887	1.03445	12.982	12.587	-0.3947	-0.3947	0.760648	13.242	13.051	-0.1904	-0.1904	0.876363	643.381	1927.12	3	0.00114926	0.59605	UL01429LS_mascot-18516-20866_20866	FALSE
1-cys peroxiredoxin OS=Plasmodium falciparum (isolate 3D7) GN=1-cyspxn PE=4 SV=1	Q8IAM2	mHEEFLK	Oxidation (+16), TMT6plex (+229), TMT6plex (+229)	2	FALSE	28.24	30.7628	15.57	12.377	13.15	0.7738	0.26635	1.20276	13.091	12.659	-0.4325	-0.34395	0.787881	13.236	13.18	-0.05516	0.17802	1.13133	469.928	1406.76	3	0.000111662	0.0793186	UL01429LS_mascot-77383-11967_11967	FALSE
1-cys peroxiredoxin OS=Plasmodium falciparum (isolate 3D7) GN=1-cyspxn PE=4 SV=1	Q8IAM2	mHEEFLK	Oxidation (+16), TMT6plex (+229), TMT6plex (+229)	2	FALSE	9.07	30.7628	8.3	12.915	12.674	-0.2411	0.26635	1.20276	13.101	12.846	-0.2554	-0.34395	0.787881	12.873	13.284	0.4112	0.17802	1.13133	469.928	1406.76	3	0.000111662	0.0793186	UL01429LS_mascot-77450-12042_12042	FALSE
1-cys peroxiredoxin OS=Plasmodium falciparum (isolate 3D7) GN=1-cyspxn PE=4 SV=1	Q8IAM2	ATVLYPATTGR	TMT6plex (+229)	2	FALSE	25.98	30.1745	18.1	12.8	12.776	-0.02353	0.0189	1.01319	12.938	12.598	-0.3405	-0.205805	0.867055	13.282	13.299	0.01709	-0.032825	0.977504	689.898	1377.78	2	0.000708567	0.513906	UL01429LS_mascot-14344-16275_16275	FALSE
1-cys peroxiredoxin OS=Plasmodium falciparum (isolate 3D7) GN=1-cyspxn PE=4 SV=1	Q8IAM2	ATVLYPATTGR	TMT6plex (+229)	2	FALSE	23.7	30.1703	15.9	12.801	12.863	0.06133	0.0189	1.01319	12.865	12.793	-0.07111	-0.205805	0.867055	13.227	13.144	-0.08274	-0.032825	0.977504	689.897	1377.78	2	0.00351618	2.5502	UL01429LS_mascot-14304-16231_16231	FALSE
1-cys peroxiredoxin OS=Plasmodium falciparum (isolate 3D7) GN=1-cyspxn PE=4 SV=1	Q8IAM2	ESHDQWIEDIK	TMT6plex (+229), TMT6plex (+229)	1	FALSE	23.03	34.4107	23.03	13.204	12.676	-0.5289	-0.5289	0.693083	12.982	12.718	-0.2636	-0.2636	0.833007	13.074	13.039	-0.0353	-0.0353	0.975829	619.996	1856.97	3	0.00169858	0.914209	UL01429LS_mascot-101798-15498_15498	FALSE
1-cys peroxiredoxin OS=Plasmodium falciparum (isolate 3D7) GN=1-cyspxn PE=4 SV=1	Q8IAM2	GLPLTcR	TMT6plex (+229), Carbamidomethyl (+57)	3	FALSE	16.37	29.6942	16.37	12.863	12.926	0.06364	-0.08181	0.944871	12.94	12.907	-0.03354	-0.1069	0.928581	12.955	13.102	0.1469	0.06341	1.04493	523.305	1044.6	2	2.38544e-05	0.022814	UL01429LS_mascot-12854-14636_14636	FALSE
1-cys peroxiredoxin OS=Plasmodium falciparum (isolate 3D7) GN=1-cyspxn PE=4 SV=1	Q8IAM2	GLPLTcR	TMT6plex (+229), Carbamidomethyl (+57)	3	FALSE	12.68	29.6988	12.68	12.968	12.868	-0.09988	-0.08181	0.944871	12.98	12.873	-0.1069	-0.1069	0.928581	13.04	12.965	-0.07527	0.06341	1.04493	523.305	1044.59	2	0.000464427	0.444172	UL01429LS_mascot-12899-14685_14685	FALSE
1-cys peroxiredoxin OS=Plasmodium falciparum (isolate 3D7) GN=1-cyspxn PE=4 SV=1	Q8IAM2	GLPLTcR	TMT6plex (+229), Carbamidomethyl (+57)	3	FALSE	7.18	29.6988	7.18	13.027	12.945	-0.08181	-0.08181	0.944871	12.93	12.797	-0.1333	-0.1069	0.928581	12.965	13.028	0.06341	0.06341	1.04493	523.305	1044.6	2	0.000342357	0.327425	UL01429LS_mascot-12816-14594_14594	FALSE
1-cys peroxiredoxin OS=Plasmodium falciparum (isolate 3D7) GN=1-cyspxn PE=4 SV=1	Q8IAM2	KLDVPSQK	TMT6plex (+229), TMT6plex (+229), TMT6plex (+229)	4	FALSE	19.71	27.2263	15.63	12.745	12.924	0.179	-0.0861	0.942066	12.929	12.542	-0.3868	-0.2763	0.825706	13.403	13.15	-0.2537	0.0950825	1.06813	534.678	1601.01	3	0.00127133	0.79358	UL01429LS_mascot-13640-15501_15501	FALSE
1-cys peroxiredoxin OS=Plasmodium falciparum (isolate 3D7) GN=1-cyspxn PE=4 SV=1	Q8IAM2	KLDVPSQK	TMT6plex (+229), TMT6plex (+229), TMT6plex (+229)	4	FALSE	8.9	27.2263	6.21	13.247	12.545	-0.7021	-0.0861	0.942066	13.061	12.579	-0.4821	-0.2763	0.825706	12.949	13.313	0.3636	0.0950825	1.06813	534.678	1601.01	3	0.00108822	0.679284	UL01429LS_mascot-37462-13927_13927	FALSE
1-cys peroxiredoxin OS=Plasmodium falciparum (isolate 3D7) GN=1-cyspxn PE=4 SV=1	Q8IAM2	KLDVPSQK	TMT6plex (+229), TMT6plex (+229), TMT6plex (+229)	4	FALSE	8.29	27.4663	8.29	13.06	12.767	-0.2922	-0.0861	0.942066	12.753	12.863	0.1096	-0.2763	0.825706	13.028	13.222	0.1941	0.0950825	1.06813	534.678	1601.01	3	0.000193513	0.120793	UL01429LS_mascot-13602-15459_15459	FALSE
1-cys peroxiredoxin OS=Plasmodium falciparum (isolate 3D7) GN=1-cyspxn PE=4 SV=1	Q8IAM2	KLDVPSQK	TMT6plex (+229), TMT6plex (+229), TMT6plex (+229)	4	FALSE	6.87	27.3878	6.87	12.88	13	0.12	-0.0861	0.942066	12.955	12.789	-0.1658	-0.2763	0.825706	13.037	13.033	-0.003935	0.0950825	1.06813	534.678	1601.01	3	0.000172697	0.1078	UL01429LS_mascot-13704-15571_15571	FALSE
1-cys peroxiredoxin OS=Plasmodium falciparum (isolate 3D7) GN=1-cyspxn PE=4 SV=1	Q8IAM2	MHEEFLK	TMT6plex (+229), TMT6plex (+229)	2	FALSE	31.52	30.1326	22.82	13.015	12.939	-0.07612	0.02774	1.01941	12.787	12.419	-0.368	-0.2461	0.843173	13.257	13.277	0.02039	0.05552	1.03923	464.597	1390.77	3	0.000111662	0.0802301	UL01429LS_mascot-79900-14775_14775	FALSE
1-cys peroxiredoxin OS=Plasmodium falciparum (isolate 3D7) GN=1-cyspxn PE=4 SV=1	Q8IAM2	MHEEFLK	TMT6plex (+229), TMT6plex (+229)	2	FALSE	15.34	30.1326	15.34	12.691	12.823	0.1316	0.02774	1.01941	13.092	12.968	-0.1242	-0.2461	0.843173	13.014	13.105	0.09065	0.05552	1.03923	696.391	1390.77	2	9.82159e-05	0.0705688	UL01429LS_mascot-79943-14822_14822	FALSE
1-cys peroxiredoxin OS=Plasmodium falciparum (isolate 3D7) GN=1-cyspxn PE=4 SV=1	Q8IAM2	SLQLTNTHPVATPVNWK	TMT6plex (+229), TMT6plex (+229)	2	FALSE	27.42	32.5018	27.42	12.965	12.661	-0.3046	0.1448	1.10558	12.998	12.717	-0.2805	-0.26895	0.829923	13.079	13.274	0.1948	-0.0771	0.947961	788.786	2363.34	3	0.00108822	0.460265	UL01429LS_mascot-18377-20713_20713	FALSE
1-cys peroxiredoxin OS=Plasmodium falciparum (isolate 3D7) GN=1-cyspxn PE=4 SV=1	Q8IAM2	SLQLTNTHPVATPVNWK	TMT6plex (+229), TMT6plex (+229)	2	FALSE	27	32.4822	27	12.435	13.029	0.5942	0.1448	1.10558	12.815	12.557	-0.2574	-0.26895	0.829923	13.603	13.254	-0.349	-0.0771	0.947961	788.786	2363.34	3	0.000722014	0.305376	UL01429LS_mascot-18426-20767_20767	FALSE
2,3-bisphosphoglycerate-dependent phosphoglycerate mutase OS=Plasmodium falciparum (isolate 3D7) GN=gpmA PE=1 SV=1	Q8IIG6	AIcTAWNVLK	TMT6plex (+229), Carbamidomethyl (+57), TMT6plex (+229)	3	FALSE	62.95	31.2222	53.4	12.744	12.667	-0.07736	-0.02153	0.985187	12.516	12.472	-0.04398	-0.08132	0.945192	13.074	12.862	-0.2124	-0.1739	0.886443	817.479	1632.94	2	2.38544e-05	0.0145992	UL01429LS_mascot-20316-22846_22846	FALSE
2,3-bisphosphoglycerate-dependent phosphoglycerate mutase OS=Plasmodium falciparum (isolate 3D7) GN=gpmA PE=1 SV=1	Q8IIG6	AIcTAWNVLK	TMT6plex (+229), Carbamidomethyl (+57), TMT6plex (+229)	3	FALSE	62.51	31.232	49.82	12.665	12.643	-0.02153	-0.02153	0.985187	12.585	12.469	-0.1153	-0.08132	0.945192	12.941	13.031	0.08955	-0.1739	0.886443	817.479	1632.94	2	0.000390065	0.238725	UL01429LS_mascot-20356-22890_22890	FALSE
2,3-bisphosphoglycerate-dependent phosphoglycerate mutase OS=Plasmodium falciparum (isolate 3D7) GN=gpmA PE=1 SV=1	Q8IIG6	AIcTAWNVLK	TMT6plex (+229), Carbamidomethyl (+57), TMT6plex (+229)	3	FALSE	60.43	30.8063	53.44	12.712	12.775	0.06315	-0.02153	0.985187	12.534	12.453	-0.08132	-0.08132	0.945192	13.017	12.843	-0.1739	-0.1739	0.886443	817.479	1632.94	2	0.00100042	0.612269	UL01429LS_mascot-43368-20430_20430	FALSE
2,3-bisphosphoglycerate-dependent phosphoglycerate mutase OS=Plasmodium falciparum (isolate 3D7) GN=gpmA PE=1 SV=1	Q8IIG6	DALPFTEcLK	TMT6plex (+229), Carbamidomethyl (+57), TMT6plex (+229)	5	FALSE	57.31	31.7435	50.34	12.646	12.603	-0.04314	-0.09028	0.93934	12.617	12.57	-0.04658	-0.1752	0.885645	12.846	13.053	0.2071	-0.01976	0.986397	826.46	1650.91	2	0.000586497	0.355041	UL01429LS_mascot-19864-22349_22349	FALSE
2,3-bisphosphoglycerate-dependent phosphoglycerate mutase OS=Plasmodium falciparum (isolate 3D7) GN=gpmA PE=1 SV=1	Q8IIG6	DALPFTEcLK	TMT6plex (+229), Carbamidomethyl (+57), TMT6plex (+229)	5	FALSE	50.26	31.7811	44.32	12.699	12.609	-0.09028	-0.09028	0.93934	12.584	12.399	-0.1854	-0.1752	0.885645	13.051	12.991	-0.05997	-0.01976	0.986397	826.46	1650.9	2	0.00119685	0.724523	UL01429LS_mascot-19825-22306_22306	FALSE
2,3-bisphosphoglycerate-dependent phosphoglycerate mutase OS=Plasmodium falciparum (isolate 3D7) GN=gpmA PE=1 SV=1	Q8IIG6	DALPFTEcLK	TMT6plex (+229), Carbamidomethyl (+57), TMT6plex (+229)	5	FALSE	39.76	31.7435	37.58	12.762	12.602	-0.1594	-0.09028	0.93934	12.56	12.492	-0.06853	-0.1752	0.885645	13.066	12.852	-0.2139	-0.01976	0.986397	826.46	1650.91	2	0.000708567	0.428938	UL01429LS_mascot-42884-19898_19898	FALSE
2,3-bisphosphoglycerate-dependent phosphoglycerate mutase OS=Plasmodium falciparum (isolate 3D7) GN=gpmA PE=1 SV=1	Q8IIG6	DALPFTEcLK	TMT6plex (+229), Carbamidomethyl (+57), TMT6plex (+229)	5	FALSE	39.04	31.7377	34.42	12.516	12.647	0.1307	-0.09028	0.93934	12.705	12.379	-0.3256	-0.1752	0.885645	13.053	13.034	-0.01976	-0.01976	0.986397	826.46	1650.91	2	0.000830638	0.502834	UL01429LS_mascot-42923-19941_19941	FALSE
2,3-bisphosphoglycerate-dependent phosphoglycerate mutase OS=Plasmodium falciparum (isolate 3D7) GN=gpmA PE=1 SV=1	Q8IIG6	DALPFTEcLK	TMT6plex (+229), Carbamidomethyl (+57), TMT6plex (+229)	5	FALSE	13.57	31.7202	12.18	13.226	12.504	-0.7213	-0.09028	0.93934	12.503	12.328	-0.1752	-0.1752	0.885645	12.586	13.187	0.6007	-0.01976	0.986397	551.309	1650.91	3	0.000193513	0.117145	UL01429LS_mascot-42919-19936_19936	FALSE
2,3-bisphosphoglycerate-dependent phosphoglycerate mutase OS=Plasmodium falciparum (isolate 3D7) GN=gpmA PE=1 SV=1	Q8IIG6	DALPFTEcLKDTVER	TMT6plex (+229), Carbamidomethyl (+57), TMT6plex (+229)	1	FALSE	7.42	33.4301	7.42	13.174	12.974	-0.2003	-0.2003	0.87037	12.957	12.337	-0.6197	-0.6197	0.650806	12.548	12.344	-0.2039	-0.2039	0.8682	751.405	2251.19	3	0.00110904	0.492425	UL01429LS_mascot-84498-19905_19905	FALSE
2,3-bisphosphoglycerate-dependent phosphoglycerate mutase OS=Plasmodium falciparum (isolate 3D7) GN=gpmA PE=1 SV=1	Q8IIG6	FDVVYTSVLK	TMT6plex (+229), TMT6plex (+229)	2	FALSE	58.84	30.3383	55.56	12.807	12.577	-0.2297	-0.06455	0.956244	12.58	12.479	-0.101	-0.1623	0.893599	12.932	12.96	0.02807	0.0165935	1.01157	814.987	1627.96	2	0.000145925	0.0895811	UL01429LS_mascot-64066-19318_19318	FALSE
2,3-bisphosphoglycerate-dependent phosphoglycerate mutase OS=Plasmodium falciparum (isolate 3D7) GN=gpmA PE=1 SV=1	Q8IIG6	FDVVYTSVLK	TMT6plex (+229), TMT6plex (+229)	2	FALSE	45.76	30.2979	45.76	12.657	12.758	0.1006	-0.06455	0.956244	12.623	12.399	-0.2236	-0.1623	0.893599	12.946	12.951	0.005117	0.0165935	1.01157	814.987	1627.96	2	0.000220286	0.135231	UL01429LS_mascot-20917-23507_23507	FALSE
2,3-bisphosphoglycerate-dependent phosphoglycerate mutase OS=Plasmodium falciparum (isolate 3D7) GN=gpmA PE=1 SV=1	Q8IIG6	FTGWTDVPLSEK	TMT6plex (+229), TMT6plex (+229)	1	FALSE	16.73	31.9838	15.93	12.659	12.69	0.03079	0.03079	1.02157	12.561	12.491	-0.07009	-0.07009	0.952579	12.882	13.052	0.1698	0.1698	1.1249	919.511	1837.01	2	0.00539495	2.9352	UL01429LS_mascot-84865-20311_20311	FALSE
2,3-bisphosphoglycerate-dependent phosphoglycerate mutase OS=Plasmodium falciparum (isolate 3D7) GN=gpmA PE=1 SV=1	Q8IIG6	FTGWTDVPLSEKGEEEAIAAGK	TMT6plex (+229), TMT6plex (+229), TMT6plex (+229)	2	FALSE	31.4	34.1847	30.25	12.713	12.273	-0.4396	-0.1323	0.912376	12.855	12.727	-0.1273	-0.1959	0.873028	12.784	12.982	0.1975	0.054505	1.0385	1008.22	3021.65	3	0.020213	6.68718	UL01429LS_mascot-254932-20511_20511	FALSE
2,3-bisphosphoglycerate-dependent phosphoglycerate mutase OS=Plasmodium falciparum (isolate 3D7) GN=gpmA PE=1 SV=1	Q8IIG6	FTGWTDVPLSEKGEEEAIAAGK	TMT6plex (+229), TMT6plex (+229), TMT6plex (+229)	2	FALSE	18.09	34.6879	18.09	12.653	12.829	0.175	-0.1323	0.912376	12.738	12.474	-0.2645	-0.1959	0.873028	12.864	12.776	-0.08849	0.054505	1.0385	1008.22	3021.62	3	0.00304135	1.00619	UL01429LS_mascot-104308-18627_18627	FALSE
2,3-bisphosphoglycerate-dependent phosphoglycerate mutase OS=Plasmodium falciparum (isolate 3D7) GN=gpmA PE=1 SV=1	Q8IIG6	GEEEAIAAGK	TMT6plex (+229), TMT6plex (+229)	2	FALSE	66.45	31.0209	55.51	12.6	12.642	0.04224	0.08402	1.05997	12.518	12.393	-0.1243	-0.1161	0.922679	13.073	13.108	0.03478	-0.07091	0.952037	716.906	1431.8	2	0.000342357	0.238942	UL01429LS_mascot-78278-12965_12965	FALSE
2,3-bisphosphoglycerate-dependent phosphoglycerate mutase OS=Plasmodium falciparum (isolate 3D7) GN=gpmA PE=1 SV=1	Q8IIG6	GEEEAIAAGK	TMT6plex (+229), TMT6plex (+229)	2	FALSE	47.1	31.0823	35.11	12.495	12.62	0.1258	0.08402	1.05997	12.526	12.419	-0.1079	-0.1161	0.922679	13.225	13.049	-0.1766	-0.07091	0.952037	716.906	1431.8	2	0.000267995	0.187042	UL01429LS_mascot-78228-12909_12909	FALSE
2,3-bisphosphoglycerate-dependent phosphoglycerate mutase OS=Plasmodium falciparum (isolate 3D7) GN=gpmA PE=1 SV=1	Q8IIG6	HYGSLQGLNK	TMT6plex (+229), TMT6plex (+229)	6	FALSE	38.46	30.8743	25.18	12.653	12.659	0.006748	0.110324	1.07947	12.431	12.693	0.2618	0.07685	1.05471	12.789	13.109	0.3202	0.024495	1.01712	525.64	1573.9	3	0.000905119	0.574714	UL01429LS_mascot-13992-15888_15888	FALSE
2,3-bisphosphoglycerate-dependent phosphoglycerate mutase OS=Plasmodium falciparum (isolate 3D7) GN=gpmA PE=1 SV=1	Q8IIG6	HYGSLQGLNK	TMT6plex (+229), TMT6plex (+229)	6	FALSE	33.88	30.8672	20.96	12.616	12.83	0.2139	0.110324	1.07947	12.893	12.559	-0.3341	0.07685	1.05471	12.522	12.914	0.3918	0.024495	1.01712	525.64	1573.9	3	0.000722014	0.458449	UL01429LS_mascot-13950-15842_15842	FALSE
2,3-bisphosphoglycerate-dependent phosphoglycerate mutase OS=Plasmodium falciparum (isolate 3D7) GN=gpmA PE=1 SV=1	Q8IIG6	HYGSLQGLNK	TMT6plex (+229), TMT6plex (+229)	6	FALSE	25.47	30.7628	17.46	12.565	12.918	0.3525	0.110324	1.07947	12.749	12.641	-0.1081	0.07685	1.05471	12.814	12.646	-0.168	0.024495	1.01712	525.64	1573.9	3	0.000172697	0.109656	UL01429LS_mascot-37743-14237_14237	FALSE
2,3-bisphosphoglycerate-dependent phosphoglycerate mutase OS=Plasmodium falciparum (isolate 3D7) GN=gpmA PE=1 SV=1	Q8IIG6	HYGSLQGLNK	TMT6plex (+229), TMT6plex (+229)	6	FALSE	22.83	30.5154	15.81	12.808	12.763	-0.04496	0.110324	1.07947	12.601	12.446	-0.1546	0.07685	1.05471	12.922	12.794	-0.1274	0.024495	1.01712	525.64	1573.9	3	0.000559724	0.355402	UL01429LS_mascot-13911-15799_15799	FALSE
2,3-bisphosphoglycerate-dependent phosphoglycerate mutase OS=Plasmodium falciparum (isolate 3D7) GN=gpmA PE=1 SV=1	Q8IIG6	HYGSLQGLNK	TMT6plex (+229), TMT6plex (+229)	6	FALSE	20.24	30.5154	13.21	12.575	12.921	0.3459	0.110324	1.07947	12.411	12.812	0.4015	0.07685	1.05471	12.755	12.861	0.1058	0.024495	1.01712	525.64	1573.9	3	0.000376619	0.239137	UL01429LS_mascot-37787-14285_14285	FALSE
2,3-bisphosphoglycerate-dependent phosphoglycerate mutase OS=Plasmodium falciparum (isolate 3D7) GN=gpmA PE=1 SV=1	Q8IIG6	HYGSLQGLNK	TMT6plex (+229), TMT6plex (+229)	6	FALSE	9.71	30.7628	7.84	12.762	12.548	-0.2141	0.110324	1.07947	12.403	12.694	0.2911	0.07685	1.05471	12.992	12.936	-0.05681	0.024495	1.01712	525.64	1573.9	3	0.000355803	0.22592	UL01429LS_mascot-14038-15938_15938	FALSE
2,3-bisphosphoglycerate-dependent phosphoglycerate mutase OS=Plasmodium falciparum (isolate 3D7) GN=gpmA PE=1 SV=1	Q8IIG6	KMDEVANQGK	TMT6plex (+229), TMT6plex (+229), TMT6plex (+229)	2	FALSE	10.77	31.3033	10.77	12.647	13.143	0.4959	0.21112	1.15759	12.553	12.665	0.112	-0.35095	0.784068	12.73	12.597	-0.1328	-0.0072	0.995022	603.016	1806.03	3	0.00133237	0.737322	UL01429LS_mascot-35710-11994_11994	FALSE
2,3-bisphosphoglycerate-dependent phosphoglycerate mutase OS=Plasmodium falciparum (isolate 3D7) GN=gpmA PE=1 SV=1	Q8IIG6	KMDEVANQGK	TMT6plex (+229), TMT6plex (+229), TMT6plex (+229)	2	FALSE	6.03	31.4176	6.03	12.904	12.83	-0.07366	0.21112	1.15759	12.753	11.94	-0.8139	-0.35095	0.784068	12.894	13.013	0.1184	-0.0072	0.995022	603.016	1806.03	3	0.000416838	0.230675	UL01429LS_mascot-35670-11950_11950	FALSE
2,3-bisphosphoglycerate-dependent phosphoglycerate mutase OS=Plasmodium falciparum (isolate 3D7) GN=gpmA PE=1 SV=1	Q8IIG6	KYGEEQVK	TMT6plex (+229), TMT6plex (+229), TMT6plex (+229)	2	FALSE	9.7	29.3702	9.7	12.724	12.701	-0.02307	0.02306	1.01611	12.587	12.478	-0.109	-0.1469	0.903189	12.952	12.892	-0.06007	0.058365	1.04129	556.669	1666.99	3	0.000660979	0.396272	UL01429LS_mascot-10232-11751_11751	FALSE
2,3-bisphosphoglycerate-dependent phosphoglycerate mutase OS=Plasmodium falciparum (isolate 3D7) GN=gpmA PE=1 SV=1	Q8IIG6	KYGEEQVK	TMT6plex (+229), TMT6plex (+229), TMT6plex (+229)	2	FALSE	7.59	29.3702	7.59	12.617	12.686	0.06919	0.02306	1.01611	12.683	12.499	-0.1848	-0.1469	0.903189	12.836	13.013	0.1768	0.058365	1.04129	556.669	1666.99	3	0.000294768	0.17672	UL01429LS_mascot-34536-10692_10692	FALSE
2,3-bisphosphoglycerate-dependent phosphoglycerate mutase OS=Plasmodium falciparum (isolate 3D7) GN=gpmA PE=1 SV=1	Q8IIG6	LDKEDNR	TMT6plex (+229), TMT6plex (+229)	1	FALSE	8.52	30.9026	0	13.01	11.901	-1.109	-1.109	0.463615	13.104	12.284	-0.82	-0.82	0.566442	12.767	13.269	0.5019	0.5019	1.41608	449.926	1346.76	3	0.000569426	0.422497	UL01429LS_mascot-52289-5749_5749	FALSE
2,3-bisphosphoglycerate-dependent phosphoglycerate mutase OS=Plasmodium falciparum (isolate 3D7) GN=gpmA PE=1 SV=1	Q8IIG6	SYDIPPPK	TMT6plex (+229), TMT6plex (+229)	5	FALSE	28.97	31.6643	20.37	12.752	12.728	-0.0242	0.03357	1.02354	12.561	12.577	0.01618	-0.0105	0.992748	12.885	12.831	-0.05339	0.03801	1.0267	687.905	1373.8	2	0.000464427	0.337813	UL01429LS_mascot-14974-16968_16968	FALSE
2,3-bisphosphoglycerate-dependent phosphoglycerate mutase OS=Plasmodium falciparum (isolate 3D7) GN=gpmA PE=1 SV=1	Q8IIG6	SYDIPPPK	TMT6plex (+229), TMT6plex (+229)	5	FALSE	28.69	31.5685	20.95	12.736	12.763	0.02734	0.03357	1.02354	12.601	12.59	-0.0105	-0.0105	0.992748	12.789	12.855	0.06621	0.03801	1.0267	687.905	1373.79	2	0.00131892	0.959352	UL01429LS_mascot-15015-17013_17013	FALSE
2,3-bisphosphoglycerate-dependent phosphoglycerate mutase OS=Plasmodium falciparum (isolate 3D7) GN=gpmA PE=1 SV=1	Q8IIG6	SYDIPPPK	TMT6plex (+229), TMT6plex (+229)	5	FALSE	24.01	31.4114	24.01	12.733	12.767	0.03357	0.03357	1.02354	12.66	12.449	-0.2111	-0.0105	0.992748	12.857	12.87	0.01272	0.03801	1.0267	687.906	1373.8	2	0.000512136	0.372515	UL01429LS_mascot-14936-16926_16926	FALSE
2,3-bisphosphoglycerate-dependent phosphoglycerate mutase OS=Plasmodium falciparum (isolate 3D7) GN=gpmA PE=1 SV=1	Q8IIG6	SYDIPPPK	TMT6plex (+229), TMT6plex (+229)	5	FALSE	17.97	31.5685	17.97	12.636	12.847	0.2108	0.03357	1.02354	12.615	12.51	-0.1043	-0.0105	0.992748	12.808	12.918	0.1101	0.03801	1.0267	687.905	1373.79	2	0.00131892	0.959352	UL01429LS_mascot-14899-16885_16885	FALSE
2,3-bisphosphoglycerate-dependent phosphoglycerate mutase OS=Plasmodium falciparum (isolate 3D7) GN=gpmA PE=1 SV=1	Q8IIG6	SYDIPPPK	TMT6plex (+229), TMT6plex (+229)	5	FALSE	17.95	31.5685	17.95	12.654	12.768	0.114	0.03357	1.02354	12.516	12.644	0.1281	-0.0105	0.992748	12.857	12.895	0.03801	0.03801	1.0267	687.905	1373.79	2	0.00156306	1.13693	UL01429LS_mascot-14758-16730_16730	FALSE
2,3-bisphosphoglycerate-dependent phosphoglycerate mutase OS=Plasmodium falciparum (isolate 3D7) GN=gpmA PE=1 SV=1	Q8IIG6	TADLLHVPVVK	TMT6plex (+229), TMT6plex (+229)	4	FALSE	24.78	28.9432	23.07	12.409	12.23	-0.1793	-0.06811	0.953887	12.568	12.928	0.36	-0.09565	0.935851	13.166	13.032	-0.134	-0.21895	0.859191	550.682	1649.02	3	0.00456723	2.76797	UL01429LS_mascot-18444-20787_20787	FALSE
2,3-bisphosphoglycerate-dependent phosphoglycerate mutase OS=Plasmodium falciparum (isolate 3D7) GN=gpmA PE=1 SV=1	Q8IIG6	TADLLHVPVVK	TMT6plex (+229), TMT6plex (+229)	4	FALSE	23.32	27.5511	21.42	12.969	12.555	-0.4147	-0.06811	0.953887	12.777	11.921	-0.8559	-0.09565	0.935851	13.208	12.904	-0.3039	-0.21895	0.859191	550.683	1649.03	3	0.00127133	0.770487	UL01429LS_mascot-18405-20744_20744	FALSE
2,3-bisphosphoglycerate-dependent phosphoglycerate mutase OS=Plasmodium falciparum (isolate 3D7) GN=gpmA PE=1 SV=1	Q8IIG6	TADLLHVPVVK	TMT6plex (+229), TMT6plex (+229)	4	FALSE	22.61	27.5664	20.89	12.577	12.673	0.09556	-0.06811	0.953887	12.799	12.422	-0.377	-0.09565	0.935851	13.156	12.707	-0.4484	-0.21895	0.859191	550.684	1649.03	3	0.000376619	0.228249	UL01429LS_mascot-18487-20834_20834	FALSE
2,3-bisphosphoglycerate-dependent phosphoglycerate mutase OS=Plasmodium falciparum (isolate 3D7) GN=gpmA PE=1 SV=1	Q8IIG6	TADLLHVPVVK	TMT6plex (+229), TMT6plex (+229)	4	FALSE	18.7	27.5511	17.32	12.796	12.839	0.04308	-0.06811	0.953887	12.415	12.601	0.1857	-0.09565	0.935851	12.833	12.849	0.01565	-0.21895	0.859191	550.683	1649.03	3	0.000905119	0.548546	UL01429LS_mascot-18368-20703_20703	FALSE
2,3-bisphosphoglycerate-dependent phosphoglycerate mutase OS=Plasmodium falciparum (isolate 3D7) GN=gpmA PE=1 SV=1	Q8IIG6	VLPFWFDHIAPDILANK	TMT6plex (+229), TMT6plex (+229)	1	FALSE	33.23	32.5527	33.23	12.672	12.784	0.1125	0.1125	1.0811	12.585	12.507	-0.07733	-0.07733	0.94781	12.9	12.886	-0.01371	-0.01371	0.990542	818.804	2453.39	3	0.00110904	0.451859	UL01429LS_mascot-118881-16022_16022	FALSE
2,3-bisphosphoglycerate-dependent phosphoglycerate mutase OS=Plasmodium falciparum (isolate 3D7) GN=gpmA PE=1 SV=1	Q8IIG6	WPGHNVVYK	TMT6plex (+229), TMT6plex (+229)	2	FALSE	20.23	31.7984	18.01	12.525	12.493	-0.03244	0.04383	1.03085	12.619	12.138	-0.481	-0.3405	0.789768	13.019	13.54	0.521	0.1737	1.12795	519.97	1556.89	3	0.000254549	0.163393	UL01429LS_mascot-15579-17634_17634	FALSE
2,3-bisphosphoglycerate-dependent phosphoglycerate mutase OS=Plasmodium falciparum (isolate 3D7) GN=gpmA PE=1 SV=1	Q8IIG6	WPGHNVVYK	TMT6plex (+229), TMT6plex (+229)	2	FALSE	19.1	31.7319	19.1	12.61	12.73	0.1201	0.04383	1.03085	12.703	12.503	-0.2	-0.3405	0.789768	12.98	12.807	-0.1736	0.1737	1.12795	519.969	1556.89	3	0.000477873	0.306743	UL01429LS_mascot-39167-15806_15806	FALSE
26S protease subunit regulatory subunit 6a, putative OS=Plasmodium falciparum (isolate 3D7) GN=PF11_0314 PE=3 SV=1	Q8II60	DIDDEKR	TMT6plex (+229), TMT6plex (+229)	2	FALSE	13.15	29.9034	1.53	11.625	11.601	-0.02335	-0.208975	0.865152	10.928	11.672	0.7437	0.41516	1.33345	11.53	11.477	-0.05282	-0.17381	0.886498	450.254	1347.74	3	0.000569426	0.422189	UL01429LS_mascot-72833-6877_6877	FALSE
26S protease subunit regulatory subunit 6a, putative OS=Plasmodium falciparum (isolate 3D7) GN=PF11_0314 PE=3 SV=1	Q8II60	DIDDEKR	TMT6plex (+229), TMT6plex (+229)	2	FALSE	11.21	29.8722	7.91	11.84	11.445	-0.3946	-0.208975	0.865152	11.281	11.368	0.08662	0.41516	1.33345	11.597	11.302	-0.2948	-0.17381	0.886498	450.254	1347.74	3	7.14431e-05	0.05297	UL01429LS_mascot-72867-6915_6915	FALSE
26S protease subunit regulatory subunit 6a, putative OS=Plasmodium falciparum (isolate 3D7) GN=PF11_0314 PE=3 SV=1	Q8II60	VIAATNRPDTLDPALLR	TMT6plex (+229)	1	FALSE	15.49	31.9921	15.14	11.476	11.387	-0.08927	-0.08927	0.939998	11.242	11.292	0.05003	0.05003	1.03529	11.679	11.756	0.07707	0.07707	1.05487	689.067	2064.18	3	0.0106097	5.13741	UL01429LS_mascot-18251-20574_20574	FALSE
26S protease subunit regulatory subunit 6a, putative OS=Plasmodium falciparum (isolate 3D7) GN=PF11_0314 PE=3 SV=1	Q8II60	VSLIDTEIK	TMT6plex (+229), TMT6plex (+229)	1	FALSE	50.84	29.154	27.83	11.581	11.599	0.01741	0.01741	1.01214	11.444	11.417	-0.02747	-0.02747	0.981139	11.389	11.403	0.01398	0.01398	1.00974	738.457	1474.9	2	0.00107478	0.728215	UL01429LS_mascot-83530-18823_18823	FALSE
26S proteasome AAA-ATPase subunit RPT3, putative OS=Plasmodium falciparum (isolate 3D7) GN=PFD0665c PE=3 SV=1	Q8I1V1	ADTLDPALLRPGR	TMT6plex (+229)	1	FALSE	11.18	31.0619	11.18	9.6343	9.7641	0.1297	0.1297	1.09407	9.5327	9.2891	-0.2436	-0.2436	0.844635	9.3372	9.6566	0.3194	0.3194	1.24781	541.984	1622.93	3	0.000416838	0.256684	UL01429LS_mascot-16710-18878_18878	FALSE
26S proteasome AAA-ATPase subunit RPT3, putative OS=Plasmodium falciparum (isolate 3D7) GN=PFD0665c PE=3 SV=1	Q8I1V1	ILLELLNQmDGFDK	TMT6plex (+229), Oxidation (+16), TMT6plex (+229)	9	FALSE	53.46	33.0621	50.85	9.7435	9.5421	-0.2013	-0.06156	0.958227	9.7615	9.3982	-0.3633	-0.1036	0.930708	9.4231	9.3455	-0.0776	0.1294	1.09384	708.401	2122.18	3	0.00672428	3.16706	UL01429LS_mascot-291460-17212_17212	FALSE
26S proteasome AAA-ATPase subunit RPT3, putative OS=Plasmodium falciparum (isolate 3D7) GN=PFD0665c PE=3 SV=1	Q8I1V1	ILLELLNQmDGFDK	TMT6plex (+229), Oxidation (+16), TMT6plex (+229)	9	FALSE	52.8	32.8421	50.86	10.187	9.6604	-0.5265	-0.06156	0.958227	9.2037	9.6267	0.423	-0.1036	0.930708	8.8628	9.6734	0.8106	0.1294	1.09384	708.4	2122.18	3	0.0041608	1.9597	UL01429LS_mascot-291448-17191_17191	FALSE
26S proteasome AAA-ATPase subunit RPT3, putative OS=Plasmodium falciparum (isolate 3D7) GN=PFD0665c PE=3 SV=1	Q8I1V1	ILLELLNQmDGFDK	TMT6plex (+229), Oxidation (+16), TMT6plex (+229)	9	FALSE	50.34	32.9314	48.69	9.5949	9.6043	0.009381	-0.06156	0.958227	9.684	9.5803	-0.1037	-0.1036	0.930708	9.3105	9.4399	0.1294	0.1294	1.09384	708.401	2122.18	3	0.00635806	2.99458	UL01429LS_mascot-276412-19713_19713	FALSE
26S proteasome AAA-ATPase subunit RPT3, putative OS=Plasmodium falciparum (isolate 3D7) GN=PFD0665c PE=3 SV=1	Q8I1V1	ILLELLNQmDGFDK	TMT6plex (+229), Oxidation (+16), TMT6plex (+229)	9	FALSE	49.22	32.7508	49.22	9.7541	9.6603	-0.09387	-0.06156	0.958227	9.4886	9.4461	-0.04248	-0.1036	0.930708	9.423	9.442	0.01906	0.1294	1.09384	1062.1	2122.18	2	0.00197698	0.931139	UL01429LS_mascot-276419-19721_19721	FALSE
26S proteasome AAA-ATPase subunit RPT3, putative OS=Plasmodium falciparum (isolate 3D7) GN=PFD0665c PE=3 SV=1	Q8I1V1	ILLELLNQmDGFDK	TMT6plex (+229), Oxidation (+16), TMT6plex (+229)	9	FALSE	46.27	32.9557	45.53	9.7822	9.7207	-0.06156	-0.06156	0.958227	9.0607	9.729	0.6684	-0.1036	0.930708	9.5831	9.3383	-0.2448	0.1294	1.09384	708.402	2122.18	3	0.00782291	3.68451	UL01429LS_mascot-276439-19746_19746	FALSE
26S proteasome AAA-ATPase subunit RPT3, putative OS=Plasmodium falciparum (isolate 3D7) GN=PFD0665c PE=3 SV=1	Q8I1V1	ILLELLNQmDGFDK	TMT6plex (+229), Oxidation (+16), TMT6plex (+229)	9	FALSE	43.23	32.9798	41.96	9.5104	9.6056	0.09528	-0.06156	0.958227	9.2631	9.6833	0.4202	-0.1036	0.930708	9.3968	9.7548	0.358	0.1294	1.09384	708.402	2122.18	3	0.0074567	3.51203	UL01429LS_mascot-276473-19790_19790	FALSE
26S proteasome AAA-ATPase subunit RPT3, putative OS=Plasmodium falciparum (isolate 3D7) GN=PFD0665c PE=3 SV=1	Q8I1V1	ILLELLNQmDGFDK	TMT6plex (+229), Oxidation (+16), TMT6plex (+229)	9	FALSE	42.13	32.9535	41.14	9.1153	9.9891	0.8739	-0.06156	0.958227	9.6519	8.9325	-0.7194	-0.1036	0.930708	9.655	9.8702	0.2152	0.1294	1.09384	708.401	2122.18	3	0.00654117	3.08082	UL01429LS_mascot-291475-17238_17238	FALSE
26S proteasome AAA-ATPase subunit RPT3, putative OS=Plasmodium falciparum (isolate 3D7) GN=PFD0665c PE=3 SV=1	Q8I1V1	ILLELLNQmDGFDK	TMT6plex (+229), Oxidation (+16), TMT6plex (+229)	9	FALSE	37.59	32.9535	36.76	9.6773	9.7632	0.08585	-0.06156	0.958227	9.5022	9.3986	-0.1036	-0.1036	0.930708	9.3191	9.5537	0.2347	0.1294	1.09384	708.401	2122.18	3	0.00654117	3.08082	UL01429LS_mascot-276349-19640_19640	FALSE
26S proteasome AAA-ATPase subunit RPT3, putative OS=Plasmodium falciparum (isolate 3D7) GN=PFD0665c PE=3 SV=1	Q8I1V1	ILLELLNQmDGFDK	TMT6plex (+229), Oxidation (+16), TMT6plex (+229)	9	FALSE	37.18	32.9535	36.09	9.7569	9.5892	-0.1677	-0.06156	0.958227	9.8598	9.3165	-0.5433	-0.1036	0.930708	9.4258	9.2658	-0.1599	0.1294	1.09384	708.401	2122.18	3	0.00654117	3.08082	UL01429LS_mascot-276323-19609_19609	FALSE
26S proteasome AAA-ATPase subunit RPT3, putative OS=Plasmodium falciparum (isolate 3D7) GN=PFD0665c PE=3 SV=1	Q8I1V1	LIFQTIISK	TMT6plex (+229), TMT6plex (+229)	1	FALSE	53.41	26.1066	48.03	10.089	9.8733	-0.2159	-0.2159	0.861009	9.5909	9.792	0.2012	0.2012	1.14965	8.9422	8.9264	-0.01575	-0.01575	0.989142	760.995	1519.97	2	0.000267995	0.176199	UL01429LS_mascot-44388-21552_21552	FALSE
26S proteasome regulatory complex subunit, putative OS=Plasmodium falciparum (isolate 3D7) GN=PF11_0303 PE=4 SV=2	Q8II71	KGDILLNR	TMT6plex (+229), TMT6plex (+229)	1	FALSE	8.89	29.3752	0	13.208	13.414	0.2065	0.2065	1.15389	13.218	13.172	-0.04567	-0.04567	0.96884	13.139	13.346	0.2075	0.2075	1.15469	462.966	1385.88	3	0.000203215	0.146526	UL01429LS_mascot-14106-16013_16013	FALSE
26S proteasome regulatory complex subunit, putative OS=Plasmodium falciparum (isolate 3D7) GN=PF11_0303 PE=4 SV=2	Q8II71	LSESAENFDSLDNK	TMT6plex (+229), TMT6plex (+229)	1	FALSE	42.09	32.6928	41.34	13.525	13.278	-0.247	-0.247	0.842647	12.936	13.412	0.476	0.476	1.39088	13.088	13.259	0.1708	0.1708	1.12568	676.352	2026.03	3	0.0086774	4.28082	UL01429LS_mascot-252798-18031_18031	FALSE
26S proteasome regulatory complex subunit, putative OS=Plasmodium falciparum (isolate 3D7) GN=PF11_0303 PE=4 SV=2	Q8II71	NFAEASK	TMT6plex (+229), TMT6plex (+229)	1	FALSE	16.45	29.9607	9.53	13.366	13.441	0.07471	0.07471	1.05315	13.177	13.134	-0.0427	-0.0427	0.970836	13.271	13.109	-0.1617	-0.1617	0.893971	612.853	1223.69	2	0.000145925	0.119151	UL01429LS_mascot-11361-12993_12993	FALSE
26S proteasome regulatory subunit 4, putative OS=Plasmodium falciparum (isolate 3D7) GN=PF10_0081 PE=3 SV=2	Q8IJW0	AVANETSATFLR	TMT6plex (+229)	1	FALSE	41.85	31.1327	41.85	13.248	13.317	0.06851	0.06851	1.04863	13.061	13.105	0.0437	0.0437	1.03075	12.755	12.986	0.2309	0.2309	1.17357	754.917	1507.82	2	0.000756276	0.501234	UL01429LS_mascot-15975-18069_18069	FALSE
26S proteasome regulatory subunit 4, putative OS=Plasmodium falciparum (isolate 3D7) GN=PF10_0081 PE=3 SV=2	Q8IJW0	DELSGADIK	TMT6plex (+229), TMT6plex (+229)	2	FALSE	41.18	30.9795	23.94	13.196	12.982	-0.2142	-0.23475	0.849832	12.947	13.031	0.08392	0.051	1.03598	13.108	13.208	0.09961	0.023105	1.01614	703.401	1404.79	2	0.000342357	0.243533	UL01429LS_mascot-80171-15076_15076	FALSE
26S proteasome regulatory subunit 4, putative OS=Plasmodium falciparum (isolate 3D7) GN=PF10_0081 PE=3 SV=2	Q8IJW0	DELSGADIK	TMT6plex (+229), TMT6plex (+229)	2	FALSE	31.02	30.983	15.43	13.22	12.965	-0.2553	-0.23475	0.849832	13.005	13.023	0.01808	0.051	1.03598	13.156	13.103	-0.0534	0.023105	1.01614	703.4	1404.79	2	0.000464427	0.330366	UL01429LS_mascot-80129-15030_15030	FALSE
26S proteasome regulatory subunit 4, putative OS=Plasmodium falciparum (isolate 3D7) GN=PF10_0081 PE=3 SV=2	Q8IJW0	GTSGHSK	TMT6plex (+229), TMT6plex (+229)	1	FALSE	14.2	30.6371	14.2	13.211	13.194	-0.01691	-0.01691	0.988347	12.937	12.964	0.0265	0.0265	1.01854	13.073	13.094	0.02129	0.02129	1.01487	566.329	1130.64	2	0.000830638	0.734005	UL01429LS_mascot-566-1098_1098	FALSE
26S proteasome regulatory subunit 4, putative OS=Plasmodium falciparum (isolate 3D7) GN=PF10_0081 PE=3 SV=2	Q8IJW0	IFQIHTSK	TMT6plex (+229), TMT6plex (+229)	1	FALSE	5.26	29.3349	5.26	13.278	13.131	-0.1475	-0.1475	0.902814	12.957	13.1	0.1429	0.1429	1.10412	13.051	12.954	-0.09725	-0.09725	0.934813	477.963	1430.87	3	0.000559724	0.390904	UL01429LS_mascot-15985-18080_18080	FALSE
26S proteasome regulatory subunit 4, putative OS=Plasmodium falciparum (isolate 3D7) GN=PF10_0081 PE=3 SV=2	Q8IJW0	TmLELLNQLDGFDSR	TMT6plex (+229), Oxidation (+16)	4	FALSE	51.4	32.5334	51.4	13.149	13.298	0.1488	0.109745	1.07904	13.222	13.163	-0.05889	0.003925	1.00272	12.886	12.753	-0.1332	-0.072935	0.950702	999.022	1996.03	2	0.0146723	7.34703	UL01429LS_mascot-255712-21389_21389	FALSE
26S proteasome regulatory subunit 4, putative OS=Plasmodium falciparum (isolate 3D7) GN=PF10_0081 PE=3 SV=2	Q8IJW0	TmLELLNQLDGFDSR	TMT6plex (+229), Oxidation (+16)	4	FALSE	51.39	32.413	51.39	13.271	13.353	0.08189	0.109745	1.07904	13.154	13.22	0.06674	0.003925	1.00272	12.743	12.73	-0.01267	-0.072935	0.950702	999.022	1996.03	2	0.0157709	7.89716	UL01429LS_mascot-255675-21348_21348	FALSE
26S proteasome regulatory subunit 4, putative OS=Plasmodium falciparum (isolate 3D7) GN=PF10_0081 PE=3 SV=2	Q8IJW0	TmLELLNQLDGFDSR	TMT6plex (+229), Oxidation (+16)	4	FALSE	50.53	32.393	50.53	13.212	13.349	0.1376	0.109745	1.07904	13.129	13.2	0.07119	0.003925	1.00272	12.734	12.847	0.1126	-0.072935	0.950702	999.022	1996.03	2	0.0150385	7.53041	UL01429LS_mascot-255750-21431_21431	FALSE
26S proteasome regulatory subunit 4, putative OS=Plasmodium falciparum (isolate 3D7) GN=PF10_0081 PE=3 SV=2	Q8IJW0	TmLELLNQLDGFDSR	TMT6plex (+229), Oxidation (+16)	4	FALSE	41.79	32.4551	30.35	13.272	13.333	0.06153	0.109745	1.07904	13.024	12.829	-0.1946	0.003925	1.00272	13.091	12.923	-0.1676	-0.072935	0.950702	666.351	1996.03	3	0.016734	8.37943	UL01429LS_mascot-255655-21325_21325	FALSE
26S proteasome regulatory subunit 7, putative OS=Plasmodium falciparum (isolate 3D7) GN=PF13_0063 PE=3 SV=2	Q8IEK3	AcILFIDEVDAIGGSR	TMT6plex (+229), Carbamidomethyl (+57)	1	FALSE	63.61	32.9645	63.33	10.785	11.061	0.2756	0.2756	1.2105	10.506	10.86	0.3544	0.3544	1.27845	10.255	10.603	0.3485	0.3485	1.27324	983.018	1964.02	2	0.00253962	1.29241	UL01429LS_mascot-86260-21883_21883	FALSE
26S proteasome regulatory subunit 7, putative OS=Plasmodium falciparum (isolate 3D7) GN=PF13_0063 PE=3 SV=2	Q8IEK3	DLLLAINK	TMT6plex (+229), TMT6plex (+229)	1	FALSE	35.95	26.7761	11.97	10.731	10.761	0.03033	0.03033	1.02125	10.587	10.75	0.1633	0.1633	1.11985	10.63	10.611	-0.01889	-0.01889	0.986992	679.444	1356.87	2	0.000464427	0.342023	UL01429LS_mascot-20142-22654_22654	FALSE
26S proteasome regulatory subunit 7, putative OS=Plasmodium falciparum (isolate 3D7) GN=PF13_0063 PE=3 SV=2	Q8IEK3	GDESAHGDHEVQR	TMT6plex (+229)	4	FALSE	39.47	29.8945	38.15	10.515	10.932	0.4171	-0.073045	0.950629	10.777	10.706	-0.07021	0.017575	1.01226	10.818	10.321	-0.4977	-0.089325	0.939962	555.931	1664.77	3	0.000355803	0.213596	UL01429LS_mascot-67723-1181_1181	FALSE
26S proteasome regulatory subunit 7, putative OS=Plasmodium falciparum (isolate 3D7) GN=PF13_0063 PE=3 SV=2	Q8IEK3	GDESAHGDHEVQR	TMT6plex (+229)	4	FALSE	38.02	29.8767	35.79	10.599	10.63	0.03061	-0.073045	0.950629	10.619	10.641	0.02132	0.017575	1.01226	10.777	10.805	0.02775	-0.089325	0.939962	555.931	1664.77	3	0.000538908	0.323518	UL01429LS_mascot-90035-1235_1235	FALSE
26S proteasome regulatory subunit 7, putative OS=Plasmodium falciparum (isolate 3D7) GN=PF13_0063 PE=3 SV=2	Q8IEK3	GDESAHGDHEVQR	TMT6plex (+229)	4	FALSE	36.86	29.93	33.84	11.004	10.827	-0.1767	-0.073045	0.950629	9.8869	10.3	0.4133	0.017575	1.01226	11.129	10.923	-0.2064	-0.089325	0.939962	555.93	1664.77	3	0.00163754	0.98305	UL01429LS_mascot-67692-1146_1146	FALSE
26S proteasome regulatory subunit 7, putative OS=Plasmodium falciparum (isolate 3D7) GN=PF13_0063 PE=3 SV=2	Q8IEK3	GDESAHGDHEVQR	TMT6plex (+229)	4	FALSE	26.68	29.8811	26.68	10.726	10.491	-0.2353	-0.073045	0.950629	10.8	10.814	0.01383	0.017575	1.01226	10.179	11.061	0.8824	-0.089325	0.939962	833.393	1664.77	2	2.38544e-05	0.0143203	UL01429LS_mascot-67709-1165_1165	FALSE
26S proteasome regulatory subunit 7, putative OS=Plasmodium falciparum (isolate 3D7) GN=PF13_0063 PE=3 SV=2	Q8IEK3	IEFSLPDLEGR	TMT6plex (+229)	1	FALSE	37.11	30.9656	13.49	10.831	10.927	0.09583	0.09583	1.06868	10.682	10.609	-0.07276	-0.07276	0.950817	10.421	10.599	0.1772	0.1772	1.13069	752.914	1503.81	2	0.000145925	0.0969714	UL01429LS_mascot-85465-20981_20981	FALSE
26S proteasome regulatory subunit 7, putative OS=Plasmodium falciparum (isolate 3D7) GN=PF13_0063 PE=3 SV=2	Q8IEK3	KVEGDISGLLVNINK	TMT6plex (+229), TMT6plex (+229), TMT6plex (+229)	2	FALSE	61.2	29.1222	57.69	11.121	10.69	-0.4309	-0.3103	0.806474	10.439	10.382	-0.05664	0.39158	1.31183	11.047	10.39	-0.6567	-0.02555	0.982446	762.805	2285.39	3	0.000844084	0.369176	UL01429LS_mascot-20455-22999_22999	FALSE
26S proteasome regulatory subunit 7, putative OS=Plasmodium falciparum (isolate 3D7) GN=PF13_0063 PE=3 SV=2	Q8IEK3	KVEGDISGLLVNINK	TMT6plex (+229), TMT6plex (+229), TMT6plex (+229)	2	FALSE	36.7	29.2993	36.7	11.083	10.893	-0.1897	-0.3103	0.806474	9.9742	10.814	0.8398	0.39158	1.31183	10.35	10.956	0.6056	-0.02555	0.982446	762.805	2285.39	3	0.00135318	0.591839	UL01429LS_mascot-43440-20509_20509	FALSE
26S proteasome regulatory subunit 7, putative OS=Plasmodium falciparum (isolate 3D7) GN=PF13_0063 PE=3 SV=2	Q8IEK3	SYGsGPYSK	TMT6plex (+229), Phospho (+80), TMT6plex (+229)	3	TRUE	19.42	29.1698	16.12	11.82	10.363	-1.457	-1.685	0.311003	10.979	10.338	-0.6411	-0.7528	0.593451	10.461	10.108	-0.3536	-0.6112	0.654652	742.366	1482.72	2	0.000512136	0.345169	UL01429LS_mascot-227458-14041_14041	FALSE
26S proteasome regulatory subunit 7, putative OS=Plasmodium falciparum (isolate 3D7) GN=PF13_0063 PE=3 SV=2	Q8IEK3	SYGsGPYSK	TMT6plex (+229), Phospho (+80), TMT6plex (+229)	3	TRUE	16.41	29.1698	14.52	12.053	10.368	-1.685	-1.685	0.311003	11.075	9.9579	-1.118	-0.7528	0.593451	10.614	10.002	-0.6112	-0.6112	0.654652	742.366	1482.72	2	0.000878347	0.591988	UL01429LS_mascot-207770-13820_13820	FALSE
26S proteasome regulatory subunit 7, putative OS=Plasmodium falciparum (isolate 3D7) GN=PF13_0063 PE=3 SV=2	Q8IEK3	SYGsGPYSK	TMT6plex (+229), Phospho (+80), TMT6plex (+229)	3	TRUE	5.06	29.1698	5.06	12.086	10.376	-1.711	-1.685	0.311003	11.093	10.34	-0.7528	-0.7528	0.593451	10.644	9.5305	-1.113	-0.6112	0.654652	742.366	1482.72	2	0.000756276	0.509715	UL01429LS_mascot-207809-13863_13863	FALSE
26S proteasome regulatory subunit 7, putative OS=Plasmodium falciparum (isolate 3D7) GN=PF13_0063 PE=3 SV=2	Q8IEK3	SYGSGPYSK	TMT6plex (+229), TMT6plex (+229)	1	FALSE	26.47	31.3386	26.4	10.872	10.82	-0.05245	-0.05245	0.964297	10.527	10.632	0.1044	0.1044	1.07505	10.647	10.572	-0.07421	-0.07421	0.949862	702.382	1402.75	2	0.000220286	0.156926	UL01429LS_mascot-11640-13300_13300	FALSE
26S proteasome regulatory subunit 7, putative OS=Plasmodium falciparum (isolate 3D7) GN=PF13_0063 PE=3 SV=2	Q8IEK3	TmLEIVNQLDGFDNR	TMT6plex (+229), Oxidation (+16)	4	FALSE	51.58	32.9447	51.58	10.799	10.776	-0.02265	-0.022535	0.984501	10.792	10.713	-0.07945	-0.029565	0.979716	10.435	10.555	0.1196	0.045105	1.03176	1005.51	2009.01	2	0.00441839	2.19818	UL01429LS_mascot-233232-20578_20578	FALSE
26S proteasome regulatory subunit 7, putative OS=Plasmodium falciparum (isolate 3D7) GN=PF13_0063 PE=3 SV=2	Q8IEK3	TmLEIVNQLDGFDNR	TMT6plex (+229), Oxidation (+16)	4	FALSE	46.48	32.9226	46.48	10.925	10.76	-0.1643	-0.022535	0.984501	10.669	10.689	0.02032	-0.029565	0.979716	10.46	10.567	0.1061	0.045105	1.03176	1005.51	2009.01	2	0.00197698	0.983563	UL01429LS_mascot-233270-20620_20620	FALSE
26S proteasome regulatory subunit 7, putative OS=Plasmodium falciparum (isolate 3D7) GN=PF13_0063 PE=3 SV=2	Q8IEK3	TmLEIVNQLDGFDNR	TMT6plex (+229), Oxidation (+16)	4	FALSE	46.21	32.9226	46.21	10.931	10.909	-0.02242	-0.022535	0.984501	10.586	10.692	0.1053	-0.029565	0.979716	10.522	10.43	-0.09232	0.045105	1.03176	1005.51	2009.01	2	0.00197698	0.983563	UL01429LS_mascot-233310-20664_20664	FALSE
26S proteasome regulatory subunit 7, putative OS=Plasmodium falciparum (isolate 3D7) GN=PF13_0063 PE=3 SV=2	Q8IEK3	TmLEIVNQLDGFDNR	TMT6plex (+229), Oxidation (+16)	4	FALSE	45.93	32.907	45.93	10.772	10.882	0.1103	-0.022535	0.984501	10.802	10.611	-0.1911	-0.029565	0.979716	10.509	10.493	-0.01589	0.045105	1.03176	1005.52	2009.02	2	0.00661565	3.29133	UL01429LS_mascot-233197-20539_20539	FALSE
26S proteasome regulatory subunit 7, putative OS=Plasmodium falciparum (isolate 3D7) GN=PF13_0063 PE=3 SV=2	Q8IEK3	VAPSDIEEGmR	TMT6plex (+229), Oxidation (+16)	1	FALSE	8.67	29.1908	8.67	10.686	10.81	0.1241	0.1241	1.08983	10.682	10.823	0.1412	0.1412	1.10282	10.533	10.537	0.004578	0.004578	1.00318	724.867	1447.72	2	0.000756276	0.522028	UL01429LS_mascot-77607-12215_12215	FALSE
26S proteasome regulatory subunit S14, putative OS=Plasmodium falciparum (isolate 3D7) GN=PFC0520w PE=4 SV=1	O77345	LSNQQNLNDFIIQYNEAK	TMT6plex (+229), TMT6plex (+229)	1	FALSE	25.95	34.3393	25.95	9.2974	8.8731	-0.4243	-0.4243	0.7452	9.209	9.3573	0.1483	0.1483	1.10826	9.5169	9.7334	0.2165	0.2165	1.16191	870.802	2609.38	3	0.0012103	0.463645	UL01429LS_mascot-84942-20398_20398	FALSE
26S proteasome regulatory subunit, putative OS=Plasmodium falciparum (isolate 3D7) GN=PF13_0033 PE=3 SV=1	Q8IEQ1	EHQPcIIFMDEIDAIGGR	TMT6plex (+229), Carbamidomethyl (+57)	1	FALSE	52.89	33.5698	52.89	9.5036	9.4273	-0.07636	-0.07636	0.948448	8.9235	9.6211	0.6976	0.6976	1.6218	8.7542	9.1423	0.3881	0.3881	1.30867	777.387	2329.14	3	5.06272e-05	0.021727	UL01429LS_mascot-85517-21039_21039	FALSE
26S proteasome regulatory subunit, putative OS=Plasmodium falciparum (isolate 3D7) GN=PF13_0033 PE=3 SV=1	Q8IEQ1	FSQGTSADR	TMT6plex (+229)	1	FALSE	23.54	29.2376	22.53	9.4797	9.4709	-0.008754	-0.008754	0.993951	9.1393	9.027	-0.1123	-0.1123	0.925112	9.1478	9.1073	-0.04043	-0.04043	0.972365	599.307	1196.6	2	0.000390065	0.325704	UL01429LS_mascot-5376-6406_6406	FALSE
26S proteasome regulatory subunit, putative OS=Plasmodium falciparum (isolate 3D7) GN=PF13_0033 PE=3 SV=1	Q8IEQ1	KIEIPLPNETAR	TMT6plex (+229), TMT6plex (+229)	2	FALSE	21.27	29.6942	21.27	9.4186	9.4132	-0.005419	-0.14156	0.906539	9.0999	8.8439	-0.256	-0.01315	0.990927	9.4188	9.1775	-0.2414	0.026	1.01819	613.708	1838.1	3	0.000416838	0.226652	UL01429LS_mascot-17670-19934_19934	FALSE
26S proteasome regulatory subunit, putative OS=Plasmodium falciparum (isolate 3D7) GN=PF13_0033 PE=3 SV=1	Q8IEQ1	KIEIPLPNETAR	TMT6plex (+229), TMT6plex (+229)	2	FALSE	16.58	29.6895	16.58	9.4473	9.1696	-0.2777	-0.14156	0.906539	8.908	9.1377	0.2297	-0.01315	0.990927	9.208	9.5014	0.2934	0.026	1.01819	613.708	1838.1	3	0.000233733	0.12709	UL01429LS_mascot-17628-19888_19888	FALSE
26S proteasome regulatory subunit, putative OS=Plasmodium falciparum (isolate 3D7) GN=PFI0630w PE=4 SV=1	Q8I323	TFIHIPVK	TMT6plex (+229), TMT6plex (+229)	1	FALSE	15.22	29.0795	5.79	10.933	11.042	0.1085	0.1085	1.07811	10.379	10.838	0.4592	0.4592	1.37478	11.071	11.304	0.2324	0.2324	1.17479	471.64	1411.9	3	0.000925935	0.655342	UL01429LS_mascot-17688-19954_19954	FALSE
26S proteasome regulatory subunit, putative OS=Plasmodium falciparum (isolate 3D7) GN=PFI0630w PE=4 SV=1	Q8I323	VLGTILGEK	TMT6plex (+229), TMT6plex (+229)	1	FALSE	34.95	27.0842	26.14	10.882	11.072	0.1907	0.1907	1.14132	10.821	10.754	-0.06633	-0.06633	0.955064	10.95	11.088	0.1372	0.1372	1.09977	694.45	1386.89	2	2.38544e-05	0.0171875	UL01429LS_mascot-43450-20520_20520	FALSE
26s proteasome subunit p55, putative OS=Plasmodium falciparum (isolate 3D7) GN=PF10_0174 PE=4 SV=1	Q8IJM0	DKTEYILEQMR	TMT6plex (+229), TMT6plex (+229)	1	FALSE	22.41	32.4527	22.41	9.2248	9.1859	-0.03897	-0.03897	0.97335	9.018	9.0733	0.05527	0.05527	1.03905	9.1603	8.9852	-0.1751	-0.1751	0.885706	628.682	1883.02	3	0.000254549	0.135109	UL01429LS_mascot-82863-18080_18080	FALSE
26s proteasome subunit p55, putative OS=Plasmodium falciparum (isolate 3D7) GN=PF10_0174 PE=4 SV=1	Q8IJM0	FHTDIVLNDR	TMT6plex (+229)	1	FALSE	19.39	30.4139	19.39	9.1983	9.0162	-0.1821	-0.1821	0.881419	9.0964	8.9338	-0.1626	-0.1626	0.893414	9.1539	9.249	0.09505	0.09505	1.0681	486.936	1457.79	3	0.00202457	1.38784	UL01429LS_mascot-15772-17846_17846	FALSE
26s proteasome subunit p55, putative OS=Plasmodium falciparum (isolate 3D7) GN=PF10_0174 PE=4 SV=1	Q8IJM0	IAQDcSAETNELLNK	TMT6plex (+229), Carbamidomethyl (+57), TMT6plex (+229)	1	FALSE	10.78	33.296	10.78	9.0689	9.2017	0.1328	0.1328	1.09642	9.0666	9.0784	0.01177	0.01177	1.00819	9.4625	8.7694	-0.6932	-0.6932	0.61848	722.049	2163.12	3	1.0408e-05	0.0048093	UL01429LS_mascot-82689-17884_17884	FALSE
26S proteasome subunit, putative OS=Plasmodium falciparum (isolate 3D7) GN=PF14_0632 PE=4 SV=1	Q8IKH3	tAQDDNSSVLsDGK	Phospho (+80), TMT6plex (+229), Phospho (+80), TMT6plex (+229)	5	TRUE	7.27	29.7267	-27.5	11.244	10.963	-0.2814	-0.2814	0.822792	11.078	10.755	-0.3223	-0.3496	0.784802	10.88	10.531	-0.3485	-0.3485	0.7854	1027.96	2053.9	2	0.00119685	0.582434	UL01429LS_mascot-100702-14082_14082	FALSE
26S proteasome subunit, putative OS=Plasmodium falciparum (isolate 3D7) GN=PF14_0632 PE=4 SV=1	Q8IKH3	tAQDDNSSVLsDGK	Phospho (+80), TMT6plex (+229), Phospho (+80), TMT6plex (+229)	5	TRUE	6.39	29.5617	-31.86	11.083	10.886	-0.1973	-0.2814	0.822792	11.053	10.547	-0.5061	-0.3496	0.784802	11.198	10.684	-0.5142	-0.3485	0.7854	1027.96	2053.9	2	0.00241755	1.17648	UL01429LS_mascot-100779-14175_14175	FALSE
26S proteasome subunit, putative OS=Plasmodium falciparum (isolate 3D7) GN=PF14_0632 PE=4 SV=1	Q8IKH3	tAQDDNSSVLsDGK	Phospho (+80), TMT6plex (+229), Phospho (+80), TMT6plex (+229)	5	TRUE	4.04	29.652	-27.31	10.916	10.826	-0.08925	-0.2814	0.822792	11.153	10.612	-0.5413	-0.3496	0.784802	11.131	10.813	-0.3179	-0.3485	0.7854	1027.96	2053.9	2	0.00314997	1.5329	UL01429LS_mascot-116175-11171_11171	FALSE
26S proteasome subunit, putative OS=Plasmodium falciparum (isolate 3D7) GN=PF14_0632 PE=4 SV=1	Q8IKH3	tAQDDNSSVLsDGK	Phospho (+80), TMT6plex (+229), Phospho (+80), TMT6plex (+229)	5	TRUE	1.37	29.6802	-32.07	11.035	10.687	-0.3478	-0.2814	0.822792	11.269	10.919	-0.3496	-0.3496	0.784802	10.83	10.71	-0.1196	-0.3485	0.7854	1027.96	2053.9	2	0.00192927	0.93886	UL01429LS_mascot-100823-14228_14228	FALSE
26S proteasome subunit, putative OS=Plasmodium falciparum (isolate 3D7) GN=PF14_0632 PE=4 SV=1	Q8IKH3	tAQDDNSSVLsDGK	Phospho (+80), TMT6plex (+229), Phospho (+80), TMT6plex (+229)	5	TRUE	1.36	29.7267	-30.1	11.229	10.789	-0.4404	-0.2814	0.822792	11.085	10.904	-0.1815	-0.3496	0.784802	11.234	10.21	-1.024	-0.3485	0.7854	1027.96	2053.9	2	0.00144099	0.701243	UL01429LS_mascot-100869-14289_14289	FALSE
26S proteasome subunit, putative OS=Plasmodium falciparum (isolate 3D7) GN=PF14_0632 PE=4 SV=1	Q8IKH3	EAPPFEPFSWKEEN	TMT6plex (+229), TMT6plex (+229)	3	FALSE	23.39	33.4518	19.82	11.05	11.051	0.00162	0.00162	1.00112	10.84	10.873	0.0334	-0.02498	0.982834	10.879	10.758	-0.1214	-0.08487	0.942869	1083.06	2164.1	2	0.0146723	6.77669	UL01429LS_mascot-254914-20490_20490	FALSE
26S proteasome subunit, putative OS=Plasmodium falciparum (isolate 3D7) GN=PF14_0632 PE=4 SV=1	Q8IKH3	EAPPFEPFSWKEEN	TMT6plex (+229), TMT6plex (+229)	3	FALSE	23.19	33.3706	22.21	11.139	10.987	-0.1527	0.00162	1.00112	10.826	10.801	-0.02498	-0.02498	0.982834	10.891	10.806	-0.08487	-0.08487	0.942869	1083.06	2164.1	2	0.0154047	7.11498	UL01429LS_mascot-254938-20518_20518	FALSE
26S proteasome subunit, putative OS=Plasmodium falciparum (isolate 3D7) GN=PF14_0632 PE=4 SV=1	Q8IKH3	EAPPFEPFSWKEEN	TMT6plex (+229), TMT6plex (+229)	3	FALSE	22.83	33.4203	22.32	11.046	11.074	0.02797	0.00162	1.00112	10.877	10.723	-0.1532	-0.02498	0.982834	10.861	10.869	0.007353	-0.08487	0.942869	1083.06	2164.1	2	0.0139399	6.43841	UL01429LS_mascot-254980-20567_20567	FALSE
26S proteasome subunit, putative OS=Plasmodium falciparum (isolate 3D7) GN=PF14_0632 PE=4 SV=1	Q8IKH3	ELANLLASK	TMT6plex (+229), TMT6plex (+229)	1	FALSE	52.01	28.5854	43.52	11.024	10.963	-0.06036	-0.06036	0.959025	10.682	10.995	0.3133	0.3133	1.24255	10.814	10.972	0.1586	0.1586	1.1162	708.945	1415.88	2	0.000390065	0.275298	UL01429LS_mascot-43038-20067_20067	FALSE
26S proteasome subunit, putative OS=Plasmodium falciparum (isolate 3D7) GN=PF14_0632 PE=4 SV=1	Q8IKH3	FGAIVSAGLLDIcGR	TMT6plex (+229), Carbamidomethyl (+57)	2	FALSE	22.28	31.8837	20.22	10.494	10.977	0.4827	0.61625	1.53289	10.757	10.89	0.1325	0.4111	1.3297	11.175	11.158	-0.01684	0.51058	1.42462	889.495	1776.97	2	0.00131892	0.741807	UL01429LS_mascot-22379-25116_25116	FALSE
26S proteasome subunit, putative OS=Plasmodium falciparum (isolate 3D7) GN=PF14_0632 PE=4 SV=1	Q8IKH3	FGAIVSAGLLDIcGR	TMT6plex (+229), Carbamidomethyl (+57)	2	FALSE	9.62	32.0303	9.57	10.352	11.102	0.7498	0.61625	1.53289	10.6	11.29	0.6897	0.4111	1.3297	10.534	11.572	1.038	0.51058	1.42462	889.496	1776.98	2	0.00100042	0.562669	UL01429LS_mascot-45257-22513_22513	FALSE
26S proteasome subunit, putative OS=Plasmodium falciparum (isolate 3D7) GN=PF14_0632 PE=4 SV=1	Q8IKH3	IEILAHSINNEK	TMT6plex (+229), TMT6plex (+229)	2	FALSE	21.38	30.693	19.4	11.13	11.302	0.1717	0.39605	1.3159	10.587	10.882	0.2957	-0.0961	0.935559	10.832	10.718	-0.1134	-0.2719	0.828228	613.696	1838.07	3	0.00074283	0.403915	UL01429LS_mascot-82727-17926_17926	FALSE
26S proteasome subunit, putative OS=Plasmodium falciparum (isolate 3D7) GN=PF14_0632 PE=4 SV=1	Q8IKH3	IEILAHSINNEK	TMT6plex (+229), TMT6plex (+229)	2	FALSE	12.72	30.8884	11.69	10.628	11.248	0.6204	0.39605	1.3159	11.25	10.762	-0.4879	-0.0961	0.935559	10.997	10.566	-0.4304	-0.2719	0.828228	613.698	1838.07	3	0.00403873	2.19606	UL01429LS_mascot-232366-19613_19613	FALSE
26S proteasome subunit, putative OS=Plasmodium falciparum (isolate 3D7) GN=PF14_0632 PE=4 SV=1	Q8IKH3	LNAIVDVYWPELADSIFK	TMT6plex (+229), TMT6plex (+229)	1	FALSE	39.04	33.0984	34.42	11.187	11.33	0.1423	0.1423	1.10366	10.193	10.868	0.6759	0.6759	1.59759	10.663	11.21	0.5476	0.5476	1.46165	851.148	2550.42	3	0.00861637	3.37707	UL01429LS_mascot-292227-18374_18374	FALSE
26S proteasome subunit, putative OS=Plasmodium falciparum (isolate 3D7) GN=PF14_0632 PE=4 SV=1	Q8IKH3	NAISTFFTR	TMT6plex (+229)	2	FALSE	36.23	29.5952	28.85	10.993	10.958	-0.03451	-0.06224	0.957776	10.691	10.846	0.1552	0.09297	1.06656	11.012	10.951	-0.0611	-0.05466	0.962821	643.359	1284.7	2	0.000634206	0.493273	UL01429LS_mascot-19382-21818_21818	FALSE
26S proteasome subunit, putative OS=Plasmodium falciparum (isolate 3D7) GN=PF14_0632 PE=4 SV=1	Q8IKH3	NAISTFFTR	TMT6plex (+229)	2	FALSE	7.14	29.7035	4.2	11.096	11.006	-0.08997	-0.06224	0.957776	10.722	10.753	0.03074	0.09297	1.06656	10.961	10.913	-0.04822	-0.05466	0.962821	643.359	1284.7	2	0.000390065	0.303385	UL01429LS_mascot-19431-21872_21872	FALSE
26S proteasome subunit, putative OS=Plasmodium falciparum (isolate 3D7) GN=PF14_0632 PE=4 SV=1	Q8IKH3	SGANENSNNNTVDmK	TMT6plex (+229), Oxidation (+16), TMT6plex (+229)	2	FALSE	39.92	32.0898	39.59	10.761	11.335	0.5744	0.21095	1.15745	10.516	10.954	0.438	0.24012	1.18109	11.269	10.616	-0.6528	-0.07235	0.951088	690.337	2067.99	3	0.00062076	0.300029	UL01429LS_mascot-161271-7271_7271	FALSE
26S proteasome subunit, putative OS=Plasmodium falciparum (isolate 3D7) GN=PF14_0632 PE=4 SV=1	Q8IKH3	SGANENSNNNTVDmK	TMT6plex (+229), Oxidation (+16), TMT6plex (+229)	2	FALSE	35.81	32.0898	30.66	10.813	10.661	-0.1525	0.21095	1.15745	10.992	11.035	0.04224	0.24012	1.18109	10.721	11.229	0.5081	-0.07235	0.951088	690.337	2067.99	3	0.00062076	0.300029	UL01429LS_mascot-161329-7335_7335	FALSE
26S proteasome subunit, putative OS=Plasmodium falciparum (isolate 3D7) GN=PF14_0632 PE=4 SV=1	Q8IKH3	TAQDDNssVLSDGK	TMT6plex (+229), Phospho (+80), Phospho (+80), TMT6plex (+229)	1	TRUE	3.36	29.6802	-14.39	10.481	10.948	0.4679	0.4679	1.38309	10.773	10.778	0.005083	0.005083	1.00353	11.611	10.859	-0.7523	-0.7523	0.593656	685.64	2053.9	3	0.00194272	0.945404	UL01429LS_mascot-116172-11166_11166	FALSE
26S proteasome subunit, putative OS=Plasmodium falciparum (isolate 3D7) GN=PF14_0632 PE=4 SV=1	Q8IKH3	TAQDDNSsVLsDGK	TMT6plex (+229), Phospho (+80), Phospho (+80), TMT6plex (+229)	1	TRUE	21.16	29.7909	1.55	11.006	10.383	-0.6227	-0.6227	0.649454	11.334	11.263	-0.07145	-0.07145	0.951681	11.047	10.418	-0.6298	-0.6298	0.646266	685.641	2053.9	3	0.000294768	0.143446	UL01429LS_mascot-100814-14218_14218	FALSE
26S proteasome subunit, putative OS=Plasmodium falciparum (isolate 3D7) GN=PF14_0632 PE=4 SV=1	Q8IKH3	TAQDDNSSVLsDGK	TMT6plex (+229), Phospho (+80), TMT6plex (+229)	5	TRUE	72.48	31.3988	29.68	11.161	10.925	-0.2362	-0.07016	0.952532	10.805	10.684	-0.1214	-0.1214	0.919295	11.077	10.799	-0.2784	-0.1619	0.893847	987.973	1973.93	2	0.00449275	2.27488	UL01429LS_mascot-100149-13369_13369	FALSE
26S proteasome subunit, putative OS=Plasmodium falciparum (isolate 3D7) GN=PF14_0632 PE=4 SV=1	Q8IKH3	TAQDDNSSVLsDGK	TMT6plex (+229), Phospho (+80), TMT6plex (+229)	5	TRUE	71.33	31.4082	28.92	11.098	11.027	-0.07016	-0.07016	0.952532	10.866	10.585	-0.281	-0.1214	0.919295	11.065	10.81	-0.2554	-0.1619	0.893847	987.976	1973.94	2	0.00319768	1.61912	UL01429LS_mascot-249755-14375_14375	FALSE
26S proteasome subunit, putative OS=Plasmodium falciparum (isolate 3D7) GN=PF14_0632 PE=4 SV=1	Q8IKH3	TAQDDNSSVLsDGK	TMT6plex (+229), Phospho (+80), TMT6plex (+229)	5	TRUE	68.65	31.4706	21.99	11.06	10.923	-0.1373	-0.07016	0.952532	10.914	10.779	-0.1351	-0.1214	0.919295	10.968	10.806	-0.1619	-0.1619	0.893847	987.977	1973.94	2	0.00344182	1.74274	UL01429LS_mascot-249783-14412_14412	FALSE
26S proteasome subunit, putative OS=Plasmodium falciparum (isolate 3D7) GN=PF14_0632 PE=4 SV=1	Q8IKH3	TAQDDNSSVLsDGK	TMT6plex (+229), Phospho (+80), TMT6plex (+229)	5	TRUE	67.52	31.4613	11.64	11.098	11.179	0.08083	-0.07016	0.952532	10.703	10.754	0.05142	-0.1214	0.919295	10.883	10.834	-0.0495	-0.1619	0.893847	987.977	1973.94	2	0.00441839	2.23722	UL01429LS_mascot-249808-14444_14444	FALSE
26S proteasome subunit, putative OS=Plasmodium falciparum (isolate 3D7) GN=PF14_0632 PE=4 SV=1	Q8IKH3	TAQDDNSSVLsDGK	TMT6plex (+229), Phospho (+80), TMT6plex (+229)	5	TRUE	56.56	31.2385	9.82	10.984	11.093	0.1087	-0.07016	0.952532	10.81	10.72	-0.09033	-0.1214	0.919295	10.956	10.888	-0.06771	-0.1619	0.893847	987.974	1973.93	2	0.00131892	0.667827	UL01429LS_mascot-100123-13334_13334	FALSE
26S proteasome subunit, putative OS=Plasmodium falciparum (isolate 3D7) GN=PF14_0632 PE=4 SV=1	Q8IKH3	VEYIIANAENK	TMT6plex (+229), TMT6plex (+229)	1	FALSE	32.31	30.976	31.34	10.987	11.25	0.2629	0.2629	1.19989	10.95	10.707	-0.2433	-0.2433	0.844811	11.082	10.476	-0.6064	-0.6064	0.656834	574.667	1720.98	3	0.00135318	0.785826	UL01429LS_mascot-84144-19513_19513	FALSE
3',5'-cyclic nucleotide phosphodiesterase OS=Plasmodium falciparum (isolate 3D7) GN=PDEbeta PE=2 SV=1	Q8I6Z7	sFIMNLLR	Phospho (+80), TMT6plex (+229)	2	TRUE	19.51	28.893	14.81	13.749	11.947	-1.803	-1.6495	0.318751	13.412	12.26	-1.152	-0.95975	0.514146	11.337	10.736	-0.6011	-0.70255	0.614485	651.846	1301.68	2	0.000756276	0.580552	UL01429LS_mascot-106099-20865_20865	FALSE
3',5'-cyclic nucleotide phosphodiesterase OS=Plasmodium falciparum (isolate 3D7) GN=PDEbeta PE=2 SV=1	Q8I6Z7	sFIMNLLR	Phospho (+80), TMT6plex (+229)	2	TRUE	17.21	28.6332	14.68	13.361	11.864	-1.496	-1.6495	0.318751	13.24	12.473	-0.7675	-0.95975	0.514146	11.654	10.849	-0.804	-0.70255	0.614485	651.844	1301.67	2	0.0030279	2.32436	UL01429LS_mascot-106077-20836_20836	FALSE
3',5'-cyclic nucleotide phosphodiesterase OS=Plasmodium falciparum (isolate 3D7) GN=PDEbeta PE=2 SV=1	Q8I6Z7	EGIsEDNR	TMT6plex (+229), Phospho (+80)	3	TRUE	23.21	25	17.28	11.844	12.034	0.1897	0.1897	1.14053	12.588	12.473	-0.1155	-0.1155	0.923062	12.385	12.118	-0.2672	-0.1927	0.874967	614.774	1227.53	2	0.000586497	0.477394	UL01429LS_mascot-242218-5805_5805	FALSE
3',5'-cyclic nucleotide phosphodiesterase OS=Plasmodium falciparum (isolate 3D7) GN=PDEbeta PE=2 SV=1	Q8I6Z7	EGIsEDNR	TMT6plex (+229), Phospho (+80)	3	TRUE	20.86	25	17.17	12.067	11.921	-0.1457	0.1897	1.14053	12.52	12.452	-0.06808	-0.1155	0.923062	12.337	12.144	-0.1927	-0.1927	0.874967	614.775	1227.53	2	0.00100042	0.814312	UL01429LS_mascot-242271-5864_5864	FALSE
3',5'-cyclic nucleotide phosphodiesterase OS=Plasmodium falciparum (isolate 3D7) GN=PDEbeta PE=2 SV=1	Q8I6Z7	EGIsEDNR	TMT6plex (+229), Phospho (+80)	3	TRUE	15.76	25	12.9	11.919	12.143	0.2245	0.1897	1.14053	12.445	12.324	-0.1208	-0.1155	0.923062	12.394	12.217	-0.1773	-0.1927	0.874967	614.774	1227.53	2	0.000952708	0.77548	UL01429LS_mascot-93876-5722_5722	FALSE
3',5'-cyclic nucleotide phosphodiesterase OS=Plasmodium falciparum (isolate 3D7) GN=PDEbeta PE=2 SV=1	Q8I6Z7	EGIsEDNRQNQR	TMT6plex (+229), Phospho (+80)	2	TRUE	8.89	29.6142	8.89	11.934	12.191	0.2573	0.0333	1.02335	12.578	12.66	0.08126	-0.12597	0.916388	12.237	11.842	-0.3947	-0.46285	0.725552	877.904	1753.79	2	0.000830638	0.473351	UL01429LS_mascot-240887-4322_4322	FALSE
3',5'-cyclic nucleotide phosphodiesterase OS=Plasmodium falciparum (isolate 3D7) GN=PDEbeta PE=2 SV=1	Q8I6Z7	EGIsEDNRQNQR	TMT6plex (+229), Phospho (+80)	2	TRUE	6.4	29.8091	6.4	12.235	12.044	-0.1907	0.0333	1.02335	12.749	12.416	-0.3332	-0.12597	0.916388	12.265	11.734	-0.531	-0.46285	0.725552	877.905	1753.8	2	0.00136663	0.778792	UL01429LS_mascot-240853-4284_4284	FALSE
3',5'-cyclic nucleotide phosphodiesterase OS=Plasmodium falciparum (isolate 3D7) GN=PDEbeta PE=2 SV=1	Q8I6Z7	FVVmPLFEELSHIDNNK	TMT6plex (+229), Oxidation (+16), TMT6plex (+229)	2	FALSE	45.27	33.5679	45.27	12.307	12.138	-0.1696	-0.059335	0.959706	12.087	12.497	0.4103	0.31685	1.24561	12.267	12.146	-0.1211	-0.0653505	0.955713	836.126	2505.36	3	0.0226545	9.03877	UL01429LS_mascot-256528-22311_22311	FALSE
3',5'-cyclic nucleotide phosphodiesterase OS=Plasmodium falciparum (isolate 3D7) GN=PDEbeta PE=2 SV=1	Q8I6Z7	FVVmPLFEELSHIDNNK	TMT6plex (+229), Oxidation (+16), TMT6plex (+229)	2	FALSE	37.59	33.5025	37.59	12.213	12.264	0.05093	-0.059335	0.959706	12.094	12.318	0.2234	0.31685	1.24561	12.281	12.272	-0.009601	-0.0653505	0.955713	836.126	2505.36	3	0.0211896	8.45432	UL01429LS_mascot-256568-22356_22356	FALSE
3',5'-cyclic nucleotide phosphodiesterase OS=Plasmodium falciparum (isolate 3D7) GN=PDEbeta PE=2 SV=1	Q8I6Z7	LKDNIIDIPNDK	TMT6plex (+229), TMT6plex (+229), TMT6plex (+229)	1	FALSE	21.16	29.8811	21.16	12.357	12.412	0.05519	0.05519	1.039	12.422	12.498	0.07573	0.07573	1.05389	12.069	11.683	-0.3854	-0.3854	0.765567	695.756	2084.25	3	0.000416838	0.199898	UL01429LS_mascot-83095-18337_18337	FALSE
3',5'-cyclic nucleotide phosphodiesterase OS=Plasmodium falciparum (isolate 3D7) GN=PDEbeta PE=2 SV=1	Q8I6Z7	LNKsFsNNDcISTDK	TMT6plex (+229), TMT6plex (+229), Phospho (+80), Phospho (+80), Carbamidomethyl (+57), TMT6plex (+229)	1	TRUE	16.08	33.5411	16.08	12.186	12.116	-0.06985	-0.06985	0.952737	12.899	13.082	0.1833	0.1833	1.13548	11.972	11.186	-0.7859	-0.7859	0.57999	864.08	2589.22	3	0.00348941	1.34715	UL01429LS_mascot-102464-16325_16325	FALSE
3',5'-cyclic nucleotide phosphodiesterase OS=Plasmodium falciparum (isolate 3D7) GN=PDEbeta PE=2 SV=1	Q8I6Z7	NSIsFNDNIK	TMT6plex (+229), Phospho (+80), TMT6plex (+229)	8	TRUE	52.01	31.7143	24.76	12.717	11.414	-1.303	-1.2685	0.415091	12.838	11.759	-1.079	-0.8467	0.556055	12.763	11.952	-0.8103	-0.7635	0.589066	845.435	1688.85	2	0.000390065	0.230827	UL01429LS_mascot-230928-18012_18012	FALSE
3',5'-cyclic nucleotide phosphodiesterase OS=Plasmodium falciparum (isolate 3D7) GN=PDEbeta PE=2 SV=1	Q8I6Z7	NSIsFNDNIK	TMT6plex (+229), Phospho (+80), TMT6plex (+229)	8	TRUE	44.75	31.7114	21.26	12.815	11.559	-1.257	-1.2685	0.415091	12.804	11.79	-1.014	-0.8467	0.556055	12.629	11.845	-0.7841	-0.7635	0.589066	845.435	1688.86	2	0.00112249	0.664248	UL01429LS_mascot-230809-17880_17880	FALSE
3',5'-cyclic nucleotide phosphodiesterase OS=Plasmodium falciparum (isolate 3D7) GN=PDEbeta PE=2 SV=1	Q8I6Z7	NSIsFNDNIK	TMT6plex (+229), Phospho (+80), TMT6plex (+229)	8	TRUE	44.14	31.8213	20.44	12.836	11.337	-1.499	-1.2685	0.415091	12.932	11.725	-1.207	-0.8467	0.556055	12.775	11.836	-0.9388	-0.7635	0.589066	845.435	1688.86	2	0.00234319	1.38661	UL01429LS_mascot-230843-17918_17918	FALSE
3',5'-cyclic nucleotide phosphodiesterase OS=Plasmodium falciparum (isolate 3D7) GN=PDEbeta PE=2 SV=1	Q8I6Z7	NSIsFNDNIK	TMT6plex (+229), Phospho (+80), TMT6plex (+229)	8	TRUE	43.65	31.682	18.38	12.838	11.393	-1.445	-1.2685	0.415091	12.872	11.656	-1.216	-0.8467	0.556055	12.869	11.814	-1.055	-0.7635	0.589066	845.435	1688.85	2	0.000756276	0.447537	UL01429LS_mascot-230879-17958_17958	FALSE
3',5'-cyclic nucleotide phosphodiesterase OS=Plasmodium falciparum (isolate 3D7) GN=PDEbeta PE=2 SV=1	Q8I6Z7	NSIsFNDNIK	TMT6plex (+229), Phospho (+80), TMT6plex (+229)	8	TRUE	42.21	31.682	22.52	12.728	11.448	-1.28	-1.2685	0.415091	12.651	12.037	-0.6143	-0.8467	0.556055	12.66	11.917	-0.7429	-0.7635	0.589066	845.435	1688.85	2	0.000756276	0.447537	UL01429LS_mascot-82655-17847_17847	FALSE
3',5'-cyclic nucleotide phosphodiesterase OS=Plasmodium falciparum (isolate 3D7) GN=PDEbeta PE=2 SV=1	Q8I6Z7	NSIsFNDNIK	TMT6plex (+229), Phospho (+80), TMT6plex (+229)	8	TRUE	33.2	31.7026	14.79	12.881	12.269	-0.612	-1.2685	0.415091	12.093	11.787	-0.3053	-0.8467	0.556055	12.455	11.957	-0.4975	-0.7635	0.589066	563.958	1688.85	3	0.000416838	0.24667	UL01429LS_mascot-230939-18024_18024	FALSE
3',5'-cyclic nucleotide phosphodiesterase OS=Plasmodium falciparum (isolate 3D7) GN=PDEbeta PE=2 SV=1	Q8I6Z7	NSIsFNDNIK	TMT6plex (+229), Phospho (+80), TMT6plex (+229)	8	TRUE	32.81	31.7202	16.56	12.719	11.55	-1.168	-1.2685	0.415091	12.709	12.029	-0.6794	-0.8467	0.556055	12.515	11.919	-0.5966	-0.7635	0.589066	845.434	1688.85	2	0.000586497	0.347068	UL01429LS_mascot-82621-17809_17809	FALSE
3',5'-cyclic nucleotide phosphodiesterase OS=Plasmodium falciparum (isolate 3D7) GN=PDEbeta PE=2 SV=1	Q8I6Z7	NSIsFNDNIK	TMT6plex (+229), Phospho (+80), TMT6plex (+229)	8	TRUE	18.7	31.7143	13.29	12.428	11.9	-0.5278	-1.2685	0.415091	12.667	12.064	-0.6025	-0.8467	0.556055	12.461	11.922	-0.5384	-0.7635	0.589066	845.434	1688.85	2	0.000464427	0.274831	UL01429LS_mascot-82708-17905_17905	FALSE
3',5'-cyclic nucleotide phosphodiesterase OS=Plasmodium falciparum (isolate 3D7) GN=PDEbeta PE=2 SV=1	Q8I6Z7	RRSNsNtINDQNENINK	TMT6plex (+229), Phospho (+80), Phospho (+80), TMT6plex (+229)	2	TRUE	15.12	33.3686	0	12.496	11.94	-0.5564	-0.3455	0.787035	12.611	12.394	-0.2172	-0.29075	0.817477	11.771	12.23	0.4581	-0.09925	0.933518	879.085	2634.23	3	0.00275699	1.0462	UL01429LS_mascot-97195-9651_9651	FALSE
3',5'-cyclic nucleotide phosphodiesterase OS=Plasmodium falciparum (isolate 3D7) GN=PDEbeta PE=2 SV=1	Q8I6Z7	RRSNsNtINDQNENINK	TMT6plex (+229), Phospho (+80), Phospho (+80), TMT6plex (+229)	2	TRUE	8.17	33.3826	0	12.346	12.212	-0.1346	-0.3455	0.787035	12.984	12.62	-0.3643	-0.29075	0.817477	11.968	11.311	-0.6566	-0.09925	0.933518	879.085	2634.23	3	0.00239078	0.907233	UL01429LS_mascot-97114-9554_9554	FALSE
3',5'-cyclic nucleotide phosphodiesterase OS=Plasmodium falciparum (isolate 3D7) GN=PDEbeta PE=2 SV=1	Q8I6Z7	VRNsIsFNDNIK	TMT6plex (+229), Phospho (+80), Phospho (+80), TMT6plex (+229)	2	TRUE	26.69	32.8012	26.69	12.948	11.974	-0.9739	-0.9608	0.513772	12.789	12.821	0.03208	0.18779	1.13902	11.648	11.262	-0.3852	-0.2804	0.823363	1013	2023.99	2	0.00327204	1.61583	UL01429LS_mascot-102469-16331_16331	FALSE
3',5'-cyclic nucleotide phosphodiesterase OS=Plasmodium falciparum (isolate 3D7) GN=PDEbeta PE=2 SV=1	Q8I6Z7	VRNsIsFNDNIK	TMT6plex (+229), Phospho (+80), Phospho (+80), TMT6plex (+229)	2	TRUE	14.25	32.8623	14.25	12.557	11.609	-0.9477	-0.9608	0.513772	12.478	12.822	0.3435	0.18779	1.13902	12.075	11.9	-0.1756	-0.2804	0.823363	675.67	2023.99	3	0.00127133	0.627819	UL01429LS_mascot-102401-16251_16251	FALSE
3',5'-cyclic nucleotide phosphodiesterase OS=Plasmodium falciparum (isolate 3D7) GN=PDEbeta PE=2 SV=1	Q8I6Z7	YFYDIWK	TMT6plex (+229), TMT6plex (+229)	2	FALSE	20.25	30.8458	18.81	12.371	12.234	-0.1367	-0.2552	0.837871	12.405	12.685	0.2797	0.182385	1.13476	11.926	11.821	-0.1052	-0.2049	0.867599	746.917	1491.82	2	0.00222112	1.48786	UL01429LS_mascot-146351-16432_16432	FALSE
3',5'-cyclic nucleotide phosphodiesterase OS=Plasmodium falciparum (isolate 3D7) GN=PDEbeta PE=2 SV=1	Q8I6Z7	YFYDIWK	TMT6plex (+229), TMT6plex (+229)	2	FALSE	9.84	30.8207	0	12.459	12.085	-0.3737	-0.2552	0.837871	12.439	12.524	0.08507	0.182385	1.13476	12.12	11.815	-0.3046	-0.2049	0.867599	746.916	1491.82	2	0.00112249	0.751921	UL01429LS_mascot-146330-16401_16401	FALSE
30S ribosomal protein S17e OS=Plasmodium falciparum (isolate 3D7) GN=rps17e PE=3 SV=1	Q8I502	ITEEVAIIPSK	TMT6plex (+229), TMT6plex (+229)	1	FALSE	43.76	28.8649	43.42	11.277	11.825	0.5473	0.5473	1.46135	11.072	11.432	0.3608	0.3608	1.28414	11.768	11.585	-0.1821	-0.1821	0.881419	829.51	1657.01	2	0.000586497	0.353735	UL01429LS_mascot-42460-19431_19431	FALSE
30S ribosomal protein S17e OS=Plasmodium falciparum (isolate 3D7) GN=rps17e PE=3 SV=1	Q8I502	LQEEERER	TMT6plex (+229)	4	FALSE	20.28	30.2572	13.46	11.613	11.607	-0.005998	0.2398	1.18083	11.559	11.516	-0.04255	0.22405	1.16801	11.554	11.11	-0.4439	-0.4192	0.747839	439.903	1316.69	3	0.000477873	0.362658	UL01429LS_mascot-70455-4226_4226	FALSE
30S ribosomal protein S17e OS=Plasmodium falciparum (isolate 3D7) GN=rps17e PE=3 SV=1	Q8I502	LQEEERER	TMT6plex (+229)	4	FALSE	18.47	30.306	10.86	11.264	11.66	0.3964	0.2398	1.18083	11.309	11.837	0.5275	0.22405	1.16801	11.542	11.347	-0.1944	-0.4192	0.747839	439.904	1316.69	3	2.01096e-05	0.0152612	UL01429LS_mascot-70379-4142_4142	FALSE
30S ribosomal protein S17e OS=Plasmodium falciparum (isolate 3D7) GN=rps17e PE=3 SV=1	Q8I502	LQEEERER	TMT6plex (+229)	4	FALSE	17.67	30.2325	10.67	11.624	11.707	0.0832	0.2398	1.18083	11.485	11.729	0.2438	0.22405	1.16801	11.673	10.739	-0.9341	-0.4192	0.747839	439.904	1316.69	3	7.14431e-05	0.0542182	UL01429LS_mascot-70417-4184_4184	FALSE
30S ribosomal protein S17e OS=Plasmodium falciparum (isolate 3D7) GN=rps17e PE=3 SV=1	Q8I502	LQEEERER	TMT6plex (+229)	4	FALSE	9.3	30.2572	9.3	11.354	11.775	0.4208	0.2398	1.18083	11.401	11.605	0.2043	0.22405	1.16801	11.609	11.214	-0.3945	-0.4192	0.747839	439.903	1316.69	3	0.000569426	0.432138	UL01429LS_mascot-70516-4293_4293	FALSE
30S ribosomal protein S17e OS=Plasmodium falciparum (isolate 3D7) GN=rps17e PE=3 SV=1	Q8I502	LTLDFQINK	TMT6plex (+229), TMT6plex (+229)	2	FALSE	40.15	29.9957	30.96	11.513	11.503	-0.01018	-0.07639	0.948428	11.278	11.357	0.07872	0.14581	1.10635	11.65	11.658	0.007037	-0.0619315	0.957981	775.472	1548.93	2	0.000390065	0.251665	UL01429LS_mascot-20615-23175_23175	FALSE
30S ribosomal protein S17e OS=Plasmodium falciparum (isolate 3D7) GN=rps17e PE=3 SV=1	Q8I502	LTLDFQINK	TMT6plex (+229), TMT6plex (+229)	2	FALSE	21.9	30.0346	17.81	11.637	11.495	-0.1426	-0.07639	0.948428	11.172	11.385	0.2129	0.14581	1.10635	11.701	11.57	-0.1309	-0.0619315	0.957981	775.471	1548.93	2	0.000342357	0.220884	UL01429LS_mascot-43609-20695_20695	FALSE
30S ribosomal protein S17e OS=Plasmodium falciparum (isolate 3D7) GN=rps17e PE=3 SV=1	Q8I502	RLDFVPEK	TMT6plex (+229), TMT6plex (+229)	6	FALSE	19.05	28.6747	9.99	11.405	11.396	-0.008701	-0.121235	0.9194	11.378	11.429	0.05058	0.0221745	1.01549	11.666	11.684	0.01801	-0.08871	0.940363	487.966	1460.88	3	0.000538908	0.36864	UL01429LS_mascot-16279-18404_18404	FALSE
30S ribosomal protein S17e OS=Plasmodium falciparum (isolate 3D7) GN=rps17e PE=3 SV=1	Q8I502	RLDFVPEK	TMT6plex (+229), TMT6plex (+229)	6	FALSE	16.03	28.6747	6.41	11.818	11.589	-0.2297	-0.121235	0.9194	11.494	11.488	-0.006231	0.0221745	1.01549	11.348	11.221	-0.1267	-0.08871	0.940363	487.966	1460.88	3	0.000355803	0.243387	UL01429LS_mascot-39693-16385_16385	FALSE
30S ribosomal protein S17e OS=Plasmodium falciparum (isolate 3D7) GN=rps17e PE=3 SV=1	Q8I502	RLDFVPEK	TMT6plex (+229), TMT6plex (+229)	6	FALSE	14.64	28.6747	5.02	11.609	11.765	0.1559	-0.121235	0.9194	11.385	11.132	-0.2532	0.0221745	1.01549	11.699	11.368	-0.3311	-0.08871	0.940363	487.966	1460.88	3	0.000355803	0.243387	UL01429LS_mascot-16241-18362_18362	FALSE
30S ribosomal protein S17e OS=Plasmodium falciparum (isolate 3D7) GN=rps17e PE=3 SV=1	Q8I502	RLDFVPEK	TMT6plex (+229), TMT6plex (+229)	6	FALSE	13.09	28.9763	4.24	11.71	11.316	-0.3938	-0.121235	0.9194	11.452	11.332	-0.1204	0.0221745	1.01549	11.6	11.549	-0.05072	-0.08871	0.940363	487.966	1460.88	3	1.0408e-05	0.00711956	UL01429LS_mascot-16320-18449_18449	FALSE
30S ribosomal protein S17e OS=Plasmodium falciparum (isolate 3D7) GN=rps17e PE=3 SV=1	Q8I502	RLDFVPEK	TMT6plex (+229), TMT6plex (+229)	6	FALSE	12.28	28.6747	6.29	11.641	11.419	-0.2223	-0.121235	0.9194	11.15	11.538	0.3882	0.0221745	1.01549	11.445	11.766	0.3216	-0.08871	0.940363	487.966	1460.88	3	0.00026425	0.18076	UL01429LS_mascot-39728-16424_16424	FALSE
30S ribosomal protein S17e OS=Plasmodium falciparum (isolate 3D7) GN=rps17e PE=3 SV=1	Q8I502	RLDFVPEK	TMT6plex (+229), TMT6plex (+229)	6	FALSE	10.09	28.6747	2.89	11.519	11.499	-0.02017	-0.121235	0.9194	10.945	11.722	0.777	0.0221745	1.01549	11.75	11.523	-0.2272	-0.08871	0.940363	487.966	1460.88	3	0.000172697	0.118134	UL01429LS_mascot-39768-16468_16468	FALSE
30S ribosomal protein S17e OS=Plasmodium falciparum (isolate 3D7) GN=rps17e PE=3 SV=1	Q8I502	VAGFVTHLmK	TMT6plex (+229), Oxidation (+16), TMT6plex (+229)	1	FALSE	12.74	29.9476	12.74	11.87	11.796	-0.07416	-0.07416	0.949895	11.407	11.557	0.1493	0.1493	1.10903	11.123	11.205	0.08165	0.08165	1.05823	526.314	1575.92	3	1.0408e-05	0.00660015	UL01429LS_mascot-17561-19814_19814	FALSE
30S ribosomal protein S17e OS=Plasmodium falciparum (isolate 3D7) GN=rps17e PE=3 SV=1	Q8I502	VAGFVTHLMK	TMT6plex (+229), TMT6plex (+229)	2	FALSE	18.55	31.0789	16.94	11.794	11.728	-0.06556	0.01424	1.00992	11.415	11.368	-0.04785	0.212975	1.15908	11.211	11.443	0.232	0.16835	1.12377	520.983	1559.93	3	7.14431e-05	0.0457695	UL01429LS_mascot-42955-19976_19976	FALSE
30S ribosomal protein S17e OS=Plasmodium falciparum (isolate 3D7) GN=rps17e PE=3 SV=1	Q8I502	VAGFVTHLMK	TMT6plex (+229), TMT6plex (+229)	2	FALSE	15.43	31.0789	13.88	11.642	11.736	0.09404	0.01424	1.00992	11.212	11.686	0.4738	0.212975	1.15908	11.289	11.393	0.1047	0.16835	1.12377	520.983	1559.93	3	0.000294768	0.188841	UL01429LS_mascot-42916-19933_19933	FALSE
3-oxo-5-alpha-steroid 4-dehydrogenase, putative OS=Plasmodium falciparum (isolate 3D7) GN=PF11_0370 PE=4 SV=2	Q8II05	YHYYPER	TMT6plex (+229)	1	FALSE	16.97	28.9597	16.97	9.1293	9.1236	-0.005788	-0.005788	0.995996	8.9914	8.6742	-0.3172	-0.3172	0.802626	8.8236	8.8741	0.05053	0.05053	1.03565	419.547	1255.62	3	5.06272e-05	0.0402882	UL01429LS_mascot-32336-8255_8255	FALSE
40S ribosomal protein S10, putative OS=Plasmodium falciparum (isolate 3D7) GN=PF07_0080 PE=4 SV=1	Q8IBQ5	mDEDISR	Oxidation (+16), TMT6plex (+229)	1	FALSE	7.92	26.3448	7.92	11.02	11.156	0.1364	0.1364	1.09916	10.921	11.126	0.205	0.205	1.15269	10.77	11.126	0.3554	0.3554	1.27934	555.768	1109.52	2	0.000830638	0.747966	UL01429LS_mascot-70372-4134_4134	FALSE
40S ribosomal protein S10, putative OS=Plasmodium falciparum (isolate 3D7) GN=PF07_0080 PE=4 SV=1	Q8IBQ5	EFLHLPPSIFPATLSK	TMT6plex (+229), TMT6plex (+229)	4	FALSE	50.95	31.2872	50.95	11.494	11.352	-0.1416	-0.052095	0.964535	10.994	10.502	-0.4922	-0.1936	0.874421	11.335	10.44	-0.8944	0.4048	1.32391	752.445	2254.31	3	0.000254549	0.112866	UL01429LS_mascot-21600-24259_24259	FALSE
40S ribosomal protein S10, putative OS=Plasmodium falciparum (isolate 3D7) GN=PF07_0080 PE=4 SV=1	Q8IBQ5	EFLHLPPSIFPATLSK	TMT6plex (+229), TMT6plex (+229)	4	FALSE	50.08	31.452	50.08	11.135	11.172	0.03741	-0.052095	0.964535	10.919	11.242	0.3231	-0.1936	0.874421	10.568	11.081	0.5123	0.4048	1.32391	752.445	2254.31	3	0.0012103	0.53664	UL01429LS_mascot-21640-24303_24303	FALSE
40S ribosomal protein S10, putative OS=Plasmodium falciparum (isolate 3D7) GN=PF07_0080 PE=4 SV=1	Q8IBQ5	EFLHLPPSIFPATLSK	TMT6plex (+229), TMT6plex (+229)	4	FALSE	45.59	31.209	45.59	11.641	11.219	-0.4217	-0.052095	0.964535	11.001	10.296	-0.7052	-0.1936	0.874421	10.702	11.258	0.5558	0.4048	1.32391	752.445	2254.31	3	0.00062076	0.275242	UL01429LS_mascot-21550-24204_24204	FALSE
40S ribosomal protein S10, putative OS=Plasmodium falciparum (isolate 3D7) GN=PF07_0080 PE=4 SV=1	Q8IBQ5	EFLHLPPSIFPATLSK	TMT6plex (+229), TMT6plex (+229)	4	FALSE	40.99	31.3577	40.99	11.093	11.196	0.1032	-0.052095	0.964535	10.873	10.978	0.105	-0.1936	0.874421	10.84	11.138	0.2973	0.4048	1.32391	752.445	2254.31	3	0.000294768	0.130699	UL01429LS_mascot-21515-24165_24165	FALSE
40S ribosomal protein S10, putative OS=Plasmodium falciparum (isolate 3D7) GN=PF07_0080 PE=4 SV=1	Q8IBQ5	EGVIVVEK	TMT6plex (+229), TMT6plex (+229)	5	FALSE	37.17	30.1787	29.2	11.084	11.237	0.1532	0.1532	1.11203	10.976	10.848	-0.1272	0.07042	1.05002	10.882	11.092	0.2104	0.08492	1.06063	665.921	1329.83	2	0.000586497	0.440699	UL01429LS_mascot-39332-15988_15988	FALSE
40S ribosomal protein S10, putative OS=Plasmodium falciparum (isolate 3D7) GN=PF07_0080 PE=4 SV=1	Q8IBQ5	EGVIVVEK	TMT6plex (+229), TMT6plex (+229)	5	FALSE	36.03	30.1787	23.94	10.945	11.193	0.2477	0.1532	1.11203	10.845	10.915	0.07042	0.07042	1.05002	11.176	11.045	-0.1314	0.08492	1.06063	665.921	1329.83	2	9.82159e-05	0.0738003	UL01429LS_mascot-39371-16031_16031	FALSE
40S ribosomal protein S10, putative OS=Plasmodium falciparum (isolate 3D7) GN=PF07_0080 PE=4 SV=1	Q8IBQ5	EGVIVVEK	TMT6plex (+229), TMT6plex (+229)	5	FALSE	35.3	31.2646	25.38	11.018	11.199	0.1814	0.1532	1.11203	10.767	10.936	0.1689	0.07042	1.05002	11.157	11.041	-0.116	0.08492	1.06063	665.921	1329.83	2	0.000830638	0.624148	UL01429LS_mascot-15923-18012_18012	FALSE
40S ribosomal protein S10, putative OS=Plasmodium falciparum (isolate 3D7) GN=PF07_0080 PE=4 SV=1	Q8IBQ5	EGVIVVEK	TMT6plex (+229), TMT6plex (+229)	5	FALSE	35.05	31.2646	21.82	11.091	11.01	-0.08059	0.1532	1.11203	10.707	10.868	0.1609	0.07042	1.05002	11.17	11.271	0.101	0.08492	1.06063	665.921	1329.83	2	0.000830638	0.624148	UL01429LS_mascot-15873-17957_17957	FALSE
40S ribosomal protein S10, putative OS=Plasmodium falciparum (isolate 3D7) GN=PF07_0080 PE=4 SV=1	Q8IBQ5	EGVIVVEK	TMT6plex (+229), TMT6plex (+229)	5	FALSE	20.6	30.1787	14.35	10.974	11.072	0.09844	0.1532	1.11203	10.78	10.802	0.02194	0.07042	1.05002	11.202	11.287	0.08492	0.08492	1.06063	665.921	1329.83	2	9.82159e-05	0.0738003	UL01429LS_mascot-59819-14502_14502	FALSE
40S ribosomal protein S10, putative OS=Plasmodium falciparum (isolate 3D7) GN=PF07_0080 PE=4 SV=1	Q8IBQ5	LIYEYLFK	TMT6plex (+229), TMT6plex (+229)	4	FALSE	42.14	30.6032	26.93	11.115	10.977	-0.138	-0.1624	0.893537	10.673	10.819	0.146	-0.072285	0.95113	11.452	11.083	-0.3694	-0.3093	0.807033	773.971	1545.93	2	0.00588323	3.80315	UL01429LS_mascot-132964-16908_16908	FALSE
40S ribosomal protein S10, putative OS=Plasmodium falciparum (isolate 3D7) GN=PF07_0080 PE=4 SV=1	Q8IBQ5	LIYEYLFK	TMT6plex (+229), TMT6plex (+229)	4	FALSE	26.42	30.6819	24.47	11.328	11.042	-0.286	-0.1624	0.893537	10.961	10.664	-0.2967	-0.072285	0.95113	11.197	10.926	-0.2712	-0.3093	0.807033	773.968	1545.92	2	0.000390065	0.252155	UL01429LS_mascot-146787-17109_17109	FALSE
40S ribosomal protein S10, putative OS=Plasmodium falciparum (isolate 3D7) GN=PF07_0080 PE=4 SV=1	Q8IBQ5	LIYEYLFK	TMT6plex (+229), TMT6plex (+229)	4	FALSE	25.69	30.6595	17.24	11.224	11.037	-0.1868	-0.1624	0.893537	10.832	10.608	-0.224	-0.072285	0.95113	11.268	11.149	-0.1189	-0.3093	0.807033	773.967	1545.92	2	0.00168513	1.08934	UL01429LS_mascot-146767-17077_17077	FALSE
40S ribosomal protein S10, putative OS=Plasmodium falciparum (isolate 3D7) GN=PF07_0080 PE=4 SV=1	Q8IBQ5	LIYEYLFK	TMT6plex (+229), TMT6plex (+229)	4	FALSE	14.57	30.3703	14.28	11.26	11.131	-0.1293	-0.1624	0.893537	10.696	10.775	0.07943	-0.072285	0.95113	11.302	10.955	-0.3474	-0.3093	0.807033	773.969	1545.92	2	0.00136663	0.883445	UL01429LS_mascot-154153-12693_12693	FALSE
40S ribosomal protein S11, putative OS=Plasmodium falciparum (isolate 3D7) GN=PFC0775w PE=3 SV=2	O77381	EGDIVTVGQcR	TMT6plex (+229), Carbamidomethyl (+57)	1	FALSE	21.63	29.7451	21.63	11.685	11.871	0.1857	0.1857	1.13737	11.76	11.789	0.02811	0.02811	1.01968	12.094	11.838	-0.2557	-0.2557	0.837581	731.88	1461.75	2	2.38544e-05	0.0163079	UL01429LS_mascot-13392-15227_15227	FALSE
40S ribosomal protein S11, putative OS=Plasmodium falciparum (isolate 3D7) GN=PFC0775w PE=3 SV=2	O77381	EGVYVDK	TMT6plex (+229), TMT6plex (+229)	3	FALSE	12.77	29.5904	3.99	11.736	11.902	0.1656	-0.07968	0.946268	11.921	11.554	-0.3664	-0.1818	0.881602	11.895	12.029	0.1344	0.1344	1.09764	634.369	1266.72	2	0.000512136	0.403978	UL01429LS_mascot-208035-14113_14113	FALSE
40S ribosomal protein S11, putative OS=Plasmodium falciparum (isolate 3D7) GN=PFC0775w PE=3 SV=2	O77381	EGVYVDK	TMT6plex (+229), TMT6plex (+229)	3	FALSE	12.4	30.3383	0	11.909	11.42	-0.4886	-0.07968	0.946268	11.891	11.709	-0.1818	-0.1818	0.881602	12.1	12.007	-0.09337	0.1344	1.09764	634.369	1266.72	2	2.38544e-05	0.0188166	UL01429LS_mascot-208116-14203_14203	FALSE
40S ribosomal protein S11, putative OS=Plasmodium falciparum (isolate 3D7) GN=PFC0775w PE=3 SV=2	O77381	EGVYVDK	TMT6plex (+229), TMT6plex (+229)	3	FALSE	11.43	30.4297	0	11.887	11.807	-0.07968	-0.07968	0.946268	11.734	11.767	0.033	-0.1818	0.881602	11.811	12.032	0.2211	0.1344	1.09764	634.369	1266.72	2	0.000145925	0.115107	UL01429LS_mascot-208075-14158_14158	FALSE
40S ribosomal protein S11, putative OS=Plasmodium falciparum (isolate 3D7) GN=PFC0775w PE=3 SV=2	O77381	FNVLHVEK	TMT6plex (+229), TMT6plex (+229)	3	FALSE	27.43	28.5003	20.79	11.961	12.029	0.0677	0.06611	1.04689	11.769	11.713	-0.05581	0.2531	1.19177	11.824	11.74	-0.08386	-0.08386	0.94353	481.962	1442.87	3	0.000101961	0.0706161	UL01429LS_mascot-40385-17147_17147	FALSE
40S ribosomal protein S11, putative OS=Plasmodium falciparum (isolate 3D7) GN=PFC0775w PE=3 SV=2	O77381	FNVLHVEK	TMT6plex (+229), TMT6plex (+229)	3	FALSE	17.02	28.5003	14.03	12.091	11.863	-0.2283	0.06611	1.04689	11.424	11.677	0.2531	0.2531	1.19177	11.776	12.206	0.4298	-0.08386	0.94353	481.962	1442.87	3	0.000101961	0.0706161	UL01429LS_mascot-40347-17105_17105	FALSE
40S ribosomal protein S11, putative OS=Plasmodium falciparum (isolate 3D7) GN=PFC0775w PE=3 SV=2	O77381	FNVLHVEK	TMT6plex (+229), TMT6plex (+229)	3	FALSE	15.59	28.293	13.74	11.79	11.856	0.06611	0.06611	1.04689	11.548	12.255	0.7073	0.2531	1.19177	12.026	11.562	-0.4647	-0.08386	0.94353	481.962	1442.87	3	0.000172697	0.119607	UL01429LS_mascot-40430-17196_17196	FALSE
40S ribosomal protein S11, putative OS=Plasmodium falciparum (isolate 3D7) GN=PFC0775w PE=3 SV=2	O77381	HQIFGSAR	TMT6plex (+229)	2	FALSE	20.57	29.3146	20.57	11.834	11.805	-0.02936	-0.038815	0.973454	11.978	11.677	-0.3008	0.0096	1.00668	11.863	11.88	0.01691	0.121255	1.08768	382.219	1143.63	3	0.000874602	0.764084	UL01429LS_mascot-5905-6989_6989	FALSE
40S ribosomal protein S11, putative OS=Plasmodium falciparum (isolate 3D7) GN=PFC0775w PE=3 SV=2	O77381	HQIFGSAR	TMT6plex (+229)	2	FALSE	18.85	29.3802	13.55	11.813	11.764	-0.04827	-0.038815	0.973454	11.599	11.919	0.32	0.0096	1.00668	11.858	12.084	0.2256	0.121255	1.08768	382.219	1143.64	3	4.09255e-05	0.035754	UL01429LS_mascot-6013-7108_7108	FALSE
40S ribosomal protein S11, putative OS=Plasmodium falciparum (isolate 3D7) GN=PFC0775w PE=3 SV=2	O77381	NIPcHcSPcFDVK	TMT6plex (+229), Carbamidomethyl (+57), Carbamidomethyl (+57), Carbamidomethyl (+57), TMT6plex (+229)	4	FALSE	41.1	32.7207	39.83	11.462	12.114	0.6521	0.32834	1.25557	11.543	11.922	0.379	0.100175	1.0719	11.87	12.126	0.2567	-0.027851	0.98088	698.01	2091.01	3	0.00114926	0.549355	UL01429LS_mascot-15442-17483_17483	FALSE
40S ribosomal protein S11, putative OS=Plasmodium falciparum (isolate 3D7) GN=PFC0775w PE=3 SV=2	O77381	NIPcHcSPcFDVK	TMT6plex (+229), Carbamidomethyl (+57), Carbamidomethyl (+57), Carbamidomethyl (+57), TMT6plex (+229)	4	FALSE	38.8	32.7254	37.57	11.53	12.153	0.623	0.32834	1.25557	11.606	11.75	0.1433	0.100175	1.0719	12.141	11.856	-0.2849	-0.027851	0.98088	698.011	2091.01	3	0.000783049	0.374303	UL01429LS_mascot-15356-17388_17388	FALSE
40S ribosomal protein S11, putative OS=Plasmodium falciparum (isolate 3D7) GN=PFC0775w PE=3 SV=2	O77381	NIPcHcSPcFDVK	TMT6plex (+229), Carbamidomethyl (+57), Carbamidomethyl (+57), Carbamidomethyl (+57), TMT6plex (+229)	4	FALSE	38.64	32.7231	37.84	11.711	11.745	0.03368	0.32834	1.25557	12.037	11.529	-0.5086	0.100175	1.0719	12.039	11.975	-0.06329	-0.027851	0.98088	698.011	2091.01	3	0.000966155	0.461829	UL01429LS_mascot-38946-15562_15562	FALSE
40S ribosomal protein S11, putative OS=Plasmodium falciparum (isolate 3D7) GN=PFC0775w PE=3 SV=2	O77381	NIPcHcSPcFDVK	TMT6plex (+229), Carbamidomethyl (+57), Carbamidomethyl (+57), Carbamidomethyl (+57), TMT6plex (+229)	4	FALSE	35.7	32.7715	35.15	12.004	11.981	-0.02293	0.32834	1.25557	11.57	11.627	0.05705	0.100175	1.0719	11.924	11.931	0.007588	-0.027851	0.98088	698.01	2091.01	3	0.00169858	0.811933	UL01429LS_mascot-15403-17440_17440	FALSE
40S ribosomal protein S12 OS=Plasmodium falciparum (isolate 3D7) GN=RPS12 PE=3 SV=1	O97249	AVFDNVTAIQK	TMT6plex (+229), TMT6plex (+229)	6	FALSE	70.16	30.9517	61.58	12.323	12.285	-0.03783	0.037335	1.02622	11.988	12.064	0.07686	-0.25485	0.838074	12.325	12.401	0.07645	0.1307	1.09482	832.493	1662.97	2	0.000390065	0.234417	UL01429LS_mascot-18588-20945_20945	FALSE
40S ribosomal protein S12 OS=Plasmodium falciparum (isolate 3D7) GN=RPS12 PE=3 SV=1	O97249	AVFDNVTAIQK	TMT6plex (+229), TMT6plex (+229)	6	FALSE	65.6	30.9517	53.5	12.243	12.2	-0.04314	0.037335	1.02622	12.149	12.021	-0.1282	-0.25485	0.838074	12.387	12.386	-0.001473	0.1307	1.09482	832.493	1662.97	2	9.82159e-05	0.0590248	UL01429LS_mascot-18628-20989_20989	FALSE
40S ribosomal protein S12 OS=Plasmodium falciparum (isolate 3D7) GN=RPS12 PE=3 SV=1	O97249	AVFDNVTAIQK	TMT6plex (+229), TMT6plex (+229)	6	FALSE	38.82	30.9096	32.97	11.788	12.516	0.7281	0.037335	1.02622	12.679	11.872	-0.8071	-0.25485	0.838074	12.189	12.342	0.1525	0.1307	1.09482	555.331	1662.97	3	0.000559724	0.336377	UL01429LS_mascot-18597-20955_20955	FALSE
40S ribosomal protein S12 OS=Plasmodium falciparum (isolate 3D7) GN=RPS12 PE=3 SV=1	O97249	AVFDNVTAIQK	TMT6plex (+229), TMT6plex (+229)	6	FALSE	38.65	30.8955	36.64	12.329	12.156	-0.1728	0.037335	1.02622	12.039	12.035	-0.00386	-0.25485	0.838074	12.345	12.484	0.1385	0.1307	1.09482	832.493	1662.97	2	0.00100042	0.60122	UL01429LS_mascot-41786-18689_18689	FALSE
40S ribosomal protein S12 OS=Plasmodium falciparum (isolate 3D7) GN=RPS12 PE=3 SV=1	O97249	AVFDNVTAIQK	TMT6plex (+229), TMT6plex (+229)	6	FALSE	31.43	30.9517	27.23	11.772	12.781	1.008	0.037335	1.02622	12.357	11.533	-0.8239	-0.25485	0.838074	12.351	12.593	0.2413	0.1307	1.09482	555.331	1662.97	3	0.000355803	0.213827	UL01429LS_mascot-41773-18675_18675	FALSE
40S ribosomal protein S12 OS=Plasmodium falciparum (isolate 3D7) GN=RPS12 PE=3 SV=1	O97249	AVFDNVTAIQK	TMT6plex (+229), TMT6plex (+229)	6	FALSE	15.23	30.9061	15.23	12.165	12.278	0.1125	0.037335	1.02622	12.158	11.776	-0.3815	-0.25485	0.838074	12.443	12.566	0.1229	0.1307	1.09482	555.331	1662.97	3	0.000925935	0.556458	UL01429LS_mascot-18641-21003_21003	FALSE
40S ribosomal protein S12 OS=Plasmodium falciparum (isolate 3D7) GN=RPS12 PE=3 SV=1	O97249	KLITTLcAEK	TMT6plex (+229), TMT6plex (+229), Carbamidomethyl (+57), TMT6plex (+229)	1	FALSE	22.12	27.9657	22.12	12.557	11.864	-0.6932	-0.6932	0.61848	12.017	12.341	0.3234	0.3234	1.25128	12.335	12.272	-0.06224	-0.06224	0.957776	622.057	1863.15	3	0.000315584	0.169291	UL01429LS_mascot-40773-17573_17573	FALSE
40S ribosomal protein S12 OS=Plasmodium falciparum (isolate 3D7) GN=RPS12 PE=3 SV=1	O97249	LDNEGNAR	TMT6plex (+229)	7	FALSE	24.62	27.8462	24.62	12.338	12.261	-0.07765	-0.08279	0.94423	11.973	12.15	0.1776	0.2292	1.17218	12.37	12.295	-0.07544	0.03329	1.02334	559.293	1116.57	2	0.000342357	0.306338	UL01429LS_mascot-3665-4521_4521	FALSE
40S ribosomal protein S12 OS=Plasmodium falciparum (isolate 3D7) GN=RPS12 PE=3 SV=1	O97249	LDNEGNAR	TMT6plex (+229)	7	FALSE	21.11	27.8462	21.11	12.319	12.17	-0.1493	-0.08279	0.94423	12.094	12.329	0.2358	0.2292	1.17218	12.202	12.274	0.07202	0.03329	1.02334	559.293	1116.57	2	0.000464427	0.415565	UL01429LS_mascot-28667-4166_4166	FALSE
40S ribosomal protein S12 OS=Plasmodium falciparum (isolate 3D7) GN=RPS12 PE=3 SV=1	O97249	LDNEGNAR	TMT6plex (+229)	7	FALSE	20.83	27.8462	20.83	12.317	12.16	-0.1575	-0.08279	0.94423	12.146	12.352	0.2056	0.2292	1.17218	12.169	12.243	0.07414	0.03329	1.02334	559.294	1116.57	2	0.000220286	0.19711	UL01429LS_mascot-28628-4123_4123	FALSE
40S ribosomal protein S12 OS=Plasmodium falciparum (isolate 3D7) GN=RPS12 PE=3 SV=1	O97249	LDNEGNAR	TMT6plex (+229)	7	FALSE	19.56	27.8462	18.41	12.238	12.262	0.02446	-0.08279	0.94423	11.965	12.194	0.2292	0.2292	1.17218	12.347	12.381	0.03329	0.03329	1.02334	559.294	1116.57	2	0.000220286	0.19711	UL01429LS_mascot-3622-4474_4474	FALSE
40S ribosomal protein S12 OS=Plasmodium falciparum (isolate 3D7) GN=RPS12 PE=3 SV=1	O97249	LDNEGNAR	TMT6plex (+229)	7	FALSE	16.1	27.8462	16.1	12.401	12.068	-0.3321	-0.08279	0.94423	12.003	12.586	0.583	0.2292	1.17218	12.17	12.16	-0.009414	0.03329	1.02334	559.294	1116.57	2	0.000220286	0.19711	UL01429LS_mascot-28706-4209_4209	FALSE
40S ribosomal protein S12 OS=Plasmodium falciparum (isolate 3D7) GN=RPS12 PE=3 SV=1	O97249	LDNEGNAR	TMT6plex (+229)	7	FALSE	15.17	27.8462	15.17	12.307	12.224	-0.08279	-0.08279	0.94423	12.005	12.337	0.3317	0.2292	1.17218	12.274	12.239	-0.03545	0.03329	1.02334	559.294	1116.57	2	0.000220286	0.19711	UL01429LS_mascot-3709-4570_4570	FALSE
40S ribosomal protein S12 OS=Plasmodium falciparum (isolate 3D7) GN=RPS12 PE=3 SV=1	O97249	LDNEGNAR	TMT6plex (+229)	7	FALSE	13.55	27.7452	13.55	12.257	12.345	0.08787	-0.08279	0.94423	12.079	12.178	0.0984	0.2292	1.17218	12.188	12.34	0.1519	0.03329	1.02334	559.294	1116.57	2	0.000145925	0.130572	UL01429LS_mascot-3585-4433_4433	FALSE
40S ribosomal protein S12 OS=Plasmodium falciparum (isolate 3D7) GN=RPS12 PE=3 SV=1	O97249	LITTLcAEK	TMT6plex (+229), Carbamidomethyl (+57), TMT6plex (+229)	6	FALSE	54.06	30.3181	45.89	12.295	12.254	-0.04079	-0.02721	0.981316	12.04	12.037	-0.003164	0.016728	1.01166	12.375	12.386	0.01102	-0.042855	0.970732	753.952	1505.89	2	0.000464427	0.308201	UL01429LS_mascot-41739-18638_18638	FALSE
40S ribosomal protein S12 OS=Plasmodium falciparum (isolate 3D7) GN=RPS12 PE=3 SV=1	O97249	LITTLcAEK	TMT6plex (+229), Carbamidomethyl (+57), TMT6plex (+229)	6	FALSE	53.45	30.2776	46.01	12.29	12.188	-0.1015	-0.02721	0.981316	12.142	12.169	0.02752	0.016728	1.01166	12.366	12.232	-0.1336	-0.042855	0.970732	753.952	1505.89	2	0.000512136	0.339861	UL01429LS_mascot-41784-18687_18687	FALSE
40S ribosomal protein S12 OS=Plasmodium falciparum (isolate 3D7) GN=RPS12 PE=3 SV=1	O97249	LITTLcAEK	TMT6plex (+229), Carbamidomethyl (+57), TMT6plex (+229)	6	FALSE	52.08	30.249	40.67	12.306	12.293	-0.01363	-0.02721	0.981316	12.026	12.077	0.05117	0.016728	1.01166	12.299	12.386	0.0868	-0.042855	0.970732	753.952	1505.89	2	0.000220286	0.146185	UL01429LS_mascot-18511-20860_20860	FALSE
40S ribosomal protein S12 OS=Plasmodium falciparum (isolate 3D7) GN=RPS12 PE=3 SV=1	O97249	LITTLcAEK	TMT6plex (+229), Carbamidomethyl (+57), TMT6plex (+229)	6	FALSE	50.51	30.3181	41.89	12.317	12.305	-0.01118	-0.02721	0.981316	12.014	12.02	0.005936	0.016728	1.01166	12.413	12.317	-0.09673	-0.042855	0.970732	753.952	1505.89	2	0.000342357	0.227193	UL01429LS_mascot-18546-20899_20899	FALSE
40S ribosomal protein S12 OS=Plasmodium falciparum (isolate 3D7) GN=RPS12 PE=3 SV=1	O97249	LITTLcAEK	TMT6plex (+229), Carbamidomethyl (+57), TMT6plex (+229)	6	FALSE	49.57	30.249	40.47	12.276	12.344	0.06793	-0.02721	0.981316	12.014	12.113	0.09861	0.016728	1.01166	12.271	12.369	0.09791	-0.042855	0.970732	753.952	1505.89	2	0.000220286	0.146185	UL01429LS_mascot-18586-20943_20943	FALSE
40S ribosomal protein S12 OS=Plasmodium falciparum (isolate 3D7) GN=RPS12 PE=3 SV=1	O97249	LITTLcAEK	TMT6plex (+229), Carbamidomethyl (+57), TMT6plex (+229)	6	FALSE	49.4	30.249	42.06	12.393	12.294	-0.09849	-0.02721	0.981316	11.988	11.867	-0.1215	0.016728	1.01166	12.488	12.357	-0.1306	-0.042855	0.970732	753.952	1505.89	2	0.000220286	0.146185	UL01429LS_mascot-41703-18598_18598	FALSE
40S ribosomal protein S12 OS=Plasmodium falciparum (isolate 3D7) GN=RPS12 PE=3 SV=1	O97249	NAHVHDGLK	TMT6plex (+229), TMT6plex (+229)	9	FALSE	21.47	30.3663	20.38	12.47	12.327	-0.1425	0.1641	1.12047	11.727	12.089	0.3615	0.07016	1.04983	12.474	12.3	-0.174	-0.03733	0.974457	483.617	1447.83	3	0.000376619	0.259946	UL01429LS_mascot-4746-5711_5711	FALSE
40S ribosomal protein S12 OS=Plasmodium falciparum (isolate 3D7) GN=RPS12 PE=3 SV=1	O97249	NAHVHDGLK	TMT6plex (+229), TMT6plex (+229)	9	FALSE	19.23	30.3423	19.23	12.285	12.518	0.2327	0.1641	1.12047	11.942	12.012	0.07016	0.07016	1.04983	12.14	12.49	0.3508	-0.03733	0.974457	483.617	1447.83	3	0.00026425	0.182388	UL01429LS_mascot-4862-5839_5839	FALSE
40S ribosomal protein S12 OS=Plasmodium falciparum (isolate 3D7) GN=RPS12 PE=3 SV=1	O97249	NAHVHDGLK	TMT6plex (+229), TMT6plex (+229)	9	FALSE	18.97	30.4922	18.97	12.633	12.329	-0.3038	0.1641	1.12047	12.028	11.699	-0.3289	0.07016	1.04983	12.307	12.391	0.08389	-0.03733	0.974457	483.615	1447.82	3	0.00832089	5.74318	UL01429LS_mascot-4785-5754_5754	FALSE
40S ribosomal protein S12 OS=Plasmodium falciparum (isolate 3D7) GN=RPS12 PE=3 SV=1	O97249	NAHVHDGLK	TMT6plex (+229), TMT6plex (+229)	9	FALSE	18.74	30.3663	18.34	12.335	12.366	0.03056	0.1641	1.12047	11.943	12.102	0.159	0.07016	1.04983	12.339	12.301	-0.03733	-0.03733	0.974457	483.617	1447.83	3	1.0408e-05	0.00718367	UL01429LS_mascot-4823-5796_5796	FALSE
40S ribosomal protein S12 OS=Plasmodium falciparum (isolate 3D7) GN=RPS12 PE=3 SV=1	O97249	NAHVHDGLK	TMT6plex (+229), TMT6plex (+229)	9	FALSE	18.15	30.3663	14.31	12.396	12.56	0.1641	0.1641	1.12047	12.173	11.951	-0.2222	0.07016	1.04983	12.068	12.239	0.1717	-0.03733	0.974457	483.618	1447.83	3	0.00074283	0.512707	UL01429LS_mascot-4709-5670_5670	FALSE
40S ribosomal protein S12 OS=Plasmodium falciparum (isolate 3D7) GN=RPS12 PE=3 SV=1	O97249	NAHVHDGLK	TMT6plex (+229), TMT6plex (+229)	9	FALSE	17.7	30.461	17.06	12.188	12.43	0.242	0.1641	1.12047	11.882	11.958	0.07629	0.07016	1.04983	12.607	12.323	-0.2843	-0.03733	0.974457	362.965	1447.83	4	0.00158388	1.0932	UL01429LS_mascot-4808-5780_5780	FALSE
40S ribosomal protein S12 OS=Plasmodium falciparum (isolate 3D7) GN=RPS12 PE=3 SV=1	O97249	NAHVHDGLK	TMT6plex (+229), TMT6plex (+229)	9	FALSE	14.32	30.3663	12.8	12.268	12.186	-0.08236	0.1641	1.12047	11.895	11.818	-0.07659	0.07016	1.04983	12.633	12.588	-0.04515	-0.03733	0.974457	362.965	1447.83	4	0.000851454	0.58768	UL01429LS_mascot-4849-5825_5825	FALSE
40S ribosomal protein S12 OS=Plasmodium falciparum (isolate 3D7) GN=RPS12 PE=3 SV=1	O97249	NAHVHDGLK	TMT6plex (+229), TMT6plex (+229)	9	FALSE	12.99	30.406	12.49	11.887	12.301	0.414	0.1641	1.12047	12.102	12.394	0.2917	0.07016	1.04983	12.518	12.186	-0.3326	-0.03733	0.974457	362.965	1447.83	4	0.00121766	0.840442	UL01429LS_mascot-4703-5664_5664	FALSE
40S ribosomal protein S12 OS=Plasmodium falciparum (isolate 3D7) GN=RPS12 PE=3 SV=1	O97249	NAHVHDGLK	TMT6plex (+229), TMT6plex (+229)	9	FALSE	11.63	30.4021	11.58	12.245	12.447	0.2027	0.1641	1.12047	12.358	11.896	-0.4619	0.07016	1.04983	12.142	12.299	0.1567	-0.03733	0.974457	362.965	1447.83	4	0.00133974	0.924696	UL01429LS_mascot-4754-5720_5720	FALSE
40S ribosomal protein S12 OS=Plasmodium falciparum (isolate 3D7) GN=RPS12 PE=3 SV=1	O97249	NIPLFmVQNDSK	TMT6plex (+229), Oxidation (+16), TMT6plex (+229)	3	FALSE	44.57	32.2115	44.57	12.318	12.092	-0.2261	-0.06749	0.954297	12.185	12.236	0.05152	0.05152	1.03636	12.056	12.499	0.4433	-0.9301	0.524822	627.35	1879.03	3	0.000111662	0.0593938	UL01429LS_mascot-193333-19664_19664	FALSE
40S ribosomal protein S12 OS=Plasmodium falciparum (isolate 3D7) GN=RPS12 PE=3 SV=1	O97249	NIPLFmVQNDSK	TMT6plex (+229), Oxidation (+16), TMT6plex (+229)	3	FALSE	39.91	32.2427	39.91	11.983	11.915	-0.06749	-0.06749	0.954297	12.313	12.433	0.1199	0.05152	1.03636	12.836	11.906	-0.9301	-0.9301	0.524822	627.35	1879.03	3	0.000254549	0.135396	UL01429LS_mascot-172556-19715_19715	FALSE
40S ribosomal protein S12 OS=Plasmodium falciparum (isolate 3D7) GN=RPS12 PE=3 SV=1	O97249	NIPLFmVQNDSK	TMT6plex (+229), Oxidation (+16), TMT6plex (+229)	3	FALSE	31.76	32.2376	31.76	11.924	12.272	0.3474	-0.06749	0.954297	12.508	12.309	-0.1987	0.05152	1.03636	12.659	11.714	-0.9454	-0.9301	0.524822	627.351	1879.03	3	0.0020856	1.10934	UL01429LS_mascot-172496-19649_19649	FALSE
40S ribosomal protein S12 OS=Plasmodium falciparum (isolate 3D7) GN=RPS12 PE=3 SV=1	O97249	NIPLFMVQNDSK	TMT6plex (+229), TMT6plex (+229)	1	FALSE	15.33	32.188	14.6	12.347	11.899	-0.4486	-0.4486	0.732754	11.967	12.624	0.6564	0.6564	1.57614	12.124	12.426	0.3023	0.3023	1.23311	622.018	1863.03	3	0.00133237	0.714773	UL01429LS_mascot-43278-20331_20331	FALSE
40S ribosomal protein S12 OS=Plasmodium falciparum (isolate 3D7) GN=RPS12 PE=3 SV=1	O97249	SIESQEAK	TMT6plex (+229), TMT6plex (+229)	5	FALSE	29.93	30.667	22.12	12.31	12.279	-0.0308	0.01922	1.01341	12.007	12.197	0.1892	-0.003428	0.997627	12.408	12.185	-0.2234	0.05786	1.04092	675.388	1348.76	2	2.38544e-05	0.0176729	UL01429LS_mascot-32893-8872_8872	FALSE
40S ribosomal protein S12 OS=Plasmodium falciparum (isolate 3D7) GN=RPS12 PE=3 SV=1	O97249	SIESQEAK	TMT6plex (+229), TMT6plex (+229)	5	FALSE	22.57	30.6446	16.26	12.204	12.337	0.1323	0.01922	1.01341	12.052	12.191	0.1397	-0.003428	0.997627	12.272	12.33	0.05786	0.05786	1.04092	675.387	1348.76	2	0.000342357	0.253641	UL01429LS_mascot-8451-9791_9791	FALSE
40S ribosomal protein S12 OS=Plasmodium falciparum (isolate 3D7) GN=RPS12 PE=3 SV=1	O97249	SIESQEAK	TMT6plex (+229), TMT6plex (+229)	5	FALSE	21.64	30.667	15.62	12.065	12.408	0.3431	0.01922	1.01341	12.107	12.101	-0.006132	-0.003428	0.997627	12.323	12.383	0.06052	0.05786	1.04092	675.388	1348.76	2	2.38544e-05	0.0176729	UL01429LS_mascot-32843-8817_8817	FALSE
40S ribosomal protein S12 OS=Plasmodium falciparum (isolate 3D7) GN=RPS12 PE=3 SV=1	O97249	SIESQEAK	TMT6plex (+229), TMT6plex (+229)	5	FALSE	20.51	30.6967	13.19	12.37	12.389	0.01922	0.01922	1.01341	12.055	12.052	-0.003428	-0.003428	0.997627	12.248	12.274	0.0261	0.05786	1.04092	675.388	1348.76	2	0.000267995	0.198549	UL01429LS_mascot-8392-9726_9726	FALSE
40S ribosomal protein S12 OS=Plasmodium falciparum (isolate 3D7) GN=RPS12 PE=3 SV=1	O97249	SIESQEAK	TMT6plex (+229), TMT6plex (+229)	5	FALSE	8.05	30.6221	8.05	12.336	12.209	-0.1275	0.01922	1.01341	12.285	12.111	-0.1735	-0.003428	0.997627	12.092	12.353	0.2609	0.05786	1.04092	675.387	1348.76	2	0.000220286	0.163203	UL01429LS_mascot-32805-8775_8775	FALSE
40S ribosomal protein S13, putative OS=Plasmodium falciparum (isolate 3D7) GN=PF13_0316 PE=3 SV=1	Q8IDB0	AQGIATTIPEDLYFLIK	TMT6plex (+229), TMT6plex (+229)	1	FALSE	48.6	31.6107	42.02	13.272	13.906	0.634	0.634	1.55186	13.698	13.636	-0.06196	-0.06196	0.957962	13.696	13.584	-0.1118	-0.1118	0.925433	1176.18	2350.35	2	0.000952708	0.405173	UL01429LS_mascot-87284-23121_23121	FALSE
40S ribosomal protein S13, putative OS=Plasmodium falciparum (isolate 3D7) GN=PF13_0316 PE=3 SV=1	Q8IDB0	DNYGIPQVK	TMT6plex (+229), TMT6plex (+229)	4	FALSE	42.82	30.9968	35.25	13.748	13.666	-0.08172	-0.0086185	0.994044	13.519	13.402	-0.1179	0.023535	1.01645	13.855	13.601	-0.254	-0.13744	0.909131	746.432	1490.85	2	9.82159e-05	0.0658347	UL01429LS_mascot-16461-18604_18604	FALSE
40S ribosomal protein S13, putative OS=Plasmodium falciparum (isolate 3D7) GN=PF13_0316 PE=3 SV=1	Q8IDB0	DNYGIPQVK	TMT6plex (+229), TMT6plex (+229)	4	FALSE	40.24	30.9968	31.81	13.778	13.838	0.06031	-0.0086185	0.994044	13.353	13.471	0.1183	0.023535	1.01645	13.67	13.68	0.01017	-0.13744	0.909131	746.432	1490.85	2	9.82159e-05	0.0658347	UL01429LS_mascot-16426-18565_18565	FALSE
40S ribosomal protein S13, putative OS=Plasmodium falciparum (isolate 3D7) GN=PF13_0316 PE=3 SV=1	Q8IDB0	DNYGIPQVK	TMT6plex (+229), TMT6plex (+229)	4	FALSE	38.9	31.1327	29.49	13.674	13.651	-0.02312	-0.0086185	0.994044	13.463	13.52	0.05766	0.023535	1.01645	13.762	13.72	-0.04188	-0.13744	0.909131	746.432	1490.85	2	0.000390065	0.261463	UL01429LS_mascot-16511-18659_18659	FALSE
40S ribosomal protein S13, putative OS=Plasmodium falciparum (isolate 3D7) GN=PF13_0316 PE=3 SV=1	Q8IDB0	DNYGIPQVK	TMT6plex (+229), TMT6plex (+229)	4	FALSE	15.06	31.1327	5.49	13.729	13.734	0.005883	-0.0086185	0.994044	13.55	13.54	-0.01059	0.023535	1.01645	13.735	13.502	-0.233	-0.13744	0.909131	746.433	1490.85	2	0.000634206	0.425111	UL01429LS_mascot-39921-16636_16636	FALSE
40S ribosomal protein S13, putative OS=Plasmodium falciparum (isolate 3D7) GN=PF13_0316 PE=3 SV=1	Q8IDB0	GISSSTLPYK	TMT6plex (+229), TMT6plex (+229)	4	FALSE	45.74	31.0687	43.63	13.65	13.612	-0.03805	-0.0194279	0.986624	13.544	13.53	-0.01354	0.022805	1.01593	13.739	13.715	-0.02387	0.01118	1.00778	755.947	1509.88	2	0.000830638	0.549768	UL01429LS_mascot-16236-18356_18356	FALSE
40S ribosomal protein S13, putative OS=Plasmodium falciparum (isolate 3D7) GN=PF13_0316 PE=3 SV=1	Q8IDB0	GISSSTLPYK	TMT6plex (+229), TMT6plex (+229)	4	FALSE	43.55	30.9621	41.33	13.729	13.757	0.02853	-0.0194279	0.986624	13.569	13.498	-0.07093	0.022805	1.01593	13.596	13.642	0.04623	0.01118	1.00778	755.947	1509.88	2	0.00168513	1.11533	UL01429LS_mascot-16182-18297_18297	FALSE
40S ribosomal protein S13, putative OS=Plasmodium falciparum (isolate 3D7) GN=PF13_0316 PE=3 SV=1	Q8IDB0	GISSSTLPYK	TMT6plex (+229), TMT6plex (+229)	4	FALSE	43.09	31.0072	41.99	13.789	13.788	-0.0008059	-0.0194279	0.986624	13.466	13.525	0.05915	0.022805	1.01593	13.671	13.552	-0.1184	0.01118	1.00778	755.948	1509.88	2	0.000267995	0.177376	UL01429LS_mascot-16146-18257_18257	FALSE
40S ribosomal protein S13, putative OS=Plasmodium falciparum (isolate 3D7) GN=PF13_0316 PE=3 SV=1	Q8IDB0	GISSSTLPYK	TMT6plex (+229), TMT6plex (+229)	4	FALSE	7.82	31.0449	7.82	13.709	13.591	-0.1185	-0.0194279	0.986624	13.399	13.495	0.09641	0.022805	1.01593	13.694	13.903	0.2092	0.01118	1.00778	755.948	1509.88	2	0.000342357	0.226593	UL01429LS_mascot-39662-16351_16351	FALSE
40S ribosomal protein S13, putative OS=Plasmodium falciparum (isolate 3D7) GN=PF13_0316 PE=3 SV=1	Q8IDB0	KGQTPSQIGATLR	TMT6plex (+229), TMT6plex (+229)	4	FALSE	18.06	30.1494	18.06	12.873	14.292	1.419	0.017905	1.01249	13.31	13.338	0.0278	-0.0461	0.968551	13.96	14.017	0.0578	-0.0627	0.957471	605.7	1814.08	3	0.00145444	0.801305	UL01429LS_mascot-13204-15021_15021	FALSE
40S ribosomal protein S13, putative OS=Plasmodium falciparum (isolate 3D7) GN=PF13_0316 PE=3 SV=1	Q8IDB0	KGQTPSQIGATLR	TMT6plex (+229), TMT6plex (+229)	4	FALSE	12.53	30.2407	12.53	13.813	13.756	-0.05704	0.017905	1.01249	13.81	12.953	-0.8571	-0.0461	0.968551	13.899	13.56	-0.3391	-0.0627	0.957471	605.7	1814.08	3	0.00108822	0.599545	UL01429LS_mascot-13124-14933_14933	FALSE
40S ribosomal protein S13, putative OS=Plasmodium falciparum (isolate 3D7) GN=PF13_0316 PE=3 SV=1	Q8IDB0	KGQTPSQIGATLR	TMT6plex (+229), TMT6plex (+229)	4	FALSE	9.76	30.1912	9.76	13.562	13.655	0.09285	0.017905	1.01249	13.474	13.394	-0.08037	-0.0461	0.968551	13.829	13.878	0.0486	-0.0627	0.957471	605.7	1814.08	3	0.000538908	0.296905	UL01429LS_mascot-13092-14897_14897	FALSE
40S ribosomal protein S13, putative OS=Plasmodium falciparum (isolate 3D7) GN=PF13_0316 PE=3 SV=1	Q8IDB0	KGQTPSQIGATLR	TMT6plex (+229), TMT6plex (+229)	4	FALSE	8.05	30.2407	8.05	13.79	13.55	-0.2394	0.017905	1.01249	13.309	13.298	-0.01183	-0.0461	0.968551	14.009	13.835	-0.174	-0.0627	0.957471	605.7	1814.08	3	0.00127133	0.700425	UL01429LS_mascot-13163-14976_14976	FALSE
40S ribosomal protein S13, putative OS=Plasmodium falciparum (isolate 3D7) GN=PF13_0316 PE=3 SV=1	Q8IDB0	LLPSNWK	TMT6plex (+229), TMT6plex (+229)	1	FALSE	23.79	26.6181	11.89	13.766	13.792	0.02685	0.02685	1.01879	13.42	13.318	-0.1022	-0.1022	0.931611	13.679	13.815	0.136	0.136	1.09885	658.411	1314.81	2	0.000145925	0.110901	UL01429LS_mascot-19189-21606_21606	FALSE
40S ribosomal protein S13, putative OS=Plasmodium falciparum (isolate 3D7) GN=PF13_0316 PE=3 SV=1	Q8IDB0	QKPSEIEDAIIK	TMT6plex (+229), TMT6plex (+229), TMT6plex (+229)	2	FALSE	31.07	29.8272	25.11	13.862	13.821	-0.04064	0.07793	1.0555	13.349	13.695	0.3455	0.214765	1.16051	13.61	13.455	-0.1557	-0.30695	0.808349	686.752	2057.23	3	0.000437654	0.212635	UL01429LS_mascot-82034-17154_17154	FALSE
40S ribosomal protein S13, putative OS=Plasmodium falciparum (isolate 3D7) GN=PF13_0316 PE=3 SV=1	Q8IDB0	QKPSEIEDAIIK	TMT6plex (+229), TMT6plex (+229), TMT6plex (+229)	2	FALSE	28.97	29.8137	25.7	13.473	13.67	0.1965	0.07793	1.0555	13.617	13.701	0.08403	0.214765	1.16051	13.894	13.435	-0.4582	-0.30695	0.808349	686.752	2057.23	3	7.14431e-05	0.0347108	UL01429LS_mascot-82114-17242_17242	FALSE
40S ribosomal protein S14, putative OS=Plasmodium falciparum (isolate 3D7) GN=PFE0810c PE=3 SV=1	Q8I3U6	ADRDESSPYAAMMAAQDVAAR	TMT6plex (+229)	1	FALSE	46.37	33.1112	46.37	11.169	10.33	-0.8396	-0.8396	0.558798	11.222	10.545	-0.6774	-0.6774	0.625291	11.258	10.667	-0.5919	-0.5919	0.663469	819.057	2454.15	3	0.000681795	0.277699	UL01429LS_mascot-82521-17697_17697	FALSE
40S ribosomal protein S14, putative OS=Plasmodium falciparum (isolate 3D7) GN=PFE0810c PE=3 SV=1	Q8I3U6	ELGVTAIHIK	TMT6plex (+229), TMT6plex (+229)	4	FALSE	26.58	26.1384	11.56	11.099	10.763	-0.3363	-0.140525	0.907189	10.625	10.866	0.241	0.2038	1.15173	11.085	10.752	-0.3332	-0.06003	0.959244	513.66	1537.96	3	0.000355803	0.231196	UL01429LS_mascot-17223-19443_19443	FALSE
40S ribosomal protein S14, putative OS=Plasmodium falciparum (isolate 3D7) GN=PFE0810c PE=3 SV=1	Q8I3U6	ELGVTAIHIK	TMT6plex (+229), TMT6plex (+229)	4	FALSE	20.54	26.3949	7.5	11.023	10.975	-0.04775	-0.140525	0.907189	10.622	10.789	0.1666	0.2038	1.15173	10.752	11.031	0.2788	-0.06003	0.959244	513.661	1537.96	3	0.000172697	0.112217	UL01429LS_mascot-17185-19401_19401	FALSE
40S ribosomal protein S14, putative OS=Plasmodium falciparum (isolate 3D7) GN=PFE0810c PE=3 SV=1	Q8I3U6	ELGVTAIHIK	TMT6plex (+229), TMT6plex (+229)	4	FALSE	18.93	26.3949	12.02	11.085	10.851	-0.2333	-0.140525	0.907189	10.6	10.859	0.2587	0.2038	1.15173	10.925	10.871	-0.05369	-0.06003	0.959244	513.661	1537.96	3	1.0408e-05	0.00676296	UL01429LS_mascot-40559-17338_17338	FALSE
40S ribosomal protein S14, putative OS=Plasmodium falciparum (isolate 3D7) GN=PFE0810c PE=3 SV=1	Q8I3U6	ELGVTAIHIK	TMT6plex (+229), TMT6plex (+229)	4	FALSE	18.38	26.3949	12.94	11.079	11.05	-0.02901	-0.140525	0.907189	10.816	10.695	-0.1217	0.2038	1.15173	10.808	10.742	-0.06637	-0.06003	0.959244	513.661	1537.96	3	1.0408e-05	0.00676296	UL01429LS_mascot-17265-19489_19489	FALSE
40S ribosomal protein S14, putative OS=Plasmodium falciparum (isolate 3D7) GN=PFE0810c PE=3 SV=1	Q8I3U6	IEDVTPIPTDSTR	TMT6plex (+229)	17	FALSE	50.44	31.6791	48.89	10.961	11.03	0.06828	0.06828	1.04847	10.632	10.86	0.2282	-0.1049	0.929869	10.787	10.921	0.134	0.0998	1.07162	836.951	1671.89	2	0.000464427	0.277619	UL01429LS_mascot-17178-19393_19393	FALSE
40S ribosomal protein S14, putative OS=Plasmodium falciparum (isolate 3D7) GN=PFE0810c PE=3 SV=1	Q8I3U6	IEDVTPIPTDSTR	TMT6plex (+229)	17	FALSE	47.47	31.7319	46.49	10.961	10.995	0.03396	0.06828	1.04847	10.869	10.764	-0.1049	-0.1049	0.929869	10.769	10.833	0.06357	0.0998	1.07162	836.951	1671.89	2	0.000952708	0.569497	UL01429LS_mascot-17141-19352_19352	FALSE
40S ribosomal protein S14, putative OS=Plasmodium falciparum (isolate 3D7) GN=PFE0810c PE=3 SV=1	Q8I3U6	IEDVTPIPTDSTR	TMT6plex (+229)	17	FALSE	46.77	31.8384	46.37	10.777	10.874	0.09777	0.06828	1.04847	10.972	10.789	-0.1824	-0.1049	0.929869	10.844	10.935	0.09099	0.0998	1.07162	836.952	1671.89	2	0.00100042	0.598015	UL01429LS_mascot-81859-16959_16959	FALSE
40S ribosomal protein S14, putative OS=Plasmodium falciparum (isolate 3D7) GN=PFE0810c PE=3 SV=1	Q8I3U6	IEDVTPIPTDSTR	TMT6plex (+229)	17	FALSE	46.56	31.6938	46.09	11.003	10.905	-0.09809	0.06828	1.04847	10.994	10.781	-0.2131	-0.1049	0.929869	10.76	10.746	-0.01398	0.0998	1.07162	836.951	1671.89	2	0.000220286	0.13168	UL01429LS_mascot-81897-17002_17002	FALSE
40S ribosomal protein S14, putative OS=Plasmodium falciparum (isolate 3D7) GN=PFE0810c PE=3 SV=1	Q8I3U6	IEDVTPIPTDSTR	TMT6plex (+229)	17	FALSE	45.7	31.7319	45.7	10.794	11.024	0.2301	0.06828	1.04847	10.674	10.785	0.1117	-0.1049	0.929869	10.907	11.007	0.0998	0.0998	1.07162	836.951	1671.89	2	0.000952708	0.569497	UL01429LS_mascot-17219-19438_19438	FALSE
40S ribosomal protein S14, putative OS=Plasmodium falciparum (isolate 3D7) GN=PFE0810c PE=3 SV=1	Q8I3U6	IEDVTPIPTDSTR	TMT6plex (+229)	17	FALSE	43.63	31.6286	42.12	10.803	10.907	0.104	0.06828	1.04847	11.162	10.397	-0.7641	-0.1049	0.929869	10.853	11.069	0.2159	0.0998	1.07162	836.952	1671.89	2	2.38544e-05	0.0142593	UL01429LS_mascot-210642-17022_17022	FALSE
40S ribosomal protein S14, putative OS=Plasmodium falciparum (isolate 3D7) GN=PFE0810c PE=3 SV=1	Q8I3U6	IEDVTPIPTDSTR	TMT6plex (+229)	17	FALSE	42.23	31.807	34.72	11.177	10.81	-0.367	0.06828	1.04847	10.993	10.843	-0.1503	-0.1049	0.929869	10.654	10.715	0.06097	0.0998	1.07162	836.952	1671.89	2	0.000756276	0.452076	UL01429LS_mascot-40443-17210_17210	FALSE
40S ribosomal protein S14, putative OS=Plasmodium falciparum (isolate 3D7) GN=PFE0810c PE=3 SV=1	Q8I3U6	IEDVTPIPTDSTR	TMT6plex (+229)	17	FALSE	41.69	31.7114	39.35	10.983	10.733	-0.2505	0.06828	1.04847	10.612	10.668	0.05586	-0.1049	0.929869	11.27	10.925	-0.3444	0.0998	1.07162	836.951	1671.89	2	0.000586497	0.350588	UL01429LS_mascot-210678-17062_17062	FALSE
40S ribosomal protein S14, putative OS=Plasmodium falciparum (isolate 3D7) GN=PFE0810c PE=3 SV=1	Q8I3U6	IEDVTPIPTDSTR	TMT6plex (+229)	17	FALSE	39.2	31.8184	31.18	11.173	10.908	-0.2655	0.06828	1.04847	10.753	10.312	-0.4409	-0.1049	0.929869	10.965	11.081	0.1168	0.0998	1.07162	836.952	1671.89	2	0.000267995	0.160198	UL01429LS_mascot-210609-16985_16985	FALSE
40S ribosomal protein S14, putative OS=Plasmodium falciparum (isolate 3D7) GN=PFE0810c PE=3 SV=1	Q8I3U6	IEDVTPIPTDSTR	TMT6plex (+229)	17	FALSE	35.64	31.8127	33.28	10.554	11.219	0.6649	0.06828	1.04847	10.42	10.742	0.3224	-0.1049	0.929869	10.941	11.314	0.3729	0.0998	1.07162	836.952	1671.89	2	0.000512136	0.306137	UL01429LS_mascot-60849-15663_15663	FALSE
40S ribosomal protein S14, putative OS=Plasmodium falciparum (isolate 3D7) GN=PFE0810c PE=3 SV=1	Q8I3U6	IEDVTPIPTDSTR	TMT6plex (+229)	17	FALSE	34	31.6938	30.59	10.963	11.099	0.1359	0.06828	1.04847	10.593	10.747	0.1539	-0.1049	0.929869	10.752	11.038	0.2865	0.0998	1.07162	836.951	1671.89	2	0.000220286	0.13168	UL01429LS_mascot-210711-17099_17099	FALSE
40S ribosomal protein S14, putative OS=Plasmodium falciparum (isolate 3D7) GN=PFE0810c PE=3 SV=1	Q8I3U6	IEDVTPIPTDSTR	TMT6plex (+229)	17	FALSE	33.51	31.6909	32.26	10.509	10.963	0.4538	0.06828	1.04847	10.625	10.957	0.3322	-0.1049	0.929869	10.928	11.209	0.2813	0.0998	1.07162	836.951	1671.89	2	9.82159e-05	0.0587101	UL01429LS_mascot-60882-15700_15700	FALSE
40S ribosomal protein S14, putative OS=Plasmodium falciparum (isolate 3D7) GN=PFE0810c PE=3 SV=1	Q8I3U6	IEDVTPIPTDSTR	TMT6plex (+229)	17	FALSE	33.11	31.8127	31.42	11.164	10.708	-0.4563	0.06828	1.04847	10.681	10.989	0.3087	-0.1049	0.929869	10.938	10.71	-0.2273	0.0998	1.07162	836.952	1671.89	2	0.000512136	0.306137	UL01429LS_mascot-40492-17264_17264	FALSE
40S ribosomal protein S14, putative OS=Plasmodium falciparum (isolate 3D7) GN=PFE0810c PE=3 SV=1	Q8I3U6	IEDVTPIPTDSTR	TMT6plex (+229)	17	FALSE	29.73	31.685	26.29	10.961	11.305	0.3443	0.06828	1.04847	10.811	10.564	-0.2474	-0.1049	0.929869	10.56	10.991	0.4302	0.0998	1.07162	836.951	1671.89	2	0.0018072	1.08028	UL01429LS_mascot-210742-17135_17135	FALSE
40S ribosomal protein S14, putative OS=Plasmodium falciparum (isolate 3D7) GN=PFE0810c PE=3 SV=1	Q8I3U6	IEDVTPIPTDSTR	TMT6plex (+229)	17	FALSE	28.43	31.6286	26.14	11.165	10.869	-0.2963	0.06828	1.04847	10.801	10.928	0.1273	-0.1049	0.929869	10.328	11.099	0.771	0.0998	1.07162	836.952	1671.89	2	2.38544e-05	0.0142593	UL01429LS_mascot-60913-15735_15735	FALSE
40S ribosomal protein S14, putative OS=Plasmodium falciparum (isolate 3D7) GN=PFE0810c PE=3 SV=1	Q8I3U6	IEDVTPIPTDSTR	TMT6plex (+229)	17	FALSE	22.65	31.7609	22.65	10.946	10.828	-0.118	0.06828	1.04847	10.853	10.64	-0.2135	-0.1049	0.929869	11.088	10.836	-0.2525	0.0998	1.07162	836.952	1671.89	2	0.00173284	1.03583	UL01429LS_mascot-81939-17048_17048	FALSE
40S ribosomal protein S14, putative OS=Plasmodium falciparum (isolate 3D7) GN=PFE0810c PE=3 SV=1	Q8I3U6	IEDVTPIPTDSTR	TMT6plex (+229)	17	FALSE	9.97	31.4426	9.97	10.892	11.167	0.2751	0.06828	1.04847	10.963	10.469	-0.494	-0.1049	0.929869	11.252	10.448	-0.8048	0.0998	1.07162	836.954	1671.89	2	0.00527288	3.15194	UL01429LS_mascot-210572-16943_16943	FALSE
40S ribosomal protein S14, putative OS=Plasmodium falciparum (isolate 3D7) GN=PFE0810c PE=3 SV=1	Q8I3U6	TPGPGAQSALR	TMT6plex (+229)	5	FALSE	33.55	31.7406	27.42	10.911	10.869	-0.04184	0.0332	1.02328	10.628	10.905	0.2769	0.1583	1.11597	10.858	11.019	0.1609	0.02549	1.01783	642.367	1282.72	2	0.000220286	0.171599	UL01429LS_mascot-8239-9558_9558	FALSE
40S ribosomal protein S14, putative OS=Plasmodium falciparum (isolate 3D7) GN=PFE0810c PE=3 SV=1	Q8I3U6	TPGPGAQSALR	TMT6plex (+229)	5	FALSE	30.74	31.7406	26.11	10.804	11.032	0.2284	0.0332	1.02328	10.646	10.838	0.1921	0.1583	1.11597	10.967	10.904	-0.06345	0.02549	1.01783	642.367	1282.72	2	0.000708567	0.551961	UL01429LS_mascot-8282-9605_9605	FALSE
40S ribosomal protein S14, putative OS=Plasmodium falciparum (isolate 3D7) GN=PFE0810c PE=3 SV=1	Q8I3U6	TPGPGAQSALR	TMT6plex (+229)	5	FALSE	30.16	31.726	21.35	10.913	10.946	0.0332	0.0332	1.02328	10.797	10.746	-0.05081	0.1583	1.11597	10.881	10.907	0.02549	0.02549	1.01783	642.367	1282.72	2	0.000512136	0.398944	UL01429LS_mascot-8202-9517_9517	FALSE
40S ribosomal protein S14, putative OS=Plasmodium falciparum (isolate 3D7) GN=PFE0810c PE=3 SV=1	Q8I3U6	TPGPGAQSALR	TMT6plex (+229)	5	FALSE	24.68	31.7406	15.53	10.851	10.918	0.06694	0.0332	1.02328	10.663	10.821	0.1583	0.1583	1.11597	10.972	10.965	-0.007381	0.02549	1.01783	642.367	1282.72	2	0.000342357	0.26669	UL01429LS_mascot-8163-9474_9474	FALSE
40S ribosomal protein S14, putative OS=Plasmodium falciparum (isolate 3D7) GN=PFE0810c PE=3 SV=1	Q8I3U6	TPGPGAQSALR	TMT6plex (+229)	5	FALSE	17.35	31.7406	13.13	11.023	10.821	-0.2019	0.0332	1.02328	10.796	10.812	0.01569	0.1583	1.11597	10.829	10.911	0.08201	0.02549	1.01783	642.367	1282.72	2	0.000220286	0.171599	UL01429LS_mascot-8333-9661_9661	FALSE
40S ribosomal protein S14, putative OS=Plasmodium falciparum (isolate 3D7) GN=PFE0810c PE=3 SV=1	Q8I3U6	TPQPETAIVSGPQPK	TMT6plex (+229), TMT6plex (+229)	2	FALSE	31.61	31.8127	30.09	11.095	10.888	-0.2073	0.0695	1.04935	10.753	10.797	0.04387	0.286535	1.21971	10.772	10.887	0.1151	0.2582	1.19599	670.054	2007.14	3	0.00127133	0.633086	UL01429LS_mascot-15493-17539_17539	FALSE
40S ribosomal protein S14, putative OS=Plasmodium falciparum (isolate 3D7) GN=PFE0810c PE=3 SV=1	Q8I3U6	TPQPETAIVSGPQPK	TMT6plex (+229), TMT6plex (+229)	2	FALSE	25.2	31.7026	25.2	10.399	10.745	0.3463	0.0695	1.04935	10.942	11.472	0.5292	0.286535	1.21971	10.616	11.017	0.4013	0.2582	1.19599	670.054	2007.14	3	0.000193513	0.0963641	UL01429LS_mascot-15455-17497_17497	FALSE
40S ribosomal protein S15/S19, putative OS=Plasmodium falciparum (isolate 3D7) GN=MAL13P1.92 PE=3 SV=1	C0H5C2	HGKPGIGATHSSR	TMT6plex (+229), TMT6plex (+229)	3	FALSE	14.83	30.8314	14.83	0.1426	-0.26456	-0.4072	-0.0823	0.944551	0.42573	0.026622	-0.3991	0.2183	1.16336	-0.55139	0.21761	0.769	0.05466	1.03861	441.507	1762	4	0.000119032	0.0675164	UL01429LS_mascot-2435-3166_3166	FALSE
40S ribosomal protein S15/S19, putative OS=Plasmodium falciparum (isolate 3D7) GN=MAL13P1.92 PE=3 SV=1	C0H5C2	HGKPGIGATHSSR	TMT6plex (+229), TMT6plex (+229)	3	FALSE	12.93	30.8565	12.93	-0.13385	-0.026138	0.1077	-0.0823	0.944551	-0.16291	0.8639	1.027	0.2183	1.16336	-0.29953	-0.24486	0.05466	0.05466	1.03861	441.507	1762	4	0.00049132	0.278683	UL01429LS_mascot-2486-3222_3222	FALSE
40S ribosomal protein S15/S19, putative OS=Plasmodium falciparum (isolate 3D7) GN=MAL13P1.92 PE=3 SV=1	C0H5C2	HGKPGIGATHSSR	TMT6plex (+229), TMT6plex (+229)	3	FALSE	7.53	30.8814	7.53	0.26848	0.18618	-0.0823	-0.0823	0.944551	-0.1065	0.11184	0.2183	0.2183	1.16336	-0.20638	-0.25701	-0.05063	0.05466	1.03861	588.341	1762	3	0.000294768	0.167196	UL01429LS_mascot-2464-3198_3198	FALSE
40S ribosomal protein S15/S19, putative OS=Plasmodium falciparum (isolate 3D7) GN=MAL13P1.92 PE=3 SV=1	C0H5C2	NcEPGEKPNPVPTHLR	TMT6plex (+229), Carbamidomethyl (+57), TMT6plex (+229)	1	FALSE	5.22	33.6661	5.22	0.020426	0.32107	0.3006	0.3006	1.23166	-0.32786	-0.16026	0.1676	0.1676	1.12319	0.26142	-0.11818	-0.3796	-0.3796	0.768651	768.416	2302.23	3	0.0008649	0.375516	UL01429LS_mascot-12391-14126_14126	FALSE
40S ribosomal protein S15A, putative OS=Plasmodium falciparum (isolate 3D7) GN=PFC0735w PE=3 SV=1	O77395	FLQYmQK	TMT6plex (+229), Oxidation (+16), TMT6plex (+229)	3	FALSE	30.88	31.6167	29.77	12.564	12.286	-0.2772	-0.02562	0.982398	12.205	12.258	0.05334	0.01627	1.01134	12.569	12.479	-0.08998	-0.08998	0.939536	716.407	1430.8	2	0.000390065	0.272429	UL01429LS_mascot-40068-16798_16798	FALSE
40S ribosomal protein S15A, putative OS=Plasmodium falciparum (isolate 3D7) GN=PFC0735w PE=3 SV=1	O77395	FLQYmQK	TMT6plex (+229), Oxidation (+16), TMT6plex (+229)	3	FALSE	20.41	31.2581	20.41	12.502	12.476	-0.02562	-0.02562	0.982398	12.318	11.934	-0.3834	0.01627	1.01134	12.64	12.49	-0.1499	-0.08998	0.939536	716.407	1430.8	2	0.000342357	0.239108	UL01429LS_mascot-40029-16755_16755	FALSE
40S ribosomal protein S15A, putative OS=Plasmodium falciparum (isolate 3D7) GN=PFC0735w PE=3 SV=1	O77395	FLQYmQK	TMT6plex (+229), Oxidation (+16), TMT6plex (+229)	3	FALSE	17.05	31.2581	10.03	12.543	12.783	0.2408	-0.02562	0.982398	12.255	12.271	0.01627	0.01627	1.01134	12.192	12.316	0.1242	-0.08998	0.939536	716.407	1430.8	2	0.000342357	0.239108	UL01429LS_mascot-40110-16844_16844	FALSE
40S ribosomal protein S15A, putative OS=Plasmodium falciparum (isolate 3D7) GN=PFC0735w PE=3 SV=1	O77395	FLQYMQK	TMT6plex (+229), TMT6plex (+229)	1	FALSE	31.34	30.3222	23.91	12.424	12.369	-0.05517	-0.05517	0.962481	12.231	12.189	-0.04196	-0.04196	0.971334	12.63	12.516	-0.1147	-0.1147	0.923574	708.41	1414.81	2	0.00100042	0.706602	UL01429LS_mascot-42676-19669_19669	FALSE
40S ribosomal protein S15A, putative OS=Plasmodium falciparum (isolate 3D7) GN=PFC0735w PE=3 SV=1	O77395	GYIGSFEIVDDHR	TMT6plex (+229)	2	FALSE	43.58	31.6584	43.58	12.758	11.788	-0.9692	-0.77595	0.584004	12.698	12.152	-0.5461	-0.267985	0.830479	12.476	12.488	0.0129	-0.029645	0.979661	579.63	1735.87	3	0.00426205	2.45386	UL01429LS_mascot-102522-16394_16394	FALSE
40S ribosomal protein S15A, putative OS=Plasmodium falciparum (isolate 3D7) GN=PFC0735w PE=3 SV=1	O77395	GYIGSFEIVDDHR	TMT6plex (+229)	2	FALSE	22.59	31.9368	21.64	13.035	12.453	-0.5827	-0.77595	0.584004	12.471	12.481	0.01013	-0.267985	0.830479	11.996	11.924	-0.07219	-0.029645	0.979661	579.631	1735.87	3	0.00188168	1.08337	UL01429LS_mascot-82691-17886_17886	FALSE
40S ribosomal protein S15A, putative OS=Plasmodium falciparum (isolate 3D7) GN=PFC0735w PE=3 SV=1	O77395	IITSILPSR	TMT6plex (+229)	3	FALSE	35.68	25.2114	17.21	12.323	12.69	0.3666	0.09086	1.065	12.268	12.19	-0.07744	-0.07744	0.947738	12.437	12.452	0.01511	0.01511	1.01053	614.895	1227.78	2	2.38544e-05	0.019413	UL01429LS_mascot-19707-22176_22176	FALSE
40S ribosomal protein S15A, putative OS=Plasmodium falciparum (isolate 3D7) GN=PFC0735w PE=3 SV=1	O77395	IITSILPSR	TMT6plex (+229)	3	FALSE	28.54	25.2114	14.59	12.537	12.411	-0.1258	0.09086	1.065	12.165	12.263	0.09802	-0.07744	0.947738	12.51	12.474	-0.03635	0.01511	1.01053	614.895	1227.78	2	0.000220286	0.179272	UL01429LS_mascot-19746-22219_22219	FALSE
40S ribosomal protein S15A, putative OS=Plasmodium falciparum (isolate 3D7) GN=PFC0735w PE=3 SV=1	O77395	IITSILPSR	TMT6plex (+229)	3	FALSE	24.38	25	11.47	12.406	12.497	0.09086	0.09086	1.065	12.299	12.186	-0.1123	-0.07744	0.947738	12.464	12.507	0.04245	0.01511	1.01053	614.895	1227.78	2	0.000267995	0.218098	UL01429LS_mascot-19790-22267_22267	FALSE
40S ribosomal protein S15A, putative OS=Plasmodium falciparum (isolate 3D7) GN=PFC0735w PE=3 SV=1	O77395	IVVNLLGR	TMT6plex (+229)	4	FALSE	37.71	25	14.7	12.406	12.485	0.07895	0.044785	1.03153	12.196	12.244	0.04848	0.026045	1.01822	12.544	12.484	-0.06058	0.000825	1.00057	556.871	1111.73	2	2.38544e-05	0.0214376	UL01429LS_mascot-19815-22295_22295	FALSE
40S ribosomal protein S15A, putative OS=Plasmodium falciparum (isolate 3D7) GN=PFC0735w PE=3 SV=1	O77395	IVVNLLGR	TMT6plex (+229)	4	FALSE	29.22	25	11.38	12.449	12.47	0.02181	0.044785	1.03153	12.165	12.202	0.03706	0.026045	1.01822	12.578	12.496	-0.08176	0.000825	1.00057	556.871	1111.73	2	0.000220286	0.197968	UL01429LS_mascot-19781-22257_22257	FALSE
40S ribosomal protein S15A, putative OS=Plasmodium falciparum (isolate 3D7) GN=PFC0735w PE=3 SV=1	O77395	IVVNLLGR	TMT6plex (+229)	4	FALSE	27.28	25	13.04	12.526	12.536	0.009993	0.044785	1.03153	12.151	12.166	0.01503	0.026045	1.01822	12.401	12.58	0.1793	0.000825	1.00057	556.872	1111.73	2	0.000512136	0.460249	UL01429LS_mascot-19856-22340_22340	FALSE
40S ribosomal protein S15A, putative OS=Plasmodium falciparum (isolate 3D7) GN=PFC0735w PE=3 SV=1	O77395	IVVNLLGR	TMT6plex (+229)	4	FALSE	24.77	25	19.32	12.491	12.559	0.06776	0.044785	1.03153	12.349	12.294	-0.05546	0.026045	1.01822	12.302	12.364	0.06223	0.000825	1.00057	556.872	1111.73	2	0.0014887	1.33787	UL01429LS_mascot-173199-20423_20423	FALSE
40S ribosomal protein S15A, putative OS=Plasmodium falciparum (isolate 3D7) GN=PFC0735w PE=3 SV=1	O77395	KGYIGSFEIVDDHR	TMT6plex (+229), TMT6plex (+229)	2	FALSE	51.66	32.6505	50.24	12.455	12.482	0.02698	-0.17046	0.888559	12.643	12.616	-0.02662	-0.10166	0.93196	12.205	11.958	-0.247	-0.170005	0.88884	698.718	2093.13	3	0.000111662	0.0533214	UL01429LS_mascot-81869-16971_16971	FALSE
40S ribosomal protein S15A, putative OS=Plasmodium falciparum (isolate 3D7) GN=PFC0735w PE=3 SV=1	O77395	KGYIGSFEIVDDHR	TMT6plex (+229), TMT6plex (+229)	2	FALSE	49.33	32.6905	48.25	12.698	12.331	-0.3679	-0.17046	0.888559	12.379	12.202	-0.1767	-0.10166	0.93196	12.421	12.328	-0.09301	-0.170005	0.88884	698.718	2093.13	3	0.000254549	0.121553	UL01429LS_mascot-81826-16923_16923	FALSE
40S ribosomal protein S15A, putative OS=Plasmodium falciparum (isolate 3D7) GN=PFC0735w PE=3 SV=1	O77395	MSVLADcLK	TMT6plex (+229), Carbamidomethyl (+57), TMT6plex (+229)	1	FALSE	33.8	31.6107	26.42	12.523	12.485	-0.03761	-0.03761	0.974268	12.275	12.111	-0.1636	-0.1636	0.892794	12.326	12.64	0.3144	0.3144	1.24349	747.925	1493.83	2	0.000586497	0.392347	UL01429LS_mascot-42376-19339_19339	FALSE
40S ribosomal protein S15A, putative OS=Plasmodium falciparum (isolate 3D7) GN=PFC0735w PE=3 SV=1	O77395	TINNAEK	TMT6plex (+229), TMT6plex (+229)	3	FALSE	27.21	30.4961	14.97	12.433	12.397	-0.03563	-0.03262	0.977643	12.251	12.283	0.03226	0.03226	1.02261	12.462	12.533	0.07094	-0.01234	0.991483	624.372	1246.73	2	0.000634206	0.508285	UL01429LS_mascot-7242-8461_8461	FALSE
40S ribosomal protein S15A, putative OS=Plasmodium falciparum (isolate 3D7) GN=PFC0735w PE=3 SV=1	O77395	TINNAEK	TMT6plex (+229), TMT6plex (+229)	3	FALSE	26.01	30.4961	14.5	12.278	12.531	0.2529	-0.03262	0.977643	12.246	12.324	0.07859	0.03226	1.02261	12.497	12.484	-0.01234	-0.01234	0.991483	624.372	1246.73	2	0.000390065	0.312618	UL01429LS_mascot-7286-8509_8509	FALSE
40S ribosomal protein S15A, putative OS=Plasmodium falciparum (isolate 3D7) GN=PFC0735w PE=3 SV=1	O77395	TINNAEK	TMT6plex (+229), TMT6plex (+229)	3	FALSE	17.79	30.4454	6.8	12.54	12.507	-0.03262	-0.03262	0.977643	12.226	12.171	-0.05491	0.03226	1.02261	12.57	12.345	-0.225	-0.01234	0.991483	624.372	1246.73	2	0.000756276	0.606118	UL01429LS_mascot-7205-8420_8420	FALSE
40S ribosomal protein S16, putative OS=Plasmodium falciparum (isolate 3D7) GN=PF08_0076 PE=3 SV=1	Q8IAX5	GIISYYQK	TMT6plex (+229), TMT6plex (+229)	1	FALSE	22.13	30.7809	20.9	10.902	10.951	0.04903	0.04903	1.03457	10.563	10.698	0.1353	0.1353	1.09832	10.722	10.406	-0.3155	-0.3155	0.803572	715.427	1428.84	2	0.000145925	0.102056	UL01429LS_mascot-40331-17087_17087	FALSE
40S ribosomal protein S16, putative OS=Plasmodium falciparum (isolate 3D7) GN=PF08_0076 PE=3 SV=1	Q8IAX5	NLDLVEPYILK	TMT6plex (+229), TMT6plex (+229)	1	FALSE	64	30.5956	45.84	10.93	10.81	-0.1201	-0.1201	0.920124	10.612	10.526	-0.08576	-0.08576	0.942288	10.765	10.601	-0.1636	-0.1636	0.892794	888.039	1774.06	2	0.00107478	0.605485	UL01429LS_mascot-85541-21066_21066	FALSE
40S ribosomal protein S16, putative OS=Plasmodium falciparum (isolate 3D7) GN=PF08_0076 PE=3 SV=1	Q8IAX5	VYEPLWLIGSGK	TMT6plex (+229), TMT6plex (+229)	2	FALSE	56.44	30.9307	56.44	10.904	10.784	-0.1198	-0.1686	0.889706	10.286	10.776	0.49	0.3346	1.26103	10.703	10.789	0.08615	0.02228	1.01556	910.54	1819.07	2	0.000267995	0.147244	UL01429LS_mascot-21715-24385_24385	FALSE
40S ribosomal protein S16, putative OS=Plasmodium falciparum (isolate 3D7) GN=PF08_0076 PE=3 SV=1	Q8IAX5	VYEPLWLIGSGK	TMT6plex (+229), TMT6plex (+229)	2	FALSE	53.88	30.976	53.88	10.903	10.685	-0.2174	-0.1686	0.889706	10.431	10.611	0.1792	0.3346	1.26103	10.827	10.786	-0.04159	0.02228	1.01556	910.539	1819.06	2	0.00144099	0.791722	UL01429LS_mascot-85972-21550_21550	FALSE
40S ribosomal protein S16, putative OS=Plasmodium falciparum (isolate 3D7) GN=PF08_0076 PE=3 SV=1	Q8IAX5	YVDESTKK	TMT6plex (+229), TMT6plex (+229), TMT6plex (+229)	1	FALSE	5.65	30.9132	5.65	10.799	10.849	0.0498	0.0498	1.03512	10.684	10.685	0.0002966	0.0002966	1.00021	10.49	10.737	0.2465	0.2465	1.18633	552.997	1655.97	3	0.000111662	0.0673892	UL01429LS_mascot-34692-10865_10865	FALSE
40S ribosomal protein S18, putative OS=Plasmodium falciparum (isolate 3D7) GN=PF11_0272 PE=3 SV=1	Q8IIA2	ILNTNVDGK	TMT6plex (+229), TMT6plex (+229)	2	FALSE	47.34	30.026	36.68	12.629	12.66	0.03194	0.07112	1.05053	12.34	12.249	-0.09116	-0.067645	0.954194	12.866	12.768	-0.09745	-0.051078	0.965215	716.432	1430.85	2	0.000464427	0.324353	UL01429LS_mascot-39580-16261_16261	FALSE
40S ribosomal protein S18, putative OS=Plasmodium falciparum (isolate 3D7) GN=PF11_0272 PE=3 SV=1	Q8IIA2	ILNTNVDGK	TMT6plex (+229), TMT6plex (+229)	2	FALSE	41.41	29.9432	32.74	12.555	12.665	0.1103	0.07112	1.05053	12.42	12.375	-0.04413	-0.067645	0.954194	12.75	12.746	-0.004706	-0.051078	0.965215	716.432	1430.85	2	0.00119685	0.835872	UL01429LS_mascot-16133-18243_18243	FALSE
40S ribosomal protein S18, putative OS=Plasmodium falciparum (isolate 3D7) GN=PF11_0272 PE=3 SV=1	Q8IIA2	IPDWFLNR	TMT6plex (+229)	5	FALSE	22.56	31.7464	15.75	12.776	12.626	-0.1498	-0.1498	0.901375	12.37	12.297	-0.07285	-0.01849	0.987265	12.746	12.696	-0.05058	-0.05058	0.965548	645.364	1288.71	2	0.000267995	0.207793	UL01429LS_mascot-64197-19464_19464	FALSE
40S ribosomal protein S18, putative OS=Plasmodium falciparum (isolate 3D7) GN=PF11_0272 PE=3 SV=1	Q8IIA2	IPDWFLNR	TMT6plex (+229)	5	FALSE	21.47	31.7435	18.17	12.735	12.469	-0.2664	-0.1498	0.901375	12.295	12.431	0.136	-0.01849	0.987265	12.982	12.6	-0.3821	-0.05058	0.965548	645.364	1288.71	2	0.000145925	0.113144	UL01429LS_mascot-85419-20930_20930	FALSE
40S ribosomal protein S18, putative OS=Plasmodium falciparum (isolate 3D7) GN=PF11_0272 PE=3 SV=1	Q8IIA2	IPDWFLNR	TMT6plex (+229)	5	FALSE	19.01	31.6346	15.29	12.82	12.593	-0.2268	-0.1498	0.901375	12.464	12.445	-0.01849	-0.01849	0.987265	12.593	12.596	0.003087	-0.05058	0.965548	645.363	1288.71	2	0.00144099	1.11729	UL01429LS_mascot-85386-20892_20892	FALSE
40S ribosomal protein S18, putative OS=Plasmodium falciparum (isolate 3D7) GN=PF11_0272 PE=3 SV=1	Q8IIA2	IPDWFLNR	TMT6plex (+229)	5	FALSE	17.89	31.5836	17.89	12.584	12.636	0.05186	-0.1498	0.901375	12.455	12.424	-0.03109	-0.01849	0.987265	12.632	12.78	0.1484	-0.05058	0.965548	645.364	1288.71	2	0.00100042	0.775684	UL01429LS_mascot-64166-19429_19429	FALSE
40S ribosomal protein S18, putative OS=Plasmodium falciparum (isolate 3D7) GN=PF11_0272 PE=3 SV=1	Q8IIA2	IPDWFLNR	TMT6plex (+229)	5	FALSE	14.24	31.7522	11.99	12.879	12.732	-0.147	-0.1498	0.901375	12.37	12.373	0.003177	-0.01849	0.987265	12.753	12.405	-0.348	-0.05058	0.965548	645.364	1288.71	2	0.000512136	0.39709	UL01429LS_mascot-64228-19499_19499	FALSE
40S ribosomal protein S18, putative OS=Plasmodium falciparum (isolate 3D7) GN=PF11_0272 PE=3 SV=1	Q8IIA2	NIHVIANQLDSYLR	TMT6plex (+229)	2	FALSE	73.97	31.6761	64.89	12.841	12.947	0.1056	0.059255	1.04193	12.796	11.825	-0.9708	-0.45887	0.727556	12.346	12.756	0.4107	0.0401	1.02819	629.021	1884.04	3	1.0408e-05	0.00552132	UL01429LS_mascot-43314-20371_20371	FALSE
40S ribosomal protein S18, putative OS=Plasmodium falciparum (isolate 3D7) GN=PF11_0272 PE=3 SV=1	Q8IIA2	NIHVIANQLDSYLR	TMT6plex (+229)	2	FALSE	63.96	31.7696	56.16	12.694	12.707	0.01291	0.059255	1.04193	12.347	12.4	0.05306	-0.45887	0.727556	12.847	12.517	-0.3305	0.0401	1.02819	943.028	1884.04	2	0.000830638	0.440645	UL01429LS_mascot-20300-22828_22828	FALSE
40S ribosomal protein S18, putative OS=Plasmodium falciparum (isolate 3D7) GN=PF11_0272 PE=3 SV=1	Q8IIA2	QANVDPTK	TMT6plex (+229), TMT6plex (+229)	1	FALSE	21.76	30.4376	13.01	12.589	12.391	-0.1976	-0.1976	0.872	12.511	12.381	-0.1305	-0.1305	0.913515	12.979	12.66	-0.3184	-0.3184	0.801959	665.89	1329.76	2	0.000952708	0.715906	UL01429LS_mascot-8304-9629_9629	FALSE
40S ribosomal protein S18, putative OS=Plasmodium falciparum (isolate 3D7) GN=PF11_0272 PE=3 SV=1	Q8IIA2	QANVDPTKR	TMT6plex (+229), TMT6plex (+229)	1	FALSE	9.2	29.9564	5.87	12.72	12.788	0.06813	0.06813	1.04836	12.447	12.274	-0.1725	-0.1725	0.887304	12.69	12.592	-0.09864	-0.09864	0.933913	496.296	1485.87	3	0.000874602	0.588215	UL01429LS_mascot-5865-6945_6945	FALSE
40S ribosomal protein S18, putative OS=Plasmodium falciparum (isolate 3D7) GN=PF11_0272 PE=3 SV=1	Q8IIA2	VIIALTAIK	TMT6plex (+229), TMT6plex (+229)	4	FALSE	61.08	25.0243	40.27	12.719	12.557	-0.1619	-0.04774	0.967451	12.391	12.413	0.02191	-0.064895	0.956015	12.686	12.746	0.06057	-0.094015	0.936912	700.486	1398.96	2	2.38544e-05	0.0170393	UL01429LS_mascot-21101-23710_23710	FALSE
40S ribosomal protein S18, putative OS=Plasmodium falciparum (isolate 3D7) GN=PF11_0272 PE=3 SV=1	Q8IIA2	VIIALTAIK	TMT6plex (+229), TMT6plex (+229)	4	FALSE	58.95	25.0243	39.23	12.779	12.566	-0.2125	-0.04774	0.967451	12.452	12.249	-0.2032	-0.064895	0.956015	12.88	12.585	-0.2951	-0.094015	0.936912	700.486	1398.96	2	0.000267995	0.19143	UL01429LS_mascot-43995-21120_21120	FALSE
40S ribosomal protein S18, putative OS=Plasmodium falciparum (isolate 3D7) GN=PF11_0272 PE=3 SV=1	Q8IIA2	VIIALTAIK	TMT6plex (+229), TMT6plex (+229)	4	FALSE	58.8	25.0243	39.14	12.667	12.734	0.06642	-0.04774	0.967451	12.261	12.391	0.1301	-0.064895	0.956015	12.8	12.659	-0.1413	-0.094015	0.936912	700.487	1398.96	2	0.000390065	0.278625	UL01429LS_mascot-21052-23656_23656	FALSE
40S ribosomal protein S18, putative OS=Plasmodium falciparum (isolate 3D7) GN=PF11_0272 PE=3 SV=1	Q8IIA2	VIIALTAIK	TMT6plex (+229), TMT6plex (+229)	4	FALSE	58.61	25.0243	39.36	12.572	12.759	0.1864	-0.04774	0.967451	12.389	12.237	-0.1517	-0.064895	0.956015	12.801	12.754	-0.04673	-0.094015	0.936912	700.486	1398.96	2	0.000267995	0.19143	UL01429LS_mascot-44038-21167_21167	FALSE
40S ribosomal protein S19, putative OS=Plasmodium falciparum (isolate 3D7) GN=PFD1055w PE=4 SV=1	Q8IFP2	DVDADLFIR	TMT6plex (+229)	3	FALSE	56.78	30	51.65	11.621	11.676	0.0558	0.04749	1.03347	11.477	11.641	0.1643	0.05407	1.03819	11.765	11.735	-0.03021	-0.0281	0.980711	646.856	1291.7	2	0.000145925	0.112883	UL01429LS_mascot-83475-18760_18760	FALSE
40S ribosomal protein S19, putative OS=Plasmodium falciparum (isolate 3D7) GN=PFD1055w PE=4 SV=1	Q8IFP2	DVDADLFIR	TMT6plex (+229)	3	FALSE	51.39	29.8453	46.8	11.682	11.633	-0.04962	0.04749	1.03347	11.448	11.502	0.05407	0.05407	1.03819	11.825	11.826	0.000843	-0.0281	0.980711	646.856	1291.7	2	0.000634206	0.490604	UL01429LS_mascot-83543-18838_18838	FALSE
40S ribosomal protein S19, putative OS=Plasmodium falciparum (isolate 3D7) GN=PFD1055w PE=4 SV=1	Q8IFP2	DVDADLFIR	TMT6plex (+229)	3	FALSE	51.09	29.9739	45.95	11.727	11.774	0.04749	0.04749	1.03347	11.596	11.513	-0.08355	0.05407	1.03819	11.667	11.639	-0.0281	-0.0281	0.980711	646.857	1291.7	2	0.00124456	0.962754	UL01429LS_mascot-83503-18793_18793	FALSE
40S ribosomal protein S19, putative OS=Plasmodium falciparum (isolate 3D7) GN=PFD1055w PE=4 SV=1	Q8IFP2	GENAINNFAR	TMT6plex (+229)	1	FALSE	45.83	28.9209	45.83	11.682	11.756	0.07343	0.07343	1.05222	11.516	11.624	0.1086	0.1086	1.07818	11.836	11.502	-0.3338	-0.3338	0.793444	667.854	1333.69	2	0.000464427	0.347963	UL01429LS_mascot-13357-15189_15189	FALSE
40S ribosomal protein S19, putative OS=Plasmodium falciparum (isolate 3D7) GN=PFD1055w PE=4 SV=1	Q8IFP2	GVAPNHTSLASGK	TMT6plex (+229), TMT6plex (+229)	4	FALSE	28.63	30.9864	28.1	11.875	11.442	-0.4329	-0.0426	0.970904	11.895	11.486	-0.4083	0.013924	1.0097	11.601	11.616	0.01466	0.040555	1.02851	566.33	1695.97	3	0.000376619	0.221935	UL01429LS_mascot-9560-11011_11011	FALSE
40S ribosomal protein S19, putative OS=Plasmodium falciparum (isolate 3D7) GN=PFD1055w PE=4 SV=1	Q8IFP2	GVAPNHTSLASGK	TMT6plex (+229), TMT6plex (+229)	4	FALSE	27.74	30.9864	27.74	11.691	11.467	-0.2234	-0.0426	0.970904	11.566	11.567	0.001278	0.013924	1.0097	11.74	11.885	0.1447	0.040555	1.02851	566.33	1695.97	3	0.000376619	0.221935	UL01429LS_mascot-9518-10965_10965	FALSE
40S ribosomal protein S19, putative OS=Plasmodium falciparum (isolate 3D7) GN=PFD1055w PE=4 SV=1	Q8IFP2	GVAPNHTSLASGK	TMT6plex (+229), TMT6plex (+229)	4	FALSE	26.66	30.8565	26.6	11.612	11.966	0.3539	-0.0426	0.970904	11.225	11.664	0.4393	0.013924	1.0097	11.691	11.757	0.06645	0.040555	1.02851	566.33	1695.97	3	0.00074283	0.437738	UL01429LS_mascot-9462-10903_10903	FALSE
40S ribosomal protein S19, putative OS=Plasmodium falciparum (isolate 3D7) GN=PFD1055w PE=4 SV=1	Q8IFP2	GVAPNHTSLASGK	TMT6plex (+229), TMT6plex (+229)	4	FALSE	24.99	30.8778	24.99	11.518	11.656	0.1382	-0.0426	0.970904	11.558	11.584	0.02657	0.013924	1.0097	11.876	11.724	-0.1521	0.040555	1.02851	566.33	1695.97	3	0.000538908	0.31757	UL01429LS_mascot-9600-11055_11055	FALSE
40S ribosomal protein S19, putative OS=Plasmodium falciparum (isolate 3D7) GN=PFD1055w PE=4 SV=1	Q8IFP2	KLAPLNEDWYFIR	TMT6plex (+229), TMT6plex (+229)	3	FALSE	48.74	32.4773	48.74	11.356	12.16	0.8041	-0.03816	0.973896	11.724	11.754	0.03043	-0.1589	0.895708	11.029	11.892	0.8625	-0.1752	0.885645	708.407	2122.2	3	0.000254549	0.119889	UL01429LS_mascot-63895-19128_19128	FALSE
40S ribosomal protein S19, putative OS=Plasmodium falciparum (isolate 3D7) GN=PFD1055w PE=4 SV=1	Q8IFP2	KLAPLNEDWYFIR	TMT6plex (+229), TMT6plex (+229)	3	FALSE	46.49	32.5285	46.49	11.742	11.703	-0.03816	-0.03816	0.973896	11.677	11.443	-0.2341	-0.1589	0.895708	11.763	11.588	-0.1752	-0.1752	0.885645	708.407	2122.2	3	0.00135318	0.637329	UL01429LS_mascot-85062-20531_20531	FALSE
40S ribosomal protein S19, putative OS=Plasmodium falciparum (isolate 3D7) GN=PFD1055w PE=4 SV=1	Q8IFP2	KLAPLNEDWYFIR	TMT6plex (+229), TMT6plex (+229)	3	FALSE	39.94	32.4699	39.94	11.777	11.229	-0.5479	-0.03816	0.973896	11.635	11.476	-0.1589	-0.1589	0.895708	12.031	11.767	-0.2639	-0.1752	0.885645	708.406	2122.2	3	0.000660979	0.311312	UL01429LS_mascot-85092-20566_20566	FALSE
40S ribosomal protein S19, putative OS=Plasmodium falciparum (isolate 3D7) GN=PFD1055w PE=4 SV=1	Q8IFP2	LAPLNEDWYFIR	TMT6plex (+229)	5	FALSE	61.73	32.3223	60.07	11.645	11.771	0.1268	0.1268	1.09187	11.405	11.434	0.02976	-0.0009995	0.999307	11.935	11.726	-0.2084	-0.2084	0.865497	883.478	1764.94	2	0.000512136	0.290006	UL01429LS_mascot-86050-21638_21638	FALSE
40S ribosomal protein S19, putative OS=Plasmodium falciparum (isolate 3D7) GN=PFD1055w PE=4 SV=1	Q8IFP2	LAPLNEDWYFIR	TMT6plex (+229)	5	FALSE	50.84	32.3603	50.84	11.733	11.656	-0.07778	0.1268	1.09187	11.462	11.368	-0.09423	-0.0009995	0.999307	11.97	11.727	-0.2431	-0.2084	0.865497	883.477	1764.94	2	0.000220286	0.124741	UL01429LS_mascot-86015-21599_21599	FALSE
40S ribosomal protein S19, putative OS=Plasmodium falciparum (isolate 3D7) GN=PFD1055w PE=4 SV=1	Q8IFP2	LAPLNEDWYFIR	TMT6plex (+229)	5	FALSE	31.43	32.403	30.32	11.513	11.964	0.4515	0.1268	1.09187	11.347	11.539	0.1927	-0.0009995	0.999307	11.886	11.667	-0.219	-0.2084	0.865497	883.479	1764.94	2	0.00368596	2.08724	UL01429LS_mascot-234524-22015_22015	FALSE
40S ribosomal protein S19, putative OS=Plasmodium falciparum (isolate 3D7) GN=PFD1055w PE=4 SV=1	Q8IFP2	LAPLNEDWYFIR	TMT6plex (+229)	5	FALSE	17.16	32.388	15.96	11.578	11.82	0.2423	0.1268	1.09187	11.606	11.36	-0.2464	-0.0009995	0.999307	11.706	11.847	0.1405	-0.2084	0.865497	883.479	1764.94	2	0.00234319	1.32687	UL01429LS_mascot-234557-22054_22054	FALSE
40S ribosomal protein S19, putative OS=Plasmodium falciparum (isolate 3D7) GN=PFD1055w PE=4 SV=1	Q8IFP2	LAPLNEDWYFIR	TMT6plex (+229)	5	FALSE	12.06	32.3045	5.87	11.525	11.637	0.1117	0.1268	1.09187	11.634	11.633	-0.0009995	-0.0009995	0.999307	11.592	11.895	0.3038	-0.2084	0.865497	883.478	1764.94	2	0.00100042	0.566504	UL01429LS_mascot-234488-21972_21972	FALSE
40S ribosomal protein S19, putative OS=Plasmodium falciparum (isolate 3D7) GN=PFD1055w PE=4 SV=1	Q8IFP2	LLEPVPFVK	TMT6plex (+229), TMT6plex (+229)	3	FALSE	39.98	27.574	28.09	11.831	11.794	-0.03698	-0.02193	0.984914	11.496	11.495	-0.0009594	0.01729	1.01206	11.66	11.642	-0.01817	-0.11	0.926588	750.483	1498.95	2	0.00144099	0.960686	UL01429LS_mascot-20774-23350_23350	FALSE
40S ribosomal protein S19, putative OS=Plasmodium falciparum (isolate 3D7) GN=PFD1055w PE=4 SV=1	Q8IFP2	LLEPVPFVK	TMT6plex (+229), TMT6plex (+229)	3	FALSE	35.01	27.5128	22.44	11.79	11.8	0.01016	-0.02193	0.984914	11.545	11.6	0.05589	0.01729	1.01206	11.645	11.535	-0.11	-0.11	0.926588	750.484	1498.95	2	0.000390065	0.26005	UL01429LS_mascot-20811-23391_23391	FALSE
40S ribosomal protein S19, putative OS=Plasmodium falciparum (isolate 3D7) GN=PFD1055w PE=4 SV=1	Q8IFP2	LLEPVPFVK	TMT6plex (+229), TMT6plex (+229)	3	FALSE	27.33	27.5664	18.14	11.797	11.775	-0.02193	-0.02193	0.984914	11.529	11.546	0.01729	0.01729	1.01206	11.735	11.534	-0.2014	-0.11	0.926588	750.483	1498.95	2	0.000952708	0.635156	UL01429LS_mascot-43749-20849_20849	FALSE
40S ribosomal protein S19, putative OS=Plasmodium falciparum (isolate 3D7) GN=PFD1055w PE=4 SV=1	Q8IFP2	LYLHPDIGVGFLR	TMT6plex (+229)	1	FALSE	52.67	30.693	52.67	11.537	11.983	0.4457	0.4457	1.36197	11.649	11.894	0.2454	0.2454	1.18542	11.791	11.063	-0.7281	-0.7281	0.603698	577.004	1727.99	3	0.0012103	0.699998	UL01429LS_mascot-20670-23236_23236	FALSE
40S ribosomal protein S19, putative OS=Plasmodium falciparum (isolate 3D7) GN=PFD1055w PE=4 SV=1	Q8IFP2	SILQQLENLGYVEQNPK	TMT6plex (+229), TMT6plex (+229)	1	FALSE	55.14	32.4452	55.14	10.835	11.945	1.11	1.11	2.15846	11.526	11.911	0.3851	0.3851	1.30595	11.918	11.781	-0.137	-0.137	0.909408	811.126	2430.35	3	0.00220767	0.907999	UL01429LS_mascot-234676-22190_22190	FALSE
40S ribosomal protein S19, putative OS=Plasmodium falciparum (isolate 3D7) GN=PFD1055w PE=4 SV=1	Q8IFP2	SYATHLK	TMT6plex (+229), TMT6plex (+229)	4	FALSE	22.82	29.5182	20.72	11.819	11.792	-0.02629	0.084555	1.06036	11.608	11.8	0.1922	0.06	1.04247	11.449	11.448	-0.0009289	0.0163106	1.01137	426.592	1276.76	3	0.00062076	0.485818	UL01429LS_mascot-9559-11010_11010	FALSE
40S ribosomal protein S19, putative OS=Plasmodium falciparum (isolate 3D7) GN=PFD1055w PE=4 SV=1	Q8IFP2	SYATHLK	TMT6plex (+229), TMT6plex (+229)	4	FALSE	19.91	29.5036	18.37	11.687	11.659	-0.02851	0.084555	1.06036	11.514	11.441	-0.0722	0.06	1.04247	11.963	11.652	-0.3111	0.0163106	1.01137	426.592	1276.76	3	0.000529207	0.414167	UL01429LS_mascot-9519-10966_10966	FALSE
40S ribosomal protein S19, putative OS=Plasmodium falciparum (isolate 3D7) GN=PFD1055w PE=4 SV=1	Q8IFP2	SYATHLK	TMT6plex (+229), TMT6plex (+229)	4	FALSE	18.93	29.5617	15.76	11.432	11.627	0.1954	0.084555	1.06036	11.749	11.631	-0.118	0.06	1.04247	11.39	12.087	0.6973	0.0163106	1.01137	426.592	1276.76	3	0.000437654	0.342516	UL01429LS_mascot-34045-10147_10147	FALSE
40S ribosomal protein S19, putative OS=Plasmodium falciparum (isolate 3D7) GN=PFD1055w PE=4 SV=1	Q8IFP2	SYATHLK	TMT6plex (+229), TMT6plex (+229)	4	FALSE	18.9	29.8091	9.46	11.615	11.82	0.2055	0.084555	1.06036	11.304	11.911	0.6068	0.06	1.04247	11.616	11.65	0.03355	0.0163106	1.01137	426.592	1276.75	3	0.000203215	0.15904	UL01429LS_mascot-33999-10096_10096	FALSE
40S ribosomal protein S2, putative OS=Plasmodium falciparum (isolate 3D7) GN=PF14_0448 PE=3 SV=1	Q8IL02	AIFNALSK	TMT6plex (+229), TMT6plex (+229)	1	FALSE	45.38	29.5085	36.72	12.535	12.673	0.1377	0.1377	1.10015	12.267	12.443	0.1765	0.1765	1.13014	12.594	12.618	0.02387	0.02387	1.01668	661.416	1320.82	2	9.82159e-05	0.0743033	UL01429LS_mascot-42367-19329_19329	FALSE
40S ribosomal protein S2, putative OS=Plasmodium falciparum (isolate 3D7) GN=PF14_0448 PE=3 SV=1	Q8IL02	DcFSSScGK	TMT6plex (+229), Carbamidomethyl (+57), Carbamidomethyl (+57), TMT6plex (+229)	4	FALSE	39.85	29.284	39.85	12.475	12.465	-0.009727	-0.065655	0.955511	12.223	12.339	0.1161	0.04991	1.0352	12.85	12.778	-0.0721	0.00313	1.00217	753.36	1504.71	2	9.82159e-05	0.0652289	UL01429LS_mascot-10868-12451_12451	FALSE
40S ribosomal protein S2, putative OS=Plasmodium falciparum (isolate 3D7) GN=PF14_0448 PE=3 SV=1	Q8IL02	DcFSSScGK	TMT6plex (+229), Carbamidomethyl (+57), Carbamidomethyl (+57), TMT6plex (+229)	4	FALSE	39.5	29.1751	39.5	12.682	12.613	-0.06913	-0.065655	0.955511	12.282	12.245	-0.03702	0.04991	1.0352	12.665	12.643	-0.02145	0.00313	1.00217	753.36	1504.7	2	0.000830638	0.551658	UL01429LS_mascot-10831-12410_12410	FALSE
40S ribosomal protein S2, putative OS=Plasmodium falciparum (isolate 3D7) GN=PF14_0448 PE=3 SV=1	Q8IL02	DcFSSScGK	TMT6plex (+229), Carbamidomethyl (+57), Carbamidomethyl (+57), TMT6plex (+229)	4	FALSE	39.12	29.284	39.12	12.683	12.526	-0.1568	-0.065655	0.955511	12.195	12.42	0.2249	0.04991	1.0352	12.64	12.667	0.02771	0.00313	1.00217	753.36	1504.71	2	2.38544e-05	0.0158426	UL01429LS_mascot-10773-12346_12346	FALSE
40S ribosomal protein S2, putative OS=Plasmodium falciparum (isolate 3D7) GN=PF14_0448 PE=3 SV=1	Q8IL02	DcFSSScGK	TMT6plex (+229), Carbamidomethyl (+57), Carbamidomethyl (+57), TMT6plex (+229)	4	FALSE	37.57	29.284	37.57	12.603	12.54	-0.06218	-0.065655	0.955511	12.419	12.403	-0.01628	0.04991	1.0352	12.551	12.615	0.06331	0.00313	1.00217	753.36	1504.71	2	9.82159e-05	0.0652289	UL01429LS_mascot-10921-12509_12509	FALSE
40S ribosomal protein S2, putative OS=Plasmodium falciparum (isolate 3D7) GN=PF14_0448 PE=3 SV=1	Q8IL02	EVATAIR	TMT6plex (+229)	5	FALSE	34.79	27.5051	18.32	12.483	12.498	0.0148	0.0148	1.01031	12.313	12.758	0.4449	0.4449	1.36122	12.679	12.4	-0.2789	0.008221	1.00571	494.803	987.592	2	2.38544e-05	0.0241295	UL01429LS_mascot-8201-9516_9516	FALSE
40S ribosomal protein S2, putative OS=Plasmodium falciparum (isolate 3D7) GN=PF14_0448 PE=3 SV=1	Q8IL02	EVATAIR	TMT6plex (+229)	5	FALSE	33.6	27.5051	21.18	12.511	12.562	0.05122	0.0148	1.01031	12.246	12.756	0.51	0.4449	1.36122	12.523	12.531	0.008221	0.008221	1.00571	494.803	987.592	2	2.38544e-05	0.0241295	UL01429LS_mascot-8160-9471_9471	FALSE
40S ribosomal protein S2, putative OS=Plasmodium falciparum (isolate 3D7) GN=PF14_0448 PE=3 SV=1	Q8IL02	EVATAIR	TMT6plex (+229)	5	FALSE	28.68	28.293	19.88	12.52	12.59	0.06985	0.0148	1.01031	12.237	12.591	0.3542	0.4449	1.36122	12.593	12.599	0.005386	0.008221	1.00571	494.803	987.591	2	0.000403392	0.408044	UL01429LS_mascot-8121-9428_9428	FALSE
40S ribosomal protein S2, putative OS=Plasmodium falciparum (isolate 3D7) GN=PF14_0448 PE=3 SV=1	Q8IL02	EVATAIR	TMT6plex (+229)	5	FALSE	20.9	27.5051	13.62	12.409	12.405	-0.00414	0.0148	1.01031	12.293	12.832	0.5392	0.4449	1.36122	12.547	12.644	0.09715	0.008221	1.00571	494.803	987.592	2	0.000267995	0.271086	UL01429LS_mascot-8264-9585_9585	FALSE
40S ribosomal protein S2, putative OS=Plasmodium falciparum (isolate 3D7) GN=PF14_0448 PE=3 SV=1	Q8IL02	EVATAIR	TMT6plex (+229)	5	FALSE	18.88	28.293	8.32	12.565	12.534	-0.03129	0.0148	1.01031	12.386	12.491	0.105	0.4449	1.36122	12.513	12.643	0.1303	0.008221	1.00571	494.803	987.591	2	0.000647532	0.655	UL01429LS_mascot-8082-9385_9385	FALSE
40S ribosomal protein S2, putative OS=Plasmodium falciparum (isolate 3D7) GN=PF14_0448 PE=3 SV=1	Q8IL02	GSAEDDLK	TMT6plex (+229), TMT6plex (+229)	1	FALSE	18.74	30.1452	8.38	12.56	12.574	0.0146	0.0146	1.01017	12.42	12.483	0.06228	0.06228	1.04411	12.583	12.511	-0.07146	-0.07146	0.951674	646.859	1291.7	2	0.00100042	0.773891	UL01429LS_mascot-246190-10262_10262	FALSE
40S ribosomal protein S2, putative OS=Plasmodium falciparum (isolate 3D7) GN=PF14_0448 PE=3 SV=1	Q8IL02	GTQIVGAPTTK	TMT6plex (+229), TMT6plex (+229)	3	FALSE	55.31	29.952	53.4	12.661	12.657	-0.004152	-0.004152	0.997126	12.232	12.402	0.1703	0.02363	1.01651	12.639	12.539	-0.09999	-0.09999	0.933039	765.966	1529.92	2	0.000464427	0.303364	UL01429LS_mascot-13705-15572_15572	FALSE
40S ribosomal protein S2, putative OS=Plasmodium falciparum (isolate 3D7) GN=PF14_0448 PE=3 SV=1	Q8IL02	GTQIVGAPTTK	TMT6plex (+229), TMT6plex (+229)	3	FALSE	51.9	30.0303	45.1	12.583	12.565	-0.01833	-0.004152	0.997126	12.362	12.386	0.02363	0.02363	1.01651	12.704	12.531	-0.1735	-0.09999	0.933039	765.966	1529.92	2	0.00131892	0.861518	UL01429LS_mascot-13669-15532_15532	FALSE
40S ribosomal protein S2, putative OS=Plasmodium falciparum (isolate 3D7) GN=PF14_0448 PE=3 SV=1	Q8IL02	GTQIVGAPTTK	TMT6plex (+229), TMT6plex (+229)	3	FALSE	43.11	29.9695	40.96	12.583	12.821	0.2381	-0.004152	0.997126	12.278	12.17	-0.1072	0.02363	1.01651	12.608	12.671	0.06292	-0.09999	0.933039	765.965	1529.92	2	0.00229548	1.49941	UL01429LS_mascot-13749-15620_15620	FALSE
40S ribosomal protein S2, putative OS=Plasmodium falciparum (isolate 3D7) GN=PF14_0448 PE=3 SV=1	Q8IL02	IVSIEEIYLHSLPIK	TMT6plex (+229), TMT6plex (+229)	5	FALSE	43.49	29.2993	42.19	12.841	12.529	-0.3113	-0.06605	0.95525	12.225	12.531	0.3065	0.1571	1.11504	12.597	12.407	-0.19	-0.09229	0.938033	738.117	2211.33	3	0.000681795	0.308179	UL01429LS_mascot-86313-21945_21945	FALSE
40S ribosomal protein S2, putative OS=Plasmodium falciparum (isolate 3D7) GN=PF14_0448 PE=3 SV=1	Q8IL02	IVSIEEIYLHSLPIK	TMT6plex (+229), TMT6plex (+229)	5	FALSE	40.2	29.2993	39.43	12.49	12.036	-0.4538	-0.06605	0.95525	12.311	12.664	0.3529	0.1571	1.11504	13.066	12.563	-0.503	-0.09229	0.938033	738.117	2211.33	3	0.000681795	0.308179	UL01429LS_mascot-86288-21915_21915	FALSE
40S ribosomal protein S2, putative OS=Plasmodium falciparum (isolate 3D7) GN=PF14_0448 PE=3 SV=1	Q8IL02	IVSIEEIYLHSLPIK	TMT6plex (+229), TMT6plex (+229)	5	FALSE	34.32	29.2737	33.49	12.073	12.753	0.6799	-0.06605	0.95525	12.506	12.663	0.1571	0.1571	1.11504	12.337	12.799	0.4624	-0.09229	0.938033	738.117	2211.33	3	0.0008649	0.390944	UL01429LS_mascot-86339-21976_21976	FALSE
40S ribosomal protein S2, putative OS=Plasmodium falciparum (isolate 3D7) GN=PF14_0448 PE=3 SV=1	Q8IL02	IVSIEEIYLHSLPIK	TMT6plex (+229), TMT6plex (+229)	5	FALSE	30.98	29.3095	30.82	12.843	12.777	-0.06605	-0.06605	0.95525	12.531	11.959	-0.5715	0.1571	1.11504	12.421	12.599	0.1784	-0.09229	0.938033	738.117	2211.33	3	0.000498689	0.225413	UL01429LS_mascot-22077-24784_24784	FALSE
40S ribosomal protein S2, putative OS=Plasmodium falciparum (isolate 3D7) GN=PF14_0448 PE=3 SV=1	Q8IL02	IVSIEEIYLHSLPIK	TMT6plex (+229), TMT6plex (+229)	5	FALSE	30.89	29.2221	30.7	12.347	13.03	0.6829	-0.06605	0.95525	12.443	12.084	-0.3583	0.1571	1.11504	12.66	12.567	-0.09229	-0.09229	0.938033	738.117	2211.33	3	0.000416838	0.188415	UL01429LS_mascot-235111-22710_22710	FALSE
40S ribosomal protein S2, putative OS=Plasmodium falciparum (isolate 3D7) GN=PF14_0448 PE=3 SV=1	Q8IL02	LSLIPVR	TMT6plex (+229)	1	FALSE	17.88	25	0	12.576	12.674	0.09799	0.09799	1.07028	12.244	12.275	0.03065	0.03065	1.02147	12.607	12.755	0.1481	0.1481	1.10811	513.847	1025.68	2	2.38544e-05	0.0232343	UL01429LS_mascot-18660-21024_21024	FALSE
40S ribosomal protein S2, putative OS=Plasmodium falciparum (isolate 3D7) GN=PF14_0448 PE=3 SV=1	Q8IL02	SPYEEWSDFLETYQNLK	TMT6plex (+229), TMT6plex (+229)	4	FALSE	60.11	34.3996	58.01	12.486	12.63	0.1441	0.1571	1.11504	12.253	12.438	0.185	0.06292	1.04458	12.738	12.586	-0.1524	-0.01883	0.987033	1304.16	2606.3	2	0.00954534	3.66099	UL01429LS_mascot-276277-19552_19552	FALSE
40S ribosomal protein S2, putative OS=Plasmodium falciparum (isolate 3D7) GN=PF14_0448 PE=3 SV=1	Q8IL02	SPYEEWSDFLETYQNLK	TMT6plex (+229), TMT6plex (+229)	4	FALSE	56.32	34.5485	54.72	12.272	12.689	0.417	0.1571	1.11504	12.362	12.517	0.1548	0.06292	1.04458	12.616	12.675	0.05828	-0.01883	0.987033	1304.16	2606.3	2	0.00441839	1.69462	UL01429LS_mascot-276335-19624_19624	FALSE
40S ribosomal protein S2, putative OS=Plasmodium falciparum (isolate 3D7) GN=PF14_0448 PE=3 SV=1	Q8IL02	SPYEEWSDFLETYQNLK	TMT6plex (+229), TMT6plex (+229)	4	FALSE	55.91	34.5423	54.95	12.508	12.509	0.001465	0.1571	1.11504	12.388	12.316	-0.07234	0.06292	1.04458	12.753	12.657	-0.09594	-0.01883	0.987033	1304.16	2606.3	2	0.0039301	1.50734	UL01429LS_mascot-276300-19582_19582	FALSE
40S ribosomal protein S2, putative OS=Plasmodium falciparum (isolate 3D7) GN=PF14_0448 PE=3 SV=1	Q8IL02	SPYEEWSDFLETYQNLK	TMT6plex (+229), TMT6plex (+229)	4	FALSE	53.27	34.4685	49.94	12.377	12.547	0.1701	0.1571	1.11504	12.436	12.407	-0.02896	0.06292	1.04458	12.608	12.756	0.1471	-0.01883	0.987033	1304.16	2606.3	2	0.00759221	2.9119	UL01429LS_mascot-276246-19516_19516	FALSE
40S ribosomal protein S20e, putative OS=Plasmodium falciparum (isolate 3D7) GN=PF10_0038 PE=4 SV=1	Q8IK02	KSPcGEGTNTWDR	TMT6plex (+229), TMT6plex (+229), Carbamidomethyl (+57)	6	FALSE	27.17	31.5746	25.98	13.189	13.292	0.1026	-0.0087075	0.993983	12.812	12.916	0.1033	0.26	1.19748	13	12.437	-0.5633	-0.0443255	0.969743	656	1964.98	3	0.000233733	0.118888	UL01429LS_mascot-10348-11879_11879	FALSE
40S ribosomal protein S20e, putative OS=Plasmodium falciparum (isolate 3D7) GN=PF10_0038 PE=4 SV=1	Q8IK02	KSPcGEGTNTWDR	TMT6plex (+229), TMT6plex (+229), Carbamidomethyl (+57)	6	FALSE	14.05	31.5746	7.62	13.081	13.091	0.009875	-0.0087075	0.993983	12.378	12.901	0.5236	0.26	1.19748	13.231	12.964	-0.267	-0.0443255	0.969743	656	1964.98	3	0.000233733	0.118888	UL01429LS_mascot-10304-11830_11830	FALSE
40S ribosomal protein S20e, putative OS=Plasmodium falciparum (isolate 3D7) GN=PF10_0038 PE=4 SV=1	Q8IK02	KSPcGEGTNTWDR	TMT6plex (+229), TMT6plex (+229), Carbamidomethyl (+57)	6	FALSE	9.4	31.6107	9.4	13.043	12.973	-0.07059	-0.0087075	0.993983	12.782	13.134	0.3521	0.26	1.19748	12.899	12.816	-0.08334	-0.0443255	0.969743	656	1964.98	3	0.000315584	0.160522	UL01429LS_mascot-10235-11754_11754	FALSE
40S ribosomal protein S20e, putative OS=Plasmodium falciparum (isolate 3D7) GN=PF10_0038 PE=4 SV=1	Q8IK02	KSPcGEGTNTWDR	TMT6plex (+229), TMT6plex (+229), Carbamidomethyl (+57)	6	FALSE	8.67	31.6107	7.81	13.049	13.022	-0.02729	-0.0087075	0.993983	12.909	12.591	-0.3183	0.26	1.19748	13.04	13.034	-0.005311	-0.0443255	0.969743	656	1964.98	3	0.000315584	0.160522	UL01429LS_mascot-34629-10795_10795	FALSE
40S ribosomal protein S20e, putative OS=Plasmodium falciparum (isolate 3D7) GN=PF10_0038 PE=4 SV=1	Q8IK02	KSPcGEGTNTWDR	TMT6plex (+229), TMT6plex (+229), Carbamidomethyl (+57)	6	FALSE	7.75	31.5776	7.75	12.956	13.143	0.1867	-0.0087075	0.993983	12.587	12.755	0.1679	0.26	1.19748	12.982	13.224	0.2419	-0.0443255	0.969743	656	1964.98	3	0.000966155	0.491435	UL01429LS_mascot-10398-11934_11934	FALSE
40S ribosomal protein S20e, putative OS=Plasmodium falciparum (isolate 3D7) GN=PF10_0038 PE=4 SV=1	Q8IK02	KSPcGEGTNTWDR	TMT6plex (+229), TMT6plex (+229), Carbamidomethyl (+57)	6	FALSE	7.74	31.5776	7.34	13.08	12.915	-0.1653	-0.0087075	0.993983	12.6	12.971	0.3707	0.26	1.19748	12.984	13.097	0.1134	-0.0443255	0.969743	656	1964.98	3	0.000416838	0.212025	UL01429LS_mascot-34674-10845_10845	FALSE
40S ribosomal protein S20e, putative OS=Plasmodium falciparum (isolate 3D7) GN=PF10_0038 PE=4 SV=1	Q8IK02	NLNVSGPVR	TMT6plex (+229)	5	FALSE	49.34	29.1275	46.7	12.971	13.038	0.06682	0.05938	1.04202	12.744	12.709	-0.03479	0.02157	1.01506	13.049	13.135	0.08681	0.02384	1.01666	592.851	1183.69	2	0.000342357	0.288983	UL01429LS_mascot-12517-14265_14265	FALSE
40S ribosomal protein S20e, putative OS=Plasmodium falciparum (isolate 3D7) GN=PF10_0038 PE=4 SV=1	Q8IK02	NLNVSGPVR	TMT6plex (+229)	5	FALSE	34.72	29.1275	33.75	12.968	13.027	0.05938	0.05938	1.04202	12.723	12.699	-0.0245	0.02157	1.01506	13.143	13.087	-0.05603	0.02384	1.01666	592.851	1183.69	2	0.000342357	0.288983	UL01429LS_mascot-12476-14220_14220	FALSE
40S ribosomal protein S20e, putative OS=Plasmodium falciparum (isolate 3D7) GN=PF10_0038 PE=4 SV=1	Q8IK02	NLNVSGPVR	TMT6plex (+229)	5	FALSE	29.84	28.9321	29.84	13.019	13.014	-0.004435	0.05938	1.04202	12.767	12.789	0.02157	0.02157	1.01506	13.118	12.939	-0.1791	0.02384	1.01666	592.851	1183.69	2	0.000586497	0.495062	UL01429LS_mascot-12437-14177_14177	FALSE
40S ribosomal protein S20e, putative OS=Plasmodium falciparum (isolate 3D7) GN=PF10_0038 PE=4 SV=1	Q8IK02	NLNVSGPVR	TMT6plex (+229)	5	FALSE	28.96	29.1275	28.96	12.857	13.033	0.1762	0.05938	1.04202	12.707	12.838	0.1308	0.02157	1.01506	13.059	13.152	0.09221	0.02384	1.01666	592.851	1183.69	2	0.000220286	0.185943	UL01429LS_mascot-12569-14322_14322	FALSE
40S ribosomal protein S20e, putative OS=Plasmodium falciparum (isolate 3D7) GN=PF10_0038 PE=4 SV=1	Q8IK02	NLNVSGPVR	TMT6plex (+229)	5	FALSE	9.48	28.8366	9.48	13.067	13.02	-0.04712	0.05938	1.04202	12.713	12.742	0.029	0.02157	1.01506	13.04	13.064	0.02384	0.02384	1.01666	592.851	1183.69	2	0.000708567	0.598102	UL01429LS_mascot-12401-14137_14137	FALSE
40S ribosomal protein S21 OS=Plasmodium falciparum (isolate 3D7) GN=PF11_0454 PE=3 SV=1	Q8IHS5	TETFAISGHVR	TMT6plex (+229)	7	FALSE	58.02	31.3258	49.88	12.226	12.342	0.1165	0.1165	1.0841	11.994	11.75	-0.2435	-0.2169	0.860412	12.139	12.105	-0.03423	-0.0181	0.987532	482.935	1445.78	3	0.000233733	0.161553	UL01429LS_mascot-13388-15223_15223	FALSE
40S ribosomal protein S21 OS=Plasmodium falciparum (isolate 3D7) GN=PF11_0454 PE=3 SV=1	Q8IHS5	TETFAISGHVR	TMT6plex (+229)	7	FALSE	45.63	30.7298	38.5	12.268	12.372	0.1042	0.1165	1.0841	11.859	11.642	-0.2169	-0.2169	0.860412	12.216	12.198	-0.0181	-0.0181	0.987532	482.935	1445.78	3	5.06272e-05	0.0349928	UL01429LS_mascot-13346-15177_15177	FALSE
40S ribosomal protein S21 OS=Plasmodium falciparum (isolate 3D7) GN=PF11_0454 PE=3 SV=1	Q8IHS5	TETFAISGHVR	TMT6plex (+229)	7	FALSE	35.74	31.364	28.24	11.983	12.344	0.3611	0.1165	1.0841	12.111	12.099	-0.01109	-0.2169	0.860412	11.993	12.025	0.03166	-0.0181	0.987532	482.935	1445.78	3	0.000874602	0.604512	UL01429LS_mascot-13308-15135_15135	FALSE
40S ribosomal protein S21 OS=Plasmodium falciparum (isolate 3D7) GN=PF11_0454 PE=3 SV=1	Q8IHS5	TETFAISGHVR	TMT6plex (+229)	7	FALSE	29.01	31.3098	28.57	12.19	12.178	-0.01218	0.1165	1.0841	12.196	11.865	-0.3306	-0.2169	0.860412	12.331	11.796	-0.5356	-0.0181	0.987532	482.935	1445.78	3	0.000691496	0.477952	UL01429LS_mascot-37227-13667_13667	FALSE
40S ribosomal protein S21 OS=Plasmodium falciparum (isolate 3D7) GN=PF11_0454 PE=3 SV=1	Q8IHS5	TETFAISGHVR	TMT6plex (+229)	7	FALSE	23.72	31.4333	23.72	12.035	12.064	0.02933	0.1165	1.0841	12.095	12.056	-0.03872	-0.2169	0.860412	12.222	12.084	-0.1388	-0.0181	0.987532	482.935	1445.78	3	0.00124081	0.857632	UL01429LS_mascot-13271-15094_15094	FALSE
40S ribosomal protein S21 OS=Plasmodium falciparum (isolate 3D7) GN=PF11_0454 PE=3 SV=1	Q8IHS5	TETFAISGHVR	TMT6plex (+229)	7	FALSE	19.43	30.8027	16.03	11.977	12.359	0.3825	0.1165	1.0841	12.343	11.757	-0.586	-0.2169	0.860412	11.744	12.376	0.6321	-0.0181	0.987532	482.935	1445.78	3	0.000132478	0.091567	UL01429LS_mascot-37265-13709_13709	FALSE
40S ribosomal protein S21 OS=Plasmodium falciparum (isolate 3D7) GN=PF11_0454 PE=3 SV=1	Q8IHS5	TETFAISGHVR	TMT6plex (+229)	7	FALSE	6.6	30.8027	6.55	11.75	12.213	0.464	0.1165	1.0841	11.907	12.117	0.2102	-0.2169	0.860412	12.284	12.285	0.001636	-0.0181	0.987532	482.935	1445.78	3	0.000224031	0.154847	UL01429LS_mascot-37342-13794_13794	FALSE
40S ribosomal protein S21 OS=Plasmodium falciparum (isolate 3D7) GN=PF11_0454 PE=3 SV=1	Q8IHS5	VLVDIYIPR	TMT6plex (+229)	4	FALSE	36.62	30	32.47	12.132	12.23	0.09832	0.05478	1.0387	11.93	12.124	0.194	0.04486	1.03158	12.187	11.951	-0.2351	-0.1711	0.888165	658.912	1315.81	2	0.00209905	1.59403	UL01429LS_mascot-174105-21421_21421	FALSE
40S ribosomal protein S21 OS=Plasmodium falciparum (isolate 3D7) GN=PF11_0454 PE=3 SV=1	Q8IHS5	VLVDIYIPR	TMT6plex (+229)	4	FALSE	35.07	30.1703	30.58	12.112	12.124	0.01124	0.05478	1.0387	12.054	11.99	-0.06394	0.04486	1.03158	12.151	12.124	-0.02696	-0.1711	0.888165	658.913	1315.81	2	0.00441839	3.35535	UL01429LS_mascot-174060-21371_21371	FALSE
40S ribosomal protein S21 OS=Plasmodium falciparum (isolate 3D7) GN=PF11_0454 PE=3 SV=1	Q8IHS5	VLVDIYIPR	TMT6plex (+229)	4	FALSE	29.36	29.6708	29.36	12.349	12.174	-0.1749	0.05478	1.0387	11.955	12.025	0.07045	0.04486	1.03158	12.12	11.933	-0.1878	-0.1711	0.888165	658.91	1315.81	2	0.000464427	0.35269	UL01429LS_mascot-43647-20737_20737	FALSE
40S ribosomal protein S21 OS=Plasmodium falciparum (isolate 3D7) GN=PF11_0454 PE=3 SV=1	Q8IHS5	VLVDIYIPR	TMT6plex (+229)	4	FALSE	25.74	29.6708	23.19	12.097	12.229	0.1314	0.05478	1.0387	11.934	11.953	0.01927	0.04486	1.03158	12.249	12.094	-0.1544	-0.1711	0.888165	658.91	1315.81	2	0.000464427	0.35269	UL01429LS_mascot-20690-23258_23258	FALSE
40S ribosomal protein S23, putative OS=Plasmodium falciparum (isolate 3D7) GN=PFC0290w PE=3 SV=1	O97248	SGHSVGDLPGVK	TMT6plex (+229), TMT6plex (+229)	1	FALSE	16.56	31.0857	4.16	12.013	11.857	-0.1564	-0.1564	0.897261	11.879	11.906	0.02779	0.02779	1.01945	11.953	11.813	-0.1401	-0.1401	0.907456	537.647	1609.92	3	0.000233733	0.145092	UL01429LS_mascot-13582-15437_15437	FALSE
40S ribosomal protein S23, putative OS=Plasmodium falciparum (isolate 3D7) GN=PFC0290w PE=3 SV=1	O97248	VSLLALFK	TMT6plex (+229), TMT6plex (+229)	2	FALSE	36.42	28.3696	18.38	11.718	12.064	0.3458	0.0647	1.04587	11.648	12.567	0.9194	0.5763	1.49102	11.747	11.678	-0.06845	0.027125	1.01898	674.952	1347.89	2	0.000220286	0.163308	UL01429LS_mascot-65355-20836_20836	FALSE
40S ribosomal protein S23, putative OS=Plasmodium falciparum (isolate 3D7) GN=PFC0290w PE=3 SV=1	O97248	VSLLALFK	TMT6plex (+229), TMT6plex (+229)	2	FALSE	33.39	28.3696	20.37	12.276	12.06	-0.2164	0.0647	1.04587	11.729	11.962	0.2332	0.5763	1.49102	11.637	11.759	0.1227	0.027125	1.01898	674.951	1347.89	2	0.00217341	1.61125	UL01429LS_mascot-86637-22337_22337	FALSE
40S ribosomal protein S24 OS=Plasmodium falciparum (isolate 3D7) GN=PFE0975c PE=3 SV=1	Q8I3R6	GFGLIYK	TMT6plex (+229), TMT6plex (+229)	1	FALSE	33.79	28.2151	18.39	10.586	10.397	-0.189	-0.189	0.877214	10.05	10.329	0.2781	0.2781	1.2126	10.493	10.677	0.1841	0.1841	1.13611	628.395	1254.77	2	0.000145925	0.116202	UL01429LS_mascot-42313-19270_19270	FALSE
40S ribosomal protein S24 OS=Plasmodium falciparum (isolate 3D7) GN=PFE0975c PE=3 SV=1	Q8I3R6	LNNVNTIVLFGFK	TMT6plex (+229), TMT6plex (+229)	1	FALSE	17.05	31.1093	17.05	11.031	10.414	-0.6169	-0.6169	0.652071	9.8246	10.327	0.5028	0.5028	1.41696	10.68	10.255	-0.4246	-0.4246	0.745045	969.084	1936.15	2	0.00144099	0.743867	UL01429LS_mascot-45025-22255_22255	FALSE
40S ribosomal protein S24 OS=Plasmodium falciparum (isolate 3D7) GN=PFE0975c PE=3 SV=1	Q8I3R6	QFALEILHPNK	TMT6plex (+229), TMT6plex (+229)	6	FALSE	33.25	30.1284	33.25	10.446	10.399	-0.0465	0.1557	1.11396	10.447	10.262	-0.185	0.122	1.08824	10.413	10.564	0.1514	0.059695	1.04225	590.023	1767.05	3	0.00129215	0.73083	UL01429LS_mascot-42303-19259_19259	FALSE
40S ribosomal protein S24 OS=Plasmodium falciparum (isolate 3D7) GN=PFE0975c PE=3 SV=1	Q8I3R6	QFALEILHPNK	TMT6plex (+229), TMT6plex (+229)	6	FALSE	29.45	30.1072	29.1	10.707	10.152	-0.5549	0.1557	1.11396	10.581	10.291	-0.2896	0.122	1.08824	10.391	10.411	0.01943	0.059695	1.04225	590.022	1767.05	3	0.000193513	0.10945	UL01429LS_mascot-19164-21579_21579	FALSE
40S ribosomal protein S24 OS=Plasmodium falciparum (isolate 3D7) GN=PFE0975c PE=3 SV=1	Q8I3R6	QFALEILHPNK	TMT6plex (+229), TMT6plex (+229)	6	FALSE	25.7	29.9432	25.7	10.245	10.665	0.4206	0.1557	1.11396	10.277	10.4	0.1229	0.122	1.08824	10.452	10.492	0.04017	0.059695	1.04225	590.022	1767.04	3	0.000172697	0.0976767	UL01429LS_mascot-19127-21538_21538	FALSE
40S ribosomal protein S24 OS=Plasmodium falciparum (isolate 3D7) GN=PFE0975c PE=3 SV=1	Q8I3R6	QFALEILHPNK	TMT6plex (+229), TMT6plex (+229)	6	FALSE	22.28	30.1072	21.35	10.676	10.561	-0.1151	0.1557	1.11396	10.138	10.259	0.1211	0.122	1.08824	10.228	10.67	0.4418	0.059695	1.04225	590.022	1767.05	3	0.000193513	0.10945	UL01429LS_mascot-42266-19218_19218	FALSE
40S ribosomal protein S24 OS=Plasmodium falciparum (isolate 3D7) GN=PFE0975c PE=3 SV=1	Q8I3R6	QFALEILHPNK	TMT6plex (+229), TMT6plex (+229)	6	FALSE	22.17	30.0988	22.17	10.277	10.818	0.5405	0.1557	1.11396	10.219	10.48	0.2606	0.122	1.08824	10.526	10.212	-0.3132	0.059695	1.04225	590.023	1767.05	3	0.00147525	0.834393	UL01429LS_mascot-19204-21623_21623	FALSE
40S ribosomal protein S24 OS=Plasmodium falciparum (isolate 3D7) GN=PFE0975c PE=3 SV=1	Q8I3R6	QFALEILHPNK	TMT6plex (+229), TMT6plex (+229)	6	FALSE	11.6	30.1284	11.6	10.165	10.523	0.3579	0.1557	1.11396	10.51	10.997	0.4868	0.122	1.08824	10.129	10.208	0.07922	0.059695	1.04225	590.023	1767.05	3	0.00129215	0.73083	UL01429LS_mascot-42347-19307_19307	FALSE
40S ribosomal protein S25, putative OS=Plasmodium falciparum (isolate 3D7) GN=PF14_0205 PE=4 SV=2	Q8ILN8	AVINHLADK	TMT6plex (+229), TMT6plex (+229)	4	FALSE	22.21	29.6755	21.55	13.103	13.415	0.312	0.28425	1.21778	12.828	13.149	0.3213	0.17928	1.13232	13.78	13.385	-0.3955	-0.09763	0.934567	480.297	1437.87	3	0.000508391	0.353325	UL01429LS_mascot-38102-14632_14632	FALSE
40S ribosomal protein S25, putative OS=Plasmodium falciparum (isolate 3D7) GN=PF14_0205 PE=4 SV=2	Q8ILN8	AVINHLADK	TMT6plex (+229), TMT6plex (+229)	4	FALSE	21.08	29.5761	21.08	13.018	13.275	0.2565	0.28425	1.21778	13.487	13.213	-0.2742	0.17928	1.13232	13.46	13.208	-0.2513	-0.09763	0.934567	480.298	1437.87	3	4.09255e-05	0.0284427	UL01429LS_mascot-38061-14587_14587	FALSE
40S ribosomal protein S25, putative OS=Plasmodium falciparum (isolate 3D7) GN=PF14_0205 PE=4 SV=2	Q8ILN8	AVINHLADK	TMT6plex (+229), TMT6plex (+229)	4	FALSE	18.28	29.6755	18.28	13.517	13.263	-0.2541	0.28425	1.21778	13.187	13.246	0.05926	0.17928	1.13232	13.174	13.273	0.09933	-0.09763	0.934567	480.297	1437.87	3	0.000416838	0.289697	UL01429LS_mascot-14374-16308_16308	FALSE
40S ribosomal protein S25, putative OS=Plasmodium falciparum (isolate 3D7) GN=PF14_0205 PE=4 SV=2	Q8ILN8	AVINHLADK	TMT6plex (+229), TMT6plex (+229)	4	FALSE	15.36	29.6379	15.36	13.063	13.454	0.3907	0.28425	1.21778	12.987	13.286	0.2993	0.17928	1.13232	13.408	13.464	0.05604	-0.09763	0.934567	480.297	1437.87	3	0.000783049	0.544208	UL01429LS_mascot-14335-16265_16265	FALSE
40S ribosomal protein S25, putative OS=Plasmodium falciparum (isolate 3D7) GN=PF14_0205 PE=4 SV=2	Q8ILN8	AVINHLADKK	TMT6plex (+229), TMT6plex (+229), TMT6plex (+229)	2	FALSE	19.28	26.5031	19.28	13.775	13.053	-0.7225	-0.2896	0.818129	13.148	13.235	0.08718	0.21929	1.16416	13.592	12.858	-0.735	-0.64795	0.638187	449.789	1795.13	4	0.000369249	0.20558	UL01429LS_mascot-14532-16482_16482	FALSE
40S ribosomal protein S25, putative OS=Plasmodium falciparum (isolate 3D7) GN=PF14_0205 PE=4 SV=2	Q8ILN8	AVINHLADKK	TMT6plex (+229), TMT6plex (+229), TMT6plex (+229)	2	FALSE	11.15	26.3749	11.15	13.351	13.494	0.1433	-0.2896	0.818129	13.062	13.413	0.3514	0.21929	1.16416	13.451	12.89	-0.5609	-0.64795	0.638187	449.79	1795.13	4	0.000485243	0.270159	UL01429LS_mascot-38233-14776_14776	FALSE
40S ribosomal protein S25, putative OS=Plasmodium falciparum (isolate 3D7) GN=PF14_0205 PE=4 SV=2	Q8ILN8	EQIAAAAAASGR	TMT6plex (+229)	5	FALSE	59.71	30.0689	46.34	13.536	13.322	-0.2139	-0.2139	0.862203	13.138	13.027	-0.1105	0.02807	1.01965	13.293	13.343	0.05014	0.01551	1.01081	672.875	1343.74	2	0.000390065	0.290067	UL01429LS_mascot-11536-13186_13186	FALSE
40S ribosomal protein S25, putative OS=Plasmodium falciparum (isolate 3D7) GN=PF14_0205 PE=4 SV=2	Q8ILN8	EQIAAAAAASGR	TMT6plex (+229)	5	FALSE	58.11	30.1494	36.97	13.58	13.362	-0.2177	-0.2139	0.862203	13.17	13.193	0.02286	0.02807	1.01965	13.238	13.118	-0.1201	0.01551	1.01081	672.875	1343.74	2	0.000220286	0.163813	UL01429LS_mascot-11577-13231_13231	FALSE
40S ribosomal protein S25, putative OS=Plasmodium falciparum (isolate 3D7) GN=PF14_0205 PE=4 SV=2	Q8ILN8	EQIAAAAAASGR	TMT6plex (+229)	5	FALSE	57.47	30.1494	45.49	13.43	13.516	0.08562	-0.2139	0.862203	13.253	13.281	0.02807	0.02807	1.01965	13.083	13.099	0.01551	0.01551	1.01081	672.875	1343.74	2	2.38544e-05	0.017739	UL01429LS_mascot-11637-13297_13297	FALSE
40S ribosomal protein S25, putative OS=Plasmodium falciparum (isolate 3D7) GN=PF14_0205 PE=4 SV=2	Q8ILN8	EQIAAAAAASGR	TMT6plex (+229)	5	FALSE	56.6	30.1494	45.04	13.348	13.265	-0.08331	-0.2139	0.862203	13.12	13.154	0.03494	0.02807	1.01965	13.586	13.188	-0.3982	0.01551	1.01081	672.875	1343.74	2	0.000267995	0.199291	UL01429LS_mascot-11496-13142_13142	FALSE
40S ribosomal protein S25, putative OS=Plasmodium falciparum (isolate 3D7) GN=PF14_0205 PE=4 SV=2	Q8ILN8	EQIAAAAAASGR	TMT6plex (+229)	5	FALSE	31.54	29.9432	30.93	13.531	13.237	-0.2939	-0.2139	0.862203	13.212	13.259	0.04728	0.02807	1.01965	13.203	13.22	0.01691	0.01551	1.01081	672.875	1343.74	2	0.000586497	0.436141	UL01429LS_mascot-11459-13101_13101	FALSE
40S ribosomal protein S25, putative OS=Plasmodium falciparum (isolate 3D7) GN=PF14_0205 PE=4 SV=2	Q8ILN8	LNHAVFIDK	TMT6plex (+229), TMT6plex (+229)	1	FALSE	37.44	29.4596	37.44	13.479	13.551	0.07266	0.07266	1.05165	13.263	13.079	-0.1836	-0.1836	0.880503	13.133	13.155	0.02122	0.02122	1.01482	505.642	1513.9	3	0.000407136	0.268753	UL01429LS_mascot-16360-18493_18493	FALSE
40S ribosomal protein S25, putative OS=Plasmodium falciparum (isolate 3D7) GN=PF14_0205 PE=4 SV=2	Q8ILN8	VITPSAIAEK	TMT6plex (+229), TMT6plex (+229)	6	FALSE	54.39	29.4792	28.56	13.268	13.234	-0.03412	0.01435	1.01	13.154	13.193	0.03936	0.065115	1.04617	13.527	13.284	-0.2428	-0.18535	0.879436	743.966	1485.92	2	0.000342357	0.230245	UL01429LS_mascot-40460-17229_17229	FALSE
40S ribosomal protein S25, putative OS=Plasmodium falciparum (isolate 3D7) GN=PF14_0205 PE=4 SV=2	Q8ILN8	VITPSAIAEK	TMT6plex (+229), TMT6plex (+229)	6	FALSE	52.92	29.4841	27.53	13.396	13.459	0.06282	0.01435	1.01	13.07	13.163	0.0935	0.065115	1.04617	13.358	13.215	-0.1435	-0.18535	0.879436	743.966	1485.92	2	0.000708567	0.476532	UL01429LS_mascot-17134-19345_19345	FALSE
40S ribosomal protein S25, putative OS=Plasmodium falciparum (isolate 3D7) GN=PF14_0205 PE=4 SV=2	Q8ILN8	VITPSAIAEK	TMT6plex (+229), TMT6plex (+229)	6	FALSE	50.79	29.4841	25.24	13.51	13.376	-0.1343	0.01435	1.01	13.053	13.088	0.03558	0.065115	1.04617	13.317	13.316	-0.0007906	-0.18535	0.879436	743.966	1485.92	2	0.000586497	0.394437	UL01429LS_mascot-17095-19302_19302	FALSE
40S ribosomal protein S25, putative OS=Plasmodium falciparum (isolate 3D7) GN=PF14_0205 PE=4 SV=2	Q8ILN8	VITPSAIAEK	TMT6plex (+229), TMT6plex (+229)	6	FALSE	50.22	29.4792	26.98	13.378	13.302	-0.07636	0.01435	1.01	13.075	13.128	0.05342	0.065115	1.04617	13.416	13.361	-0.05508	-0.18535	0.879436	743.966	1485.92	2	9.82159e-05	0.0660531	UL01429LS_mascot-17179-19394_19394	FALSE
40S ribosomal protein S25, putative OS=Plasmodium falciparum (isolate 3D7) GN=PF14_0205 PE=4 SV=2	Q8ILN8	VITPSAIAEK	TMT6plex (+229), TMT6plex (+229)	6	FALSE	48.12	29.4792	24.58	13.343	13.509	0.1656	0.01435	1.01	12.979	13.15	0.1703	0.065115	1.04617	13.459	13.221	-0.2379	-0.18535	0.879436	743.966	1485.92	2	0.000220286	0.148149	UL01429LS_mascot-17061-19264_19264	FALSE
40S ribosomal protein S25, putative OS=Plasmodium falciparum (isolate 3D7) GN=PF14_0205 PE=4 SV=2	Q8ILN8	VITPSAIAEK	TMT6plex (+229), TMT6plex (+229)	6	FALSE	42.95	29.4841	14.57	13.242	13.433	0.1907	0.01435	1.01	13.253	13.33	0.07681	0.065115	1.04617	13.316	13.088	-0.2272	-0.18535	0.879436	743.966	1485.92	2	0.000464427	0.312341	UL01429LS_mascot-40419-17184_17184	FALSE
40S ribosomal protein S26e, putative OS=Plasmodium falciparum (isolate 3D7) GN=PFB0830w PE=4 SV=1	O96258	HVNPsQL	TMT6plex (+229), Phospho (+80)	1	TRUE	19.33	26.946	19.33	13.078	13.156	0.07817	0.07817	1.05568	13.401	13.483	0.08163	0.08163	1.05821	13.12	13.09	-0.03028	-0.03028	0.97923	552.276	1102.54	2	0.000830638	0.7527	UL01429LS_mascot-227485-14072_14072	FALSE
40S ribosomal protein S26e, putative OS=Plasmodium falciparum (isolate 3D7) GN=PFB0830w PE=4 SV=1	O96258	HVNPSQL	TMT6plex (+229)	1	FALSE	13.12	25.7864	13.12	13.206	13.302	0.09607	0.09607	1.06886	13.276	13.167	-0.1091	-0.1091	0.927166	13.283	13.093	-0.1898	-0.1898	0.876727	512.292	1022.57	2	0.000891673	0.871134	UL01429LS_mascot-9284-10707_10707	FALSE
40S ribosomal protein S26e, putative OS=Plasmodium falciparum (isolate 3D7) GN=PFB0830w PE=4 SV=1	O96258	NIVDTSAQR	TMT6plex (+229)	5	FALSE	44.8	31.0346	43.73	13.259	13.166	-0.09261	0.01741	1.01214	13.002	13.193	0.1911	-0.02188	0.984948	13.452	13.256	-0.1959	-0.142	0.906262	616.844	1231.67	2	0.000145925	0.11838	UL01429LS_mascot-7953-9243_9243	FALSE
40S ribosomal protein S26e, putative OS=Plasmodium falciparum (isolate 3D7) GN=PFB0830w PE=4 SV=1	O96258	NIVDTSAQR	TMT6plex (+229)	5	FALSE	38.91	31.038	38.09	13.172	13.422	0.2501	0.01741	1.01214	13.092	13.07	-0.02188	-0.02188	0.984948	13.258	13.314	0.05598	-0.142	0.906262	616.843	1231.67	2	0.000342357	0.277734	UL01429LS_mascot-7906-9191_9191	FALSE
40S ribosomal protein S26e, putative OS=Plasmodium falciparum (isolate 3D7) GN=PFB0830w PE=4 SV=1	O96258	NIVDTSAQR	TMT6plex (+229)	5	FALSE	37.28	31.038	35.85	13.288	13.17	-0.1179	0.01741	1.01214	13.109	12.974	-0.1345	-0.02188	0.984948	13.399	13.388	-0.01168	-0.142	0.906262	616.843	1231.67	2	9.82159e-05	0.0796768	UL01429LS_mascot-7815-9091_9091	FALSE
40S ribosomal protein S26e, putative OS=Plasmodium falciparum (isolate 3D7) GN=PFB0830w PE=4 SV=1	O96258	NIVDTSAQR	TMT6plex (+229)	5	FALSE	37.28	31.038	35.54	13.22	13.238	0.01741	0.01741	1.01214	13.053	13.131	0.07848	-0.02188	0.984948	13.425	13.262	-0.1629	-0.142	0.906262	616.843	1231.67	2	0.000220286	0.178705	UL01429LS_mascot-7867-9148_9148	FALSE
40S ribosomal protein S26e, putative OS=Plasmodium falciparum (isolate 3D7) GN=PFB0830w PE=4 SV=1	O96258	NIVDTSAQR	TMT6plex (+229)	5	FALSE	34.85	31.038	31.65	13.25	13.273	0.02291	0.01741	1.01214	13.194	13.121	-0.07315	-0.02188	0.984948	13.315	13.173	-0.142	-0.142	0.906262	616.843	1231.67	2	9.82159e-05	0.0796768	UL01429LS_mascot-7757-9027_9027	FALSE
40S ribosomal protein S28e, putative OS=Plasmodium falciparum (isolate 3D7) GN=PF14_0585 PE=4 SV=1	Q8IKL9	AQFmGDSELAGR	TMT6plex (+229), Oxidation (+16)	3	FALSE	15.77	29.9957	15.77	11.416	11.564	0.1473	-0.1765	0.884847	11.466	11.065	-0.4008	-0.4008	0.757438	11.194	11.203	0.008528	0.008528	1.00593	763.877	1525.74	2	9.82159e-05	0.0643302	UL01429LS_mascot-188738-14575_14575	FALSE
40S ribosomal protein S28e, putative OS=Plasmodium falciparum (isolate 3D7) GN=PF14_0585 PE=4 SV=1	Q8IKL9	AQFmGDSELAGR	TMT6plex (+229), Oxidation (+16)	3	FALSE	9.77	29.9651	9.77	11.467	11.007	-0.46	-0.1765	0.884847	11.478	11.246	-0.2325	-0.4008	0.757438	11.239	11.471	0.2323	0.008528	1.00593	763.877	1525.74	2	0.000220286	0.144285	UL01429LS_mascot-188776-14617_14617	FALSE
40S ribosomal protein S28e, putative OS=Plasmodium falciparum (isolate 3D7) GN=PF14_0585 PE=4 SV=1	Q8IKL9	AQFmGDSELAGR	TMT6plex (+229), Oxidation (+16)	3	FALSE	7.7	29.9255	7.7	11.74	11.563	-0.1765	-0.1765	0.884847	11.162	10.76	-0.4018	-0.4008	0.757438	11.339	11.344	0.005534	0.008528	1.00593	763.878	1525.74	2	0.00112249	0.735214	UL01429LS_mascot-37444-13907_13907	FALSE
40S ribosomal protein S28e, putative OS=Plasmodium falciparum (isolate 3D7) GN=PF14_0585 PE=4 SV=1	Q8IKL9	AQFMGDSELAGR	TMT6plex (+229)	1	FALSE	39.08	29.345	39.08	11.624	11.376	-0.2479	-0.2479	0.842121	11.352	11.265	-0.08663	-0.08663	0.94172	11.246	11.045	-0.2011	-0.2011	0.869887	755.879	1509.74	2	0.000830638	0.549818	UL01429LS_mascot-39530-16206_16206	FALSE
40S ribosomal protein S29, putative OS=Plasmodium falciparum (isolate 3D7) GN=MAL7P1.300 PE=4 SV=1	C0H4K8	ADIIGFK	TMT6plex (+229), TMT6plex (+229)	3	FALSE	28.2	27.3957	17.67	13.924	13.676	-0.2483	-0.1165	0.922423	13.638	13.618	-0.01986	0.0505	1.03562	13.765	13.855	0.09059	-0.03029	0.979223	611.384	1220.75	2	0.000220286	0.180302	UL01429LS_mascot-18572-20927_20927	FALSE
40S ribosomal protein S29, putative OS=Plasmodium falciparum (isolate 3D7) GN=MAL7P1.300 PE=4 SV=1	C0H4K8	ADIIGFK	TMT6plex (+229), TMT6plex (+229)	3	FALSE	26.77	27.3957	13.5	13.749	13.644	-0.1049	-0.1165	0.922423	13.512	13.782	0.2703	0.0505	1.03562	13.909	13.878	-0.03029	-0.03029	0.979223	611.384	1220.75	2	0.000145925	0.119438	UL01429LS_mascot-41729-18627_18627	FALSE
40S ribosomal protein S29, putative OS=Plasmodium falciparum (isolate 3D7) GN=MAL7P1.300 PE=4 SV=1	C0H4K8	ADIIGFK	TMT6plex (+229), TMT6plex (+229)	3	FALSE	25.16	27.3957	11.38	13.901	13.784	-0.1165	-0.1165	0.922423	13.551	13.602	0.0505	0.0505	1.03562	13.849	13.789	-0.06002	-0.03029	0.979223	611.384	1220.75	2	0.000220286	0.180302	UL01429LS_mascot-18517-20867_20867	FALSE
40S ribosomal protein S29, putative OS=Plasmodium falciparum (isolate 3D7) GN=MAL7P1.300 PE=4 SV=1	C0H4K8	GcILNVHPK	TMT6plex (+229), Carbamidomethyl (+57), TMT6plex (+229)	4	FALSE	35.15	30.086	34.51	13.96	13.739	-0.2203	-0.2448	0.843933	13.89	13.537	-0.3528	-0.02906	0.980059	13.697	13.652	-0.04554	-0.070725	0.952159	499.299	1494.87	3	0.00026425	0.176652	UL01429LS_mascot-14444-16385_16385	FALSE
40S ribosomal protein S29, putative OS=Plasmodium falciparum (isolate 3D7) GN=MAL7P1.300 PE=4 SV=1	C0H4K8	GcILNVHPK	TMT6plex (+229), Carbamidomethyl (+57), TMT6plex (+229)	4	FALSE	33.86	30.086	33.47	13.64	13.958	0.3176	-0.2448	0.843933	13.566	13.72	0.1548	-0.02906	0.980059	13.844	13.748	-0.09591	-0.070725	0.952159	499.299	1494.87	3	0.000101961	0.0681609	UL01429LS_mascot-14409-16346_16346	FALSE
40S ribosomal protein S29, putative OS=Plasmodium falciparum (isolate 3D7) GN=MAL7P1.300 PE=4 SV=1	C0H4K8	GcILNVHPK	TMT6plex (+229), Carbamidomethyl (+57), TMT6plex (+229)	4	FALSE	26.89	30.086	25.82	13.911	13.641	-0.2693	-0.2448	0.843933	13.715	13.695	-0.01959	-0.02906	0.980059	13.992	13.522	-0.4696	-0.070725	0.952159	499.299	1494.87	3	0.000447356	0.299058	UL01429LS_mascot-14482-16427_16427	FALSE
40S ribosomal protein S29, putative OS=Plasmodium falciparum (isolate 3D7) GN=MAL7P1.300 PE=4 SV=1	C0H4K8	GcILNVHPK	TMT6plex (+229), Carbamidomethyl (+57), TMT6plex (+229)	4	FALSE	11.81	30.0689	11.81	14.179	13.797	-0.382	-0.2448	0.843933	14.079	14.041	-0.03853	-0.02906	0.980059	12.972	13.407	0.4357	-0.070725	0.952159	499.299	1494.88	3	0.000651277	0.43538	UL01429LS_mascot-38166-14702_14702	FALSE
40S ribosomal protein S29, putative OS=Plasmodium falciparum (isolate 3D7) GN=MAL7P1.300 PE=4 SV=1	C0H4K8	KYGQGSR	TMT6plex (+229), TMT6plex (+229)	2	FALSE	7.73	28.1023	7.73	13.572	14.093	0.5215	0.255773	1.19398	13.599	13.705	0.1057	0.06162	1.04364	13.864	13.644	-0.2199	0.04455	1.03136	418.584	1252.73	3	0.000315584	0.251714	UL01429LS_mascot-2143-2845_2845	FALSE
40S ribosomal protein S29, putative OS=Plasmodium falciparum (isolate 3D7) GN=MAL7P1.300 PE=4 SV=1	C0H4K8	KYGQGSR	TMT6plex (+229), TMT6plex (+229)	2	FALSE	7.14	28.1023	7.14	13.833	13.823	-0.009953	0.255773	1.19398	13.562	13.579	0.01754	0.06162	1.04364	13.685	13.994	0.309	0.04455	1.03136	418.584	1252.73	3	0.000407136	0.324738	UL01429LS_mascot-2180-2886_2886	FALSE
40S ribosomal protein S29, putative OS=Plasmodium falciparum (isolate 3D7) GN=MAL7P1.300 PE=4 SV=1	C0H4K8	KYNINIcR	TMT6plex (+229), TMT6plex (+229), Carbamidomethyl (+57)	2	FALSE	9.04	30.4961	9.04	13.859	13.755	-0.1042	-0.093335	0.937353	13.663	13.58	-0.0836	0.04325	1.03043	13.865	13.754	-0.1115	0.1538	1.1125	513.634	1537.88	3	0.000905119	0.588165	UL01429LS_mascot-14065-15968_15968	FALSE
40S ribosomal protein S29, putative OS=Plasmodium falciparum (isolate 3D7) GN=MAL7P1.300 PE=4 SV=1	C0H4K8	KYNINIcR	TMT6plex (+229), TMT6plex (+229), Carbamidomethyl (+57)	2	FALSE	8.49	30.3703	8.49	13.829	13.746	-0.08247	-0.093335	0.937353	13.49	13.66	0.1701	0.04325	1.03043	13.665	14.085	0.4191	0.1538	1.1125	513.634	1537.88	3	0.000193513	0.125749	UL01429LS_mascot-14104-16011_16011	FALSE
40S ribosomal protein S3, putative OS=Plasmodium falciparum (isolate 3D7) GN=PF14_0627 PE=3 SV=1	Q8IKH8	AcYGVLR	TMT6plex (+229), Carbamidomethyl (+57)	2	FALSE	8.29	30.3902	8.29	12.493	12.843	0.3509	0.31105	1.24061	12.526	12.425	-0.1008	-0.08533	0.942569	12.785	12.757	-0.02712	-0.012158	0.991608	534.297	1066.58	2	0.00119685	1.12108	UL01429LS_mascot-12059-13761_13761	FALSE
40S ribosomal protein S3, putative OS=Plasmodium falciparum (isolate 3D7) GN=PF14_0627 PE=3 SV=1	Q8IKH8	AcYGVLR	TMT6plex (+229), Carbamidomethyl (+57)	2	FALSE	7.73	30.3902	7.72	12.522	12.793	0.2712	0.31105	1.24061	12.518	12.448	-0.06986	-0.08533	0.942569	12.773	12.775	0.002804	-0.012158	0.991608	534.297	1066.58	2	0.000708567	0.66371	UL01429LS_mascot-12022-13720_13720	FALSE
40S ribosomal protein S3, putative OS=Plasmodium falciparum (isolate 3D7) GN=PF14_0627 PE=3 SV=1	Q8IKH8	ELTSLVQK	TMT6plex (+229), TMT6plex (+229)	2	FALSE	42.41	28.9487	33.19	12.778	12.71	-0.06779	-0.0289095	0.980161	12.438	12.484	0.04643	-0.077435	0.947741	12.761	12.657	-0.104	-0.03994	0.972695	688.432	1374.85	2	2.38544e-05	0.0173378	UL01429LS_mascot-17542-19794_19794	FALSE
40S ribosomal protein S3, putative OS=Plasmodium falciparum (isolate 3D7) GN=PF14_0627 PE=3 SV=1	Q8IKH8	ELTSLVQK	TMT6plex (+229), TMT6plex (+229)	2	FALSE	32.96	29.7497	22.4	12.75	12.76	0.009971	-0.0289095	0.980161	12.581	12.38	-0.2013	-0.077435	0.947741	12.666	12.69	0.02412	-0.03994	0.972695	688.432	1374.85	2	0.000342357	0.248832	UL01429LS_mascot-17583-19839_19839	FALSE
40S ribosomal protein S3, putative OS=Plasmodium falciparum (isolate 3D7) GN=PF14_0627 PE=3 SV=1	Q8IKH8	FINDGVFQAELNEFLAR	TMT6plex (+229)	5	FALSE	67.08	33.1827	63.23	12.625	12.638	0.01259	0.05555	1.03926	12.486	12.477	-0.008705	0.06552	1.04646	12.839	12.764	-0.07596	-0.07596	0.948711	1106.58	2211.15	2	0.00437068	1.97575	UL01429LS_mascot-235533-23291_23291	FALSE
40S ribosomal protein S3, putative OS=Plasmodium falciparum (isolate 3D7) GN=PF14_0627 PE=3 SV=1	Q8IKH8	FINDGVFQAELNEFLAR	TMT6plex (+229)	5	FALSE	64.12	33.2408	63.69	12.749	12.735	-0.01312	0.05555	1.03926	12.383	12.448	0.06552	0.06552	1.04646	12.763	12.751	-0.01134	-0.07596	0.948711	1106.58	2211.15	2	2.38544e-05	0.0107833	UL01429LS_mascot-87310-23151_23151	FALSE
40S ribosomal protein S3, putative OS=Plasmodium falciparum (isolate 3D7) GN=PF14_0627 PE=3 SV=1	Q8IKH8	FINDGVFQAELNEFLAR	TMT6plex (+229)	5	FALSE	61.09	33.1827	61.03	12.691	12.747	0.05555	0.05555	1.03926	12.403	12.494	0.09102	0.06552	1.04646	12.848	12.647	-0.2012	-0.07596	0.948711	1106.58	2211.15	2	0.00266169	1.20321	UL01429LS_mascot-235559-23325_23325	FALSE
40S ribosomal protein S3, putative OS=Plasmodium falciparum (isolate 3D7) GN=PF14_0627 PE=3 SV=1	Q8IKH8	FINDGVFQAELNEFLAR	TMT6plex (+229)	5	FALSE	58.31	33.2284	58.31	12.58	12.649	0.0688	0.05555	1.03926	12.569	12.464	-0.1048	0.06552	1.04646	12.684	12.881	0.197	-0.07596	0.948711	1106.58	2211.15	2	0.00314997	1.42394	UL01429LS_mascot-235589-23365_23365	FALSE
40S ribosomal protein S3, putative OS=Plasmodium falciparum (isolate 3D7) GN=PF14_0627 PE=3 SV=1	Q8IKH8	FINDGVFQAELNEFLAR	TMT6plex (+229)	5	FALSE	51.42	33.3304	51.3	12.615	12.708	0.09365	0.05555	1.03926	12.457	12.623	0.1659	0.06552	1.04646	12.752	12.673	-0.07966	-0.07596	0.948711	1106.58	2211.15	2	0.000756276	0.341872	UL01429LS_mascot-87337-23183_23183	FALSE
40S ribosomal protein S3, putative OS=Plasmodium falciparum (isolate 3D7) GN=PF14_0627 PE=3 SV=1	Q8IKH8	FVNTATR	TMT6plex (+229)	1	FALSE	9.34	26.7025	9.19	12.705	12.686	-0.01888	-0.01888	0.986999	12.503	12.455	-0.048	-0.048	0.967276	12.695	12.785	0.08937	0.08937	1.06391	519.301	1036.59	2	3.71808e-05	0.0358336	UL01429LS_mascot-8833-10211_10211	FALSE
40S ribosomal protein S3, putative OS=Plasmodium falciparum (isolate 3D7) GN=PF14_0627 PE=3 SV=1	Q8IKH8	GcEVIVSGK	TMT6plex (+229), Carbamidomethyl (+57), TMT6plex (+229)	3	FALSE	52.93	31.3545	46.15	12.704	12.716	0.01197	0.09748	1.0699	12.344	12.513	0.1689	0.09406	1.06737	12.828	12.725	-0.1026	0.04949	1.0349	703.908	1405.8	2	0.000145925	0.103728	UL01429LS_mascot-13826-15705_15705	FALSE
40S ribosomal protein S3, putative OS=Plasmodium falciparum (isolate 3D7) GN=PF14_0627 PE=3 SV=1	Q8IKH8	GcEVIVSGK	TMT6plex (+229), Carbamidomethyl (+57), TMT6plex (+229)	3	FALSE	37.79	31.3322	36.6	12.725	12.823	0.09748	0.09748	1.0699	12.316	12.41	0.09406	0.09406	1.06737	12.693	12.862	0.1691	0.04949	1.0349	703.907	1405.8	2	0.00107478	0.763984	UL01429LS_mascot-13782-15657_15657	FALSE
40S ribosomal protein S3, putative OS=Plasmodium falciparum (isolate 3D7) GN=PF14_0627 PE=3 SV=1	Q8IKH8	GcEVIVSGK	TMT6plex (+229), Carbamidomethyl (+57), TMT6plex (+229)	3	FALSE	6.76	31.2937	6.35	12.293	12.913	0.6199	0.09748	1.0699	12.334	12.308	-0.02514	0.09406	1.06737	12.965	13.015	0.04949	0.04949	1.0349	703.907	1405.8	2	0.000464427	0.330128	UL01429LS_mascot-37579-14056_14056	FALSE
40S ribosomal protein S3, putative OS=Plasmodium falciparum (isolate 3D7) GN=PF14_0627 PE=3 SV=1	Q8IKH8	HImESGAK	TMT6plex (+229), Oxidation (+16), TMT6plex (+229)	3	FALSE	28.08	30.835	27.62	12.752	12.596	-0.1557	-0.1544	0.898506	12.434	12.68	0.2466	0.2466	1.18641	12.753	12.614	-0.1396	-0.07109	0.951919	449.588	1345.74	3	0.000508391	0.377495	UL01429LS_mascot-4091-4990_4990	FALSE
40S ribosomal protein S3, putative OS=Plasmodium falciparum (isolate 3D7) GN=PF14_0627 PE=3 SV=1	Q8IKH8	HImESGAK	TMT6plex (+229), Oxidation (+16), TMT6plex (+229)	3	FALSE	24.35	30.835	19.77	12.577	12.733	0.1565	-0.1544	0.898506	12.742	12.533	-0.2084	0.2466	1.18641	12.536	12.708	0.1728	-0.07109	0.951919	449.588	1345.74	3	0.000691496	0.513456	UL01429LS_mascot-4131-5034_5034	FALSE
40S ribosomal protein S3, putative OS=Plasmodium falciparum (isolate 3D7) GN=PF14_0627 PE=3 SV=1	Q8IKH8	HImESGAK	TMT6plex (+229), Oxidation (+16), TMT6plex (+229)	3	FALSE	7.8	30.835	7.8	12.663	12.508	-0.1544	-0.1544	0.898506	12.468	12.887	0.4192	0.2466	1.18641	12.687	12.616	-0.07109	-0.07109	0.951919	449.588	1345.74	3	0.000599944	0.445475	UL01429LS_mascot-4179-5087_5087	FALSE
40S ribosomal protein S3, putative OS=Plasmodium falciparum (isolate 3D7) GN=PF14_0627 PE=3 SV=1	Q8IKH8	ImLPTAIDTR	TMT6plex (+229), Oxidation (+16)	1	FALSE	25.24	29.8588	25.24	12.658	12.545	-0.1134	-0.1134	0.924407	12.454	12.57	0.1161	0.1161	1.0838	12.785	12.817	0.03204	0.03204	1.02246	688.395	1374.78	2	0.00100042	0.727162	UL01429LS_mascot-18391-20728_20728	FALSE
40S ribosomal protein S3, putative OS=Plasmodium falciparum (isolate 3D7) GN=PF14_0627 PE=3 SV=1	Q8IKH8	ILAEDGYSGVEVR	TMT6plex (+229)	6	FALSE	71.39	31.5564	71.39	12.734	12.639	-0.09484	-0.050395	0.965672	12.459	12.509	0.04973	-0.138785	0.908284	12.771	12.717	-0.05444	-0.021395	0.98528	818.941	1635.87	2	2.38544e-05	0.0145731	UL01429LS_mascot-82375-17533_17533	FALSE
40S ribosomal protein S3, putative OS=Plasmodium falciparum (isolate 3D7) GN=PF14_0627 PE=3 SV=1	Q8IKH8	ILAEDGYSGVEVR	TMT6plex (+229)	6	FALSE	69.89	31.5473	66.29	12.697	12.581	-0.1161	-0.050395	0.965672	12.652	12.36	-0.2921	-0.138785	0.908284	12.815	12.723	-0.09182	-0.021395	0.98528	818.941	1635.87	2	0.000342357	0.209153	UL01429LS_mascot-82441-17607_17607	FALSE
40S ribosomal protein S3, putative OS=Plasmodium falciparum (isolate 3D7) GN=PF14_0627 PE=3 SV=1	Q8IKH8	ILAEDGYSGVEVR	TMT6plex (+229)	6	FALSE	64.68	31.5564	60.34	12.644	12.609	-0.03492	-0.050395	0.965672	12.603	12.588	-0.0147	-0.138785	0.908284	12.657	12.729	0.07248	-0.021395	0.98528	818.941	1635.87	2	0.000220286	0.134577	UL01429LS_mascot-82409-17571_17571	FALSE
40S ribosomal protein S3, putative OS=Plasmodium falciparum (isolate 3D7) GN=PF14_0627 PE=3 SV=1	Q8IKH8	ILAEDGYSGVEVR	TMT6plex (+229)	6	FALSE	51.15	31.5321	51.15	12.677	12.656	-0.02158	-0.050395	0.965672	12.635	12.555	-0.07937	-0.138785	0.908284	12.625	12.681	0.05559	-0.021395	0.98528	818.941	1635.87	2	0.000586497	0.358303	UL01429LS_mascot-82336-17489_17489	FALSE
40S ribosomal protein S3, putative OS=Plasmodium falciparum (isolate 3D7) GN=PF14_0627 PE=3 SV=1	Q8IKH8	ILAEDGYSGVEVR	TMT6plex (+229)	6	FALSE	50.05	31.5534	50.05	12.735	12.669	-0.06587	-0.050395	0.965672	12.759	12.543	-0.2161	-0.138785	0.908284	12.654	12.468	-0.186	-0.021395	0.98528	818.942	1635.87	2	0.00246526	1.50608	UL01429LS_mascot-231090-18193_18193	FALSE
40S ribosomal protein S3, putative OS=Plasmodium falciparum (isolate 3D7) GN=PF14_0627 PE=3 SV=1	Q8IKH8	ILAEDGYSGVEVR	TMT6plex (+229)	6	FALSE	24.64	31.5564	21.55	12.495	12.803	0.3079	-0.050395	0.965672	12.722	12.524	-0.1982	-0.138785	0.908284	12.637	12.648	0.01165	-0.021395	0.98528	818.941	1635.87	2	9.82159e-05	0.0600021	UL01429LS_mascot-82474-17644_17644	FALSE
40S ribosomal protein S3, putative OS=Plasmodium falciparum (isolate 3D7) GN=PF14_0627 PE=3 SV=1	Q8IKH8	KFINDGVFQAELNEFLAR	TMT6plex (+229), TMT6plex (+229)	1	FALSE	51.61	33.294	51.61	12.569	12.7	0.1308	0.1308	1.0949	12.902	12.657	-0.2446	-0.2446	0.84405	12.402	12.598	0.1967	0.1967	1.14607	857.144	2568.41	3	0.000681795	0.26535	UL01429LS_mascot-86478-22139_22139	FALSE
40S ribosomal protein S3, putative OS=Plasmodium falciparum (isolate 3D7) GN=PF14_0627 PE=3 SV=1	Q8IKH8	STNSVELFAER	TMT6plex (+229)	4	FALSE	63.48	30.6258	63.48	12.802	12.755	-0.04699	0.005605	1.00389	12.479	12.47	-0.008821	0.0030745	1.00213	12.712	12.61	-0.1024	-0.018605	0.987187	741.393	1480.77	2	2.38544e-05	0.0160985	UL01429LS_mascot-39796-16499_16499	FALSE
40S ribosomal protein S3, putative OS=Plasmodium falciparum (isolate 3D7) GN=PF14_0627 PE=3 SV=1	Q8IKH8	STNSVELFAER	TMT6plex (+229)	4	FALSE	61.35	30.5346	61.35	12.629	12.688	0.0582	0.005605	1.00389	12.544	12.53	-0.01353	0.0030745	1.00213	12.686	12.751	0.06519	-0.018605	0.987187	741.394	1480.77	2	0.000267995	0.18086	UL01429LS_mascot-16380-18515_18515	FALSE
40S ribosomal protein S3, putative OS=Plasmodium falciparum (isolate 3D7) GN=PF14_0627 PE=3 SV=1	Q8IKH8	STNSVELFAER	TMT6plex (+229)	4	FALSE	55.27	30.5346	51.63	12.832	12.685	-0.1472	0.005605	1.00389	12.365	12.511	0.1458	0.0030745	1.00213	12.781	12.655	-0.1259	-0.018605	0.987187	741.394	1480.77	2	0.000145925	0.0984793	UL01429LS_mascot-39837-16544_16544	FALSE
40S ribosomal protein S3, putative OS=Plasmodium falciparum (isolate 3D7) GN=PF14_0627 PE=3 SV=1	Q8IKH8	STNSVELFAER	TMT6plex (+229)	4	FALSE	50.45	30.7078	50.45	12.603	12.727	0.1236	0.005605	1.00389	12.53	12.545	0.01497	0.0030745	1.00213	12.672	12.752	0.08038	-0.018605	0.987187	741.393	1480.77	2	0.000464427	0.313425	UL01429LS_mascot-16418-18557_18557	FALSE
40S ribosomal protein S3a OS=Plasmodium falciparum (isolate 3D7) GN=MAL3P7.35 PE=3 SV=1	O97313	DcYTDFcGLSITR	TMT6plex (+229), Carbamidomethyl (+57), Carbamidomethyl (+57)	4	FALSE	59.61	29.8317	59.61	12.648	12.732	0.08432	0.05119	1.03612	12.473	12.553	0.08014	0.16062	1.11777	12.801	12.624	-0.1772	-0.11458	0.923651	918.926	1835.84	2	0.000708567	0.385752	UL01429LS_mascot-19288-21715_21715	FALSE
40S ribosomal protein S3a OS=Plasmodium falciparum (isolate 3D7) GN=MAL3P7.35 PE=3 SV=1	O97313	DcYTDFcGLSITR	TMT6plex (+229), Carbamidomethyl (+57), Carbamidomethyl (+57)	4	FALSE	49.22	29.8227	49.22	12.817	12.689	-0.1281	0.05119	1.03612	12.334	12.575	0.2411	0.16062	1.11777	12.734	12.682	-0.05196	-0.11458	0.923651	918.926	1835.84	2	0.00107478	0.585122	UL01429LS_mascot-42413-19380_19380	FALSE
40S ribosomal protein S3a OS=Plasmodium falciparum (isolate 3D7) GN=MAL3P7.35 PE=3 SV=1	O97313	DcYTDFcGLSITR	TMT6plex (+229), Carbamidomethyl (+57), Carbamidomethyl (+57)	4	FALSE	47.6	29.8317	47.6	12.445	12.822	0.3773	0.05119	1.03612	12.379	12.772	0.3933	0.16062	1.11777	12.796	12.617	-0.1786	-0.11458	0.923651	918.926	1835.84	2	0.000708567	0.385752	UL01429LS_mascot-19249-21672_21672	FALSE
40S ribosomal protein S3a OS=Plasmodium falciparum (isolate 3D7) GN=MAL3P7.35 PE=3 SV=1	O97313	DcYTDFcGLSITR	TMT6plex (+229), Carbamidomethyl (+57), Carbamidomethyl (+57)	4	FALSE	27.22	29.8989	27.22	12.578	12.596	0.01806	0.05119	1.03612	12.369	12.398	0.02873	0.16062	1.11777	12.744	13.147	0.4033	-0.11458	0.923651	918.927	1835.84	2	2.38544e-05	0.0129866	UL01429LS_mascot-42378-19341_19341	FALSE
40S ribosomal protein S3a OS=Plasmodium falciparum (isolate 3D7) GN=MAL3P7.35 PE=3 SV=1	O97313	EATNILTAELK	TMT6plex (+229), TMT6plex (+229)	2	FALSE	61.97	30.3663	52.28	13.147	13.131	-0.01564	-0.017235	0.988125	13.135	13.052	-0.08346	-0.01272	0.991222	11.64	11.726	0.08548	-0.20066	0.870152	830.998	1659.98	2	2.38544e-05	0.0143616	UL01429LS_mascot-19501-21949_21949	FALSE
40S ribosomal protein S3a OS=Plasmodium falciparum (isolate 3D7) GN=MAL3P7.35 PE=3 SV=1	O97313	EATNILTAELK	TMT6plex (+229), TMT6plex (+229)	2	FALSE	45.53	30.3663	43.54	13.242	13.223	-0.01883	-0.017235	0.988125	13.127	13.185	0.05802	-0.01272	0.991222	11.77	11.284	-0.4868	-0.20066	0.870152	830.998	1659.98	2	9.82159e-05	0.059131	UL01429LS_mascot-42617-19604_19604	FALSE
40S ribosomal protein S3a OS=Plasmodium falciparum (isolate 3D7) GN=MAL3P7.35 PE=3 SV=1	O97313	EATNILTAELKH	TMT6plex (+229), TMT6plex (+229)	1	FALSE	30.18	30.3302	30.18	13.098	12.58	-0.5183	-0.5183	0.698194	12.724	12.85	0.1263	0.1263	1.09149	12.386	12.193	-0.1939	-0.1939	0.874239	600.021	1797.04	3	7.14431e-05	0.0397337	UL01429LS_mascot-41253-18102_18102	FALSE
40S ribosomal protein S3a OS=Plasmodium falciparum (isolate 3D7) GN=MAL3P7.35 PE=3 SV=1	O97313	FIPESIGK	TMT6plex (+229), TMT6plex (+229)	4	FALSE	35.29	28.1157	30.96	12.774	12.629	-0.1453	-0.05553	0.962241	12.24	12.568	0.3279	0.167615	1.1232	12.793	12.829	0.03545	0.084375	1.06023	674.916	1347.82	2	0.000267995	0.198688	UL01429LS_mascot-41663-18554_18554	FALSE
40S ribosomal protein S3a OS=Plasmodium falciparum (isolate 3D7) GN=MAL3P7.35 PE=3 SV=1	O97313	FIPESIGK	TMT6plex (+229), TMT6plex (+229)	4	FALSE	32.37	28.1157	28.75	12.729	12.713	-0.0159	-0.05553	0.962241	12.514	12.448	-0.0656	0.167615	1.1232	12.63	12.798	0.1676	0.084375	1.06023	674.916	1347.82	2	2.38544e-05	0.0176853	UL01429LS_mascot-18502-20850_20850	FALSE
40S ribosomal protein S3a OS=Plasmodium falciparum (isolate 3D7) GN=MAL3P7.35 PE=3 SV=1	O97313	FIPESIGK	TMT6plex (+229), TMT6plex (+229)	4	FALSE	29.82	27.9796	25.94	12.652	12.609	-0.04222	-0.05553	0.962241	12.349	12.615	0.2662	0.167615	1.1232	12.737	12.87	0.1333	0.084375	1.06023	674.916	1347.82	2	0.000342357	0.253819	UL01429LS_mascot-41700-18595_18595	FALSE
40S ribosomal protein S3a OS=Plasmodium falciparum (isolate 3D7) GN=MAL3P7.35 PE=3 SV=1	O97313	FIPESIGK	TMT6plex (+229), TMT6plex (+229)	4	FALSE	21.16	28.1157	18.76	12.731	12.662	-0.06884	-0.05553	0.962241	12.422	12.491	0.06903	0.167615	1.1232	12.815	12.711	-0.1044	0.084375	1.06023	674.916	1347.82	2	0.000634206	0.470191	UL01429LS_mascot-18463-20807_20807	FALSE
40S ribosomal protein S3a OS=Plasmodium falciparum (isolate 3D7) GN=MAL3P7.35 PE=3 SV=1	O97313	GYTLIEGHTDVK	TMT6plex (+229), TMT6plex (+229)	1	FALSE	18.05	32.0222	18.05	12.394	12.551	0.1562	0.1562	1.11435	12.649	12.677	0.02834	0.02834	1.01984	12.679	12.88	0.2007	0.2007	1.14926	597.673	1790	3	0.000599944	0.334976	UL01429LS_mascot-80568-15516_15516	FALSE
40S ribosomal protein S3a OS=Plasmodium falciparum (isolate 3D7) GN=MAL3P7.35 PE=3 SV=1	O97313	IYEVNLADLNNDEDQAHK	TMT6plex (+229), TMT6plex (+229)	1	FALSE	70.03	34.4963	66.89	12.32	12.824	0.5044	0.5044	1.41853	12.73	12.445	-0.2849	-0.2849	0.820799	12.808	12.705	-0.1031	-0.1031	0.93103	853.78	2558.32	3	0.0169171	6.61	UL01429LS_mascot-253700-19092_19092	FALSE
40S ribosomal protein S3a OS=Plasmodium falciparum (isolate 3D7) GN=MAL3P7.35 PE=3 SV=1	O97313	KFIPESIGK	TMT6plex (+229), TMT6plex (+229), TMT6plex (+229)	2	FALSE	26.02	27.3719	23.5	12.713	12.659	-0.05359	-0.0298415	0.979528	12.44	12.559	0.1192	0.1283	1.093	12.567	12.895	0.3275	-0.0389	0.973397	569.365	1705.07	3	0.000294768	0.172775	UL01429LS_mascot-17006-19204_19204	FALSE
40S ribosomal protein S3a OS=Plasmodium falciparum (isolate 3D7) GN=MAL3P7.35 PE=3 SV=1	O97313	KFIPESIGK	TMT6plex (+229), TMT6plex (+229), TMT6plex (+229)	2	FALSE	16.55	27.3719	16.55	12.805	12.799	-0.006093	-0.0298415	0.979528	12.459	12.597	0.1374	0.1283	1.093	12.788	12.383	-0.4053	-0.0389	0.973397	569.366	1705.07	3	7.14431e-05	0.0418755	UL01429LS_mascot-17044-19246_19246	FALSE
40S ribosomal protein S3a OS=Plasmodium falciparum (isolate 3D7) GN=MAL3P7.35 PE=3 SV=1	O97313	KIYPLQNVLIR	TMT6plex (+229), TMT6plex (+229)	4	FALSE	30.61	26.2531	29.35	12.385	12.816	0.4308	0.17736	1.13081	12.77	12.433	-0.3375	-0.13365	0.911522	12.701	12.728	0.02725	0.08198	1.05847	605.726	1814.16	3	0.000132478	0.0729843	UL01429LS_mascot-19236-21658_21658	FALSE
40S ribosomal protein S3a OS=Plasmodium falciparum (isolate 3D7) GN=MAL3P7.35 PE=3 SV=1	O97313	KIYPLQNVLIR	TMT6plex (+229), TMT6plex (+229)	4	FALSE	27.42	26.3749	27.42	12.432	12.983	0.5507	0.17736	1.13081	12.466	12.184	-0.2816	-0.13365	0.911522	12.859	12.906	0.04706	0.08198	1.05847	605.726	1814.16	3	0.000681795	0.375611	UL01429LS_mascot-19277-21703_21703	FALSE
40S ribosomal protein S3a OS=Plasmodium falciparum (isolate 3D7) GN=MAL3P7.35 PE=3 SV=1	O97313	KIYPLQNVLIR	TMT6plex (+229), TMT6plex (+229)	4	FALSE	24.36	26.3749	24.19	12.845	12.706	-0.139	0.17736	1.13081	12.534	12.548	0.0143	-0.13365	0.911522	12.541	12.658	0.1169	0.08198	1.05847	605.726	1814.16	3	0.000498689	0.274735	UL01429LS_mascot-19197-21615_21615	FALSE
40S ribosomal protein S3a OS=Plasmodium falciparum (isolate 3D7) GN=MAL3P7.35 PE=3 SV=1	O97313	KIYPLQNVLIR	TMT6plex (+229), TMT6plex (+229)	4	FALSE	21.22	26.3144	21.22	12.721	12.645	-0.07608	0.17736	1.13081	12.224	13.008	0.7838	-0.13365	0.911522	12.542	12.69	0.148	0.08198	1.05847	605.726	1814.15	3	0.000233733	0.128767	UL01429LS_mascot-42366-19328_19328	FALSE
40S ribosomal protein S3a OS=Plasmodium falciparum (isolate 3D7) GN=MAL3P7.35 PE=3 SV=1	O97313	KVTDVFTK	TMT6plex (+229), TMT6plex (+229), TMT6plex (+229)	1	FALSE	26.75	26.2014	11.46	12.945	12.725	-0.2199	-0.2199	0.858625	12.599	12.397	-0.2021	-0.2021	0.869284	12.517	12.649	0.132	0.132	1.09581	542.346	1624.02	3	0.000193513	0.119083	UL01429LS_mascot-16382-18517_18517	FALSE
40S ribosomal protein S3a OS=Plasmodium falciparum (isolate 3D7) GN=MAL3P7.35 PE=3 SV=1	O97313	LMELHTDPK	TMT6plex (+229), TMT6plex (+229)	4	FALSE	23.51	30.0043	18.37	12.551	12.769	0.2177	0.01835	1.0128	12.575	12.563	-0.01188	0.09291	1.06652	12.554	12.818	0.2637	0.24705	1.18678	514.631	1540.87	3	0.000925935	0.600525	UL01429LS_mascot-80417-15349_15349	FALSE
40S ribosomal protein S3a OS=Plasmodium falciparum (isolate 3D7) GN=MAL3P7.35 PE=3 SV=1	O97313	LMELHTDPK	TMT6plex (+229), TMT6plex (+229)	4	FALSE	21.35	30.0389	20	12.71	12.606	-0.1035	0.01835	1.0128	12.597	12.496	-0.101	0.09291	1.06652	12.596	12.826	0.2304	0.24705	1.18678	514.63	1540.87	3	0.000376619	0.24426	UL01429LS_mascot-80463-15400_15400	FALSE
40S ribosomal protein S3a OS=Plasmodium falciparum (isolate 3D7) GN=MAL3P7.35 PE=3 SV=1	O97313	LMELHTDPK	TMT6plex (+229), TMT6plex (+229)	4	FALSE	13.36	30.0217	6.39	12.802	12.942	0.1402	0.01835	1.0128	12.298	12.534	0.2354	0.09291	1.06652	12.597	12.658	0.06039	0.24705	1.18678	514.631	1540.87	3	0.00220767	1.43181	UL01429LS_mascot-59496-14137_14137	FALSE
40S ribosomal protein S3a OS=Plasmodium falciparum (isolate 3D7) GN=MAL3P7.35 PE=3 SV=1	O97313	LMELHTDPK	TMT6plex (+229), TMT6plex (+229)	4	FALSE	12.36	29.9344	6.02	12.844	12.14	-0.7036	0.01835	1.0128	12.428	12.626	0.1977	0.09291	1.06652	12.641	13.152	0.5117	0.24705	1.18678	514.631	1540.87	3	0.00184146	1.1943	UL01429LS_mascot-59456-14091_14091	FALSE
40S ribosomal protein S3a OS=Plasmodium falciparum (isolate 3D7) GN=MAL3P7.35 PE=3 SV=1	O97313	LScDHIINR	TMT6plex (+229), Carbamidomethyl (+57)	9	FALSE	31.5	30.9552	31.5	12.625	12.743	0.1184	0.08348	1.05957	12.501	12.6	0.09978	0.128	1.09278	12.729	12.633	-0.09635	-0.09635	0.935397	452.913	1355.72	3	1.0408e-05	0.00767139	UL01429LS_mascot-11593-13249_13249	FALSE
40S ribosomal protein S3a OS=Plasmodium falciparum (isolate 3D7) GN=MAL3P7.35 PE=3 SV=1	O97313	LScDHIINR	TMT6plex (+229), Carbamidomethyl (+57)	9	FALSE	30.16	30.9552	29.96	12.706	12.925	0.2192	0.08348	1.05957	12.206	12.497	0.292	0.128	1.09278	12.826	12.672	-0.1537	-0.09635	0.935397	452.913	1355.72	3	0.000193513	0.142633	UL01429LS_mascot-11554-13206_13206	FALSE
40S ribosomal protein S3a OS=Plasmodium falciparum (isolate 3D7) GN=MAL3P7.35 PE=3 SV=1	O97313	LScDHIINR	TMT6plex (+229), Carbamidomethyl (+57)	9	FALSE	23.4	30.976	21.88	12.712	12.797	0.08543	0.08348	1.05957	12.515	12.579	0.06419	0.128	1.09278	12.613	12.616	0.00225	-0.09635	0.935397	678.866	1355.72	2	0.000586497	0.432289	UL01429LS_mascot-11547-13198_13198	FALSE
40S ribosomal protein S3a OS=Plasmodium falciparum (isolate 3D7) GN=MAL3P7.35 PE=3 SV=1	O97313	LScDHIINR	TMT6plex (+229), Carbamidomethyl (+57)	9	FALSE	18.52	30.9552	18.52	12.875	12.547	-0.3283	0.08348	1.05957	12.36	12.592	0.2326	0.128	1.09278	12.719	12.739	0.02051	-0.09635	0.935397	452.913	1355.72	3	0.000101961	0.075152	UL01429LS_mascot-11516-13164_13164	FALSE
40S ribosomal protein S3a OS=Plasmodium falciparum (isolate 3D7) GN=MAL3P7.35 PE=3 SV=1	O97313	LScDHIINR	TMT6plex (+229), Carbamidomethyl (+57)	9	FALSE	18	30.9552	18	12.675	12.758	0.08348	0.08348	1.05957	12.552	12.443	-0.1085	0.128	1.09278	12.719	12.684	-0.03487	-0.09635	0.935397	678.866	1355.72	2	0.000342357	0.25234	UL01429LS_mascot-11601-13257_13257	FALSE
40S ribosomal protein S3a OS=Plasmodium falciparum (isolate 3D7) GN=MAL3P7.35 PE=3 SV=1	O97313	LScDHIINR	TMT6plex (+229), Carbamidomethyl (+57)	9	FALSE	13.52	30.9552	13.52	13.137	13.001	-0.136	0.08348	1.05957	12.105	12.533	0.428	0.128	1.09278	12.726	12.33	-0.3956	-0.09635	0.935397	452.913	1355.72	3	0.00026425	0.194771	UL01429LS_mascot-35718-12003_12003	FALSE
40S ribosomal protein S3a OS=Plasmodium falciparum (isolate 3D7) GN=MAL3P7.35 PE=3 SV=1	O97313	LScDHIINR	TMT6plex (+229), Carbamidomethyl (+57)	9	FALSE	10.83	30.9621	10.83	12.832	12.902	0.07084	0.08348	1.05957	12.391	12.596	0.2043	0.128	1.09278	12.606	12.505	-0.1012	-0.09635	0.935397	678.867	1355.72	2	0.000634206	0.467453	UL01429LS_mascot-11512-13159_13159	FALSE
40S ribosomal protein S3a OS=Plasmodium falciparum (isolate 3D7) GN=MAL3P7.35 PE=3 SV=1	O97313	LScDHIINR	TMT6plex (+229), Carbamidomethyl (+57)	9	FALSE	9.78	30.9726	9.78	12.695	12.924	0.229	0.08348	1.05957	12.48	12.604	0.1241	0.128	1.09278	12.727	12.402	-0.3247	-0.09635	0.935397	452.913	1355.72	3	0.000447356	0.329732	UL01429LS_mascot-35755-12044_12044	FALSE
40S ribosomal protein S3a OS=Plasmodium falciparum (isolate 3D7) GN=MAL3P7.35 PE=3 SV=1	O97313	LScDHIINR	TMT6plex (+229), Carbamidomethyl (+57)	9	FALSE	6.81	30.9552	6.81	12.786	12.747	-0.03939	0.08348	1.05957	12.337	12.465	0.128	0.128	1.09278	12.679	12.817	0.1386	-0.09635	0.935397	452.913	1355.72	3	1.0408e-05	0.00767139	UL01429LS_mascot-11636-13296_13296	FALSE
40S ribosomal protein S3a OS=Plasmodium falciparum (isolate 3D7) GN=MAL3P7.35 PE=3 SV=1	O97313	NVNALPESK	TMT6plex (+229), TMT6plex (+229)	3	FALSE	51.45	30.6856	43.12	12.739	12.812	0.07368	0.118	1.08523	12.455	12.461	0.00578	-0.1567	0.897075	12.704	12.661	-0.04357	-0.04686	0.968041	715.424	1428.83	2	0.00156306	1.09317	UL01429LS_mascot-13645-15506_15506	FALSE
40S ribosomal protein S3a OS=Plasmodium falciparum (isolate 3D7) GN=MAL3P7.35 PE=3 SV=1	O97313	NVNALPESK	TMT6plex (+229), TMT6plex (+229)	3	FALSE	45.82	30.7335	32.55	12.679	12.797	0.118	0.118	1.08523	12.554	12.397	-0.1567	-0.1567	0.897075	12.725	12.679	-0.04686	-0.04686	0.968041	715.424	1428.83	2	0.000220286	0.154063	UL01429LS_mascot-13682-15547_15547	FALSE
40S ribosomal protein S3a OS=Plasmodium falciparum (isolate 3D7) GN=MAL3P7.35 PE=3 SV=1	O97313	NVNALPESK	TMT6plex (+229), TMT6plex (+229)	3	FALSE	17.3	30.9167	4.63	12.647	12.872	0.2257	0.118	1.08523	12.408	12.235	-0.1731	-0.1567	0.897075	12.949	12.72	-0.2284	-0.04686	0.968041	715.424	1428.83	2	0.000145925	0.102057	UL01429LS_mascot-37472-13938_13938	FALSE
40S ribosomal protein S3a OS=Plasmodium falciparum (isolate 3D7) GN=MAL3P7.35 PE=3 SV=1	O97313	STcYAQTSQIK	TMT6plex (+229), Carbamidomethyl (+57), TMT6plex (+229)	2	FALSE	67.23	32.079	59.21	12.601	12.735	0.134	0.03711	1.02606	12.44	12.44	0.0003576	0.0273538	1.01914	12.839	12.776	-0.06312	0.01854	1.01293	872.969	1743.92	2	0.000342357	0.196201	UL01429LS_mascot-12791-14566_14566	FALSE
40S ribosomal protein S3a OS=Plasmodium falciparum (isolate 3D7) GN=MAL3P7.35 PE=3 SV=1	O97313	STcYAQTSQIK	TMT6plex (+229), Carbamidomethyl (+57), TMT6plex (+229)	2	FALSE	59.9	32.0466	59.9	12.697	12.637	-0.05978	0.03711	1.02606	12.391	12.445	0.05435	0.0273538	1.01914	12.78	12.88	0.1002	0.01854	1.01293	872.969	1743.92	2	0.000708567	0.406072	UL01429LS_mascot-12842-14622_14622	FALSE
40S ribosomal protein S3a OS=Plasmodium falciparum (isolate 3D7) GN=MAL3P7.35 PE=3 SV=1	O97313	TLDNYHLR	TMT6plex (+229)	7	FALSE	50.89	30.2776	42.83	13.13	12.606	-0.5235	0.02546	1.0178	12.272	12.556	0.2844	-0.01264	0.991277	12.572	12.695	0.1236	0.1236	1.08945	420.901	1259.68	3	0.000203215	0.161194	UL01429LS_mascot-11925-13614_13614	FALSE
40S ribosomal protein S3a OS=Plasmodium falciparum (isolate 3D7) GN=MAL3P7.35 PE=3 SV=1	O97313	TLDNYHLR	TMT6plex (+229)	7	FALSE	44.57	30.3262	37.02	12.82	12.487	-0.3327	0.02546	1.0178	12.631	12.335	-0.2958	-0.01264	0.991277	12.641	12.918	0.2773	0.1236	1.08945	420.902	1259.68	3	0.000254549	0.201912	UL01429LS_mascot-11885-13570_13570	FALSE
40S ribosomal protein S3a OS=Plasmodium falciparum (isolate 3D7) GN=MAL3P7.35 PE=3 SV=1	O97313	TLDNYHLR	TMT6plex (+229)	7	FALSE	41.54	30.1536	34.76	12.768	12.595	-0.1734	0.02546	1.0178	12.465	12.452	-0.01264	-0.01264	0.991277	12.639	12.913	0.2742	0.1236	1.08945	420.901	1259.68	3	0.000386321	0.306436	UL01429LS_mascot-11847-13528_13528	FALSE
40S ribosomal protein S3a OS=Plasmodium falciparum (isolate 3D7) GN=MAL3P7.35 PE=3 SV=1	O97313	TLDNYHLR	TMT6plex (+229)	7	FALSE	38.38	30.2202	30.42	12.414	12.707	0.2924	0.02546	1.0178	12.346	12.48	0.134	-0.01264	0.991277	12.906	12.979	0.07318	0.1236	1.08945	420.901	1259.68	3	7.14431e-05	0.0566699	UL01429LS_mascot-11964-13657_13657	FALSE
40S ribosomal protein S3a OS=Plasmodium falciparum (isolate 3D7) GN=MAL3P7.35 PE=3 SV=1	O97313	TLDNYHLR	TMT6plex (+229)	7	FALSE	35.34	30.2202	29.72	12.699	12.724	0.02546	0.02546	1.0178	12.613	12.575	-0.0377	-0.01264	0.991277	12.634	12.586	-0.04843	0.1236	1.08945	420.901	1259.68	3	7.14431e-05	0.0566699	UL01429LS_mascot-11809-13486_13486	FALSE
40S ribosomal protein S3a OS=Plasmodium falciparum (isolate 3D7) GN=MAL3P7.35 PE=3 SV=1	O97313	TLDNYHLR	TMT6plex (+229)	7	FALSE	26.34	30.1536	25.07	12.32	12.889	0.5684	0.02546	1.0178	12.478	12.53	0.05165	-0.01264	0.991277	12.64	12.974	0.3347	0.1236	1.08945	630.848	1259.68	2	0.000952708	0.755704	UL01429LS_mascot-11930-13619_13619	FALSE
40S ribosomal protein S3a OS=Plasmodium falciparum (isolate 3D7) GN=MAL3P7.35 PE=3 SV=1	O97313	TLDNYHLR	TMT6plex (+229)	7	FALSE	25.41	30.1536	25.41	12.583	12.629	0.0454	0.02546	1.0178	12.582	12.385	-0.1972	-0.01264	0.991277	12.874	12.779	-0.09473	0.1236	1.08945	420.901	1259.68	3	0.000660979	0.5243	UL01429LS_mascot-11769-13442_13442	FALSE
40S ribosomal protein S3a OS=Plasmodium falciparum (isolate 3D7) GN=MAL3P7.35 PE=3 SV=1	O97313	VTDVFTK	TMT6plex (+229), TMT6plex (+229)	2	FALSE	26.64	26.6745	14.58	12.767	12.635	-0.1313	-0.12725	0.915575	12.474	12.488	0.01433	0.005539	1.00385	12.786	12.682	-0.1049	-0.18055	0.882367	634.387	1266.76	2	2.38544e-05	0.0188161	UL01429LS_mascot-40827-17633_17633	FALSE
40S ribosomal protein S3a OS=Plasmodium falciparum (isolate 3D7) GN=MAL3P7.35 PE=3 SV=1	O97313	VTDVFTK	TMT6plex (+229), TMT6plex (+229)	2	FALSE	24.42	27.4663	14.11	12.735	12.612	-0.1232	-0.12725	0.915575	12.514	12.511	-0.003252	0.005539	1.00385	12.858	12.602	-0.2562	-0.18055	0.882367	634.387	1266.76	2	0.000390065	0.307679	UL01429LS_mascot-40772-17572_17572	FALSE
40S ribosomal protein S4, putative OS=Plasmodium falciparum (isolate 3D7) GN=PF11_0065 PE=4 SV=2	Q8IIU8	ITNEESK	TMT6plex (+229), TMT6plex (+229)	2	FALSE	18.46	30.6221	10.53	11.843	11.727	-0.1165	-0.03109	0.978681	11.631	11.668	0.03666	0.08973	1.06417	11.911	11.893	-0.0181	-0.02523	0.982664	639.868	1277.72	2	0.00107478	0.840505	UL01429LS_mascot-74592-8854_8854	FALSE
40S ribosomal protein S4, putative OS=Plasmodium falciparum (isolate 3D7) GN=PF11_0065 PE=4 SV=2	Q8IIU8	ITNEESK	TMT6plex (+229), TMT6plex (+229)	2	FALSE	17.15	30.5881	9.48	11.8	11.855	0.05432	-0.03109	0.978681	11.512	11.654	0.1428	0.08973	1.06417	11.943	11.91	-0.03236	-0.02523	0.982664	639.868	1277.72	2	0.000952708	0.745043	UL01429LS_mascot-8709-10075_10075	FALSE
40S ribosomal protein S4, putative OS=Plasmodium falciparum (isolate 3D7) GN=PF11_0065 PE=4 SV=2	Q8IIU8	LDIIEER	TMT6plex (+229)	1	FALSE	24.36	30.6595	11.78	11.923	11.765	-0.1575	-0.1575	0.896577	11.676	11.746	0.07035	0.07035	1.04997	11.838	11.726	-0.1116	-0.1116	0.925561	558.827	1115.64	2	0.000634206	0.567956	UL01429LS_mascot-230708-17767_17767	FALSE
40S ribosomal protein S4, putative OS=Plasmodium falciparum (isolate 3D7) GN=PF11_0065 PE=4 SV=2	Q8IIU8	LDLETGK	TMT6plex (+229), TMT6plex (+229)	3	FALSE	32.62	30.4493	11.05	11.705	11.855	0.1499	-0.1124	0.925048	11.581	11.532	-0.04842	-0.04842	0.966995	11.991	12.009	0.01777	0.01777	1.01239	617.377	1232.74	2	2.38544e-05	0.0193349	UL01429LS_mascot-80915-15903_15903	FALSE
40S ribosomal protein S4, putative OS=Plasmodium falciparum (isolate 3D7) GN=PF11_0065 PE=4 SV=2	Q8IIU8	LDLETGK	TMT6plex (+229), TMT6plex (+229)	3	FALSE	32.6	30.4493	11.05	11.851	11.739	-0.1124	-0.1124	0.925048	11.713	11.573	-0.1399	-0.04842	0.966995	12.003	11.795	-0.2084	0.01777	1.01239	617.377	1232.74	2	2.38544e-05	0.0193349	UL01429LS_mascot-80882-15866_15866	FALSE
40S ribosomal protein S4, putative OS=Plasmodium falciparum (isolate 3D7) GN=PF11_0065 PE=4 SV=2	Q8IIU8	LDLETGK	TMT6plex (+229), TMT6plex (+229)	3	FALSE	31.56	30.4454	13.61	11.907	11.768	-0.1393	-0.1124	0.925048	11.661	11.671	0.01071	-0.04842	0.966995	11.754	11.913	0.1595	0.01777	1.01239	617.376	1232.74	2	0.000220286	0.178551	UL01429LS_mascot-59937-14633_14633	FALSE
40S ribosomal protein S4, putative OS=Plasmodium falciparum (isolate 3D7) GN=PF11_0065 PE=4 SV=2	Q8IIU8	LLESIPLVILLR	TMT6plex (+229)	11	FALSE	57.83	25	52.48	11.765	11.772	0.007012	0.02601	1.01819	11.509	11.656	0.1467	0.1467	1.10703	11.978	11.995	0.01634	-0.04882	0.966727	804.537	1607.06	2	0.000145925	0.0907454	UL01429LS_mascot-46461-24074_24074	FALSE
40S ribosomal protein S4, putative OS=Plasmodium falciparum (isolate 3D7) GN=PF11_0065 PE=4 SV=2	Q8IIU8	LLESIPLVILLR	TMT6plex (+229)	11	FALSE	51.93	25	45.78	11.851	11.849	-0.002086	0.02601	1.01819	11.623	11.584	-0.03862	0.1467	1.10703	11.844	11.923	0.07867	-0.04882	0.966727	804.537	1607.06	2	0.000390065	0.242568	UL01429LS_mascot-23738-26772_26772	FALSE
40S ribosomal protein S4, putative OS=Plasmodium falciparum (isolate 3D7) GN=PF11_0065 PE=4 SV=2	Q8IIU8	LLESIPLVILLR	TMT6plex (+229)	11	FALSE	51.4	25	45.29	11.816	11.926	0.1101	0.02601	1.01819	11.661	11.477	-0.1831	0.1467	1.10703	11.948	11.845	-0.1034	-0.04882	0.966727	804.537	1607.06	2	0.000145925	0.0907454	UL01429LS_mascot-23762-26804_26804	FALSE
40S ribosomal protein S4, putative OS=Plasmodium falciparum (isolate 3D7) GN=PF11_0065 PE=4 SV=2	Q8IIU8	LLESIPLVILLR	TMT6plex (+229)	11	FALSE	50.62	25	49.78	11.758	11.857	0.09919	0.02601	1.01819	11.541	11.614	0.07271	0.1467	1.10703	11.856	12.048	0.1919	-0.04882	0.966727	804.537	1607.06	2	2.38544e-05	0.0148342	UL01429LS_mascot-46478-24100_24100	FALSE
40S ribosomal protein S4, putative OS=Plasmodium falciparum (isolate 3D7) GN=PF11_0065 PE=4 SV=2	Q8IIU8	LLESIPLVILLR	TMT6plex (+229)	11	FALSE	49.78	25	49.35	11.772	11.798	0.02601	0.02601	1.01819	11.514	11.72	0.2065	0.1467	1.10703	11.972	11.899	-0.07336	-0.04882	0.966727	804.541	1607.07	2	0.00832464	5.17677	UL01429LS_mascot-174738-23269_23269	FALSE
40S ribosomal protein S4, putative OS=Plasmodium falciparum (isolate 3D7) GN=PF11_0065 PE=4 SV=2	Q8IIU8	LLESIPLVILLR	TMT6plex (+229)	11	FALSE	42.35	25	38.09	11.767	11.82	0.05245	0.02601	1.01819	11.77	11.727	-0.04337	0.1467	1.10703	11.757	11.833	0.07585	-0.04882	0.966727	804.54	1607.07	2	0.00649358	4.03811	UL01429LS_mascot-174737-23246_23246	FALSE
40S ribosomal protein S4, putative OS=Plasmodium falciparum (isolate 3D7) GN=PF11_0065 PE=4 SV=2	Q8IIU8	LLESIPLVILLR	TMT6plex (+229)	11	FALSE	40.98	25	39.69	12.14	11.7	-0.4395	0.02601	1.01819	11.428	11.611	0.1832	0.1467	1.10703	12.091	11.706	-0.3851	-0.04882	0.966727	804.536	1607.06	2	0.000708567	0.440633	UL01429LS_mascot-23717-26743_26743	FALSE
40S ribosomal protein S4, putative OS=Plasmodium falciparum (isolate 3D7) GN=PF11_0065 PE=4 SV=2	Q8IIU8	LLESIPLVILLR	TMT6plex (+229)	11	FALSE	33.71	25	33.71	12.145	11.958	-0.187	0.02601	1.01819	11.232	11.401	0.169	0.1467	1.10703	11.914	12.024	0.1103	-0.04882	0.966727	804.537	1607.06	2	0.000267995	0.166657	UL01429LS_mascot-46494-24125_24125	FALSE
40S ribosomal protein S4, putative OS=Plasmodium falciparum (isolate 3D7) GN=PF11_0065 PE=4 SV=2	Q8IIU8	LLESIPLVILLR	TMT6plex (+229)	11	FALSE	29.99	25	29.99	12.054	12.087	0.03261	0.02601	1.01819	11.244	11.57	0.325	0.1467	1.10703	11.958	11.761	-0.1974	-0.04882	0.966727	804.539	1607.06	2	0.00368596	2.29217	UL01429LS_mascot-174739-23286_23286	FALSE
40S ribosomal protein S4, putative OS=Plasmodium falciparum (isolate 3D7) GN=PF11_0065 PE=4 SV=2	Q8IIU8	LLESIPLVILLR	TMT6plex (+229)	11	FALSE	29.28	25	29.28	11.281	11.501	0.2197	0.02601	1.01819	11.987	12.216	0.2297	0.1467	1.10703	11.869	11.82	-0.04882	-0.04882	0.966727	804.537	1607.06	2	0.000267995	0.166657	UL01429LS_mascot-46446-24049_24049	FALSE
40S ribosomal protein S4, putative OS=Plasmodium falciparum (isolate 3D7) GN=PF11_0065 PE=4 SV=2	Q8IIU8	LLESIPLVILLR	TMT6plex (+229)	11	FALSE	25.23	25	25.23	12.097	11.554	-0.5426	0.02601	1.01819	11.462	11.538	0.07597	0.1467	1.10703	12.125	11.899	-0.2252	-0.04882	0.966727	804.537	1607.06	2	9.82159e-05	0.061077	UL01429LS_mascot-23778-26829_26829	FALSE
40S ribosomal protein S4, putative OS=Plasmodium falciparum (isolate 3D7) GN=PF11_0065 PE=4 SV=2	Q8IIU8	LSIAVTHDGR	TMT6plex (+229)	6	FALSE	57.56	30.6446	41.87	12.269	12.139	-0.1296	0.038525	1.02706	11.856	11.948	0.09157	-0.024118	0.983422	11.3	11.162	-0.1387	-0.084415	0.943167	433.252	1296.74	3	0.000111662	0.0860435	UL01429LS_mascot-12615-14373_14373	FALSE
40S ribosomal protein S4, putative OS=Plasmodium falciparum (isolate 3D7) GN=PF11_0065 PE=4 SV=2	Q8IIU8	LSIAVTHDGR	TMT6plex (+229)	6	FALSE	55.3	30.8565	37.08	11.633	12.062	0.4292	0.038525	1.02706	11.35	11.565	0.2149	-0.024118	0.983422	12.016	12.049	0.03361	-0.084415	0.943167	433.252	1296.73	3	0.000477873	0.368234	UL01429LS_mascot-12656-14418_14418	FALSE
40S ribosomal protein S4, putative OS=Plasmodium falciparum (isolate 3D7) GN=PF11_0065 PE=4 SV=2	Q8IIU8	LSIAVTHDGR	TMT6plex (+229)	6	FALSE	55.19	30.8529	37.06	11.823	12.186	0.3622	0.038525	1.02706	11.998	11.867	-0.1311	-0.024118	0.983422	11.154	11.646	0.4924	-0.084415	0.943167	433.252	1296.73	3	0.000569426	0.438782	UL01429LS_mascot-12576-14330_14330	FALSE
40S ribosomal protein S4, putative OS=Plasmodium falciparum (isolate 3D7) GN=PF11_0065 PE=4 SV=2	Q8IIU8	LSIAVTHDGR	TMT6plex (+229)	6	FALSE	51.98	30.8565	36.66	11.527	11.591	0.06342	0.038525	1.02706	11.851	11.851	-0.000186	-0.024118	0.983422	12.095	11.759	-0.3356	-0.084415	0.943167	433.252	1296.73	3	0.000477873	0.368234	UL01429LS_mascot-12698-14464_14464	FALSE
40S ribosomal protein S4, putative OS=Plasmodium falciparum (isolate 3D7) GN=PF11_0065 PE=4 SV=2	Q8IIU8	LSIAVTHDGR	TMT6plex (+229)	6	FALSE	43.96	30.6446	29.89	11.795	11.808	0.01363	0.038525	1.02706	11.859	11.603	-0.2559	-0.024118	0.983422	11.819	11.789	-0.03013	-0.084415	0.943167	433.252	1296.74	3	0.000111662	0.0860435	UL01429LS_mascot-12499-14245_14245	FALSE
40S ribosomal protein S4, putative OS=Plasmodium falciparum (isolate 3D7) GN=PF11_0065 PE=4 SV=2	Q8IIU8	LSIAVTHDGR	TMT6plex (+229)	6	FALSE	42.99	30.6446	25.52	12.217	11.613	-0.6038	0.038525	1.02706	11.483	11.435	-0.04805	-0.024118	0.983422	12.108	11.818	-0.2897	-0.084415	0.943167	433.252	1296.74	3	0.000203215	0.156591	UL01429LS_mascot-12536-14286_14286	FALSE
40S ribosomal protein S4, putative OS=Plasmodium falciparum (isolate 3D7) GN=PF11_0065 PE=4 SV=2	Q8IIU8	LSNVFVIGDNTKPYISLPR	TMT6plex (+229), TMT6plex (+229)	2	FALSE	17.04	31.9535	17.04	11.745	12	0.2548	0.4934	1.40776	11.592	11.611	0.01953	-0.302285	0.810967	11.931	11.795	-0.1363	-0.4684	0.722766	864.503	2590.49	3	0.0012103	0.467026	UL01429LS_mascot-21162-23777_23777	FALSE
40S ribosomal protein S4, putative OS=Plasmodium falciparum (isolate 3D7) GN=PF11_0065 PE=4 SV=2	Q8IIU8	LSNVFVIGDNTKPYISLPR	TMT6plex (+229), TMT6plex (+229)	2	FALSE	9.6	31.934	9.6	11.121	11.853	0.732	0.4934	1.40776	12.27	11.646	-0.6241	-0.302285	0.810967	12.292	11.491	-0.8005	-0.4684	0.722766	864.504	2590.49	3	0.000294768	0.113744	UL01429LS_mascot-21199-23818_23818	FALSE
40S ribosomal protein S4, putative OS=Plasmodium falciparum (isolate 3D7) GN=PF11_0065 PE=4 SV=2	Q8IIU8	NmGTYDIIHVK	TMT6plex (+229), Oxidation (+16), TMT6plex (+229)	1	FALSE	17.21	32.1325	12.4	11.748	12.082	0.3338	0.3338	1.26033	11.856	11.489	-0.3665	-0.3665	0.775662	11.567	11.932	0.3656	0.3656	1.28842	588.995	1763.96	3	0.000905119	0.512824	UL01429LS_mascot-15982-18077_18077	FALSE
40S ribosomal protein S4, putative OS=Plasmodium falciparum (isolate 3D7) GN=PF11_0065 PE=4 SV=2	Q8IIU8	SIPYIHPDVK	TMT6plex (+229), TMT6plex (+229)	3	FALSE	33.75	29.9432	31.91	11.718	11.931	0.2128	0.2128	1.15894	11.589	11.518	-0.07072	-0.07072	0.952163	11.866	12.052	0.1855	0.03351	1.0235	542.992	1625.96	3	0.000315584	0.193971	UL01429LS_mascot-16546-18698_18698	FALSE
40S ribosomal protein S4, putative OS=Plasmodium falciparum (isolate 3D7) GN=PF11_0065 PE=4 SV=2	Q8IIU8	SIPYIHPDVK	TMT6plex (+229), TMT6plex (+229)	3	FALSE	31.36	29.9432	27.61	11.526	11.961	0.4351	0.2128	1.15894	11.596	11.699	0.1027	-0.07072	0.952163	11.929	11.963	0.03351	0.03351	1.0235	542.992	1625.96	3	0.000315584	0.193971	UL01429LS_mascot-39967-16687_16687	FALSE
40S ribosomal protein S4, putative OS=Plasmodium falciparum (isolate 3D7) GN=PF11_0065 PE=4 SV=2	Q8IIU8	SIPYIHPDVK	TMT6plex (+229), TMT6plex (+229)	3	FALSE	26.15	29.8767	21.66	11.687	11.874	0.1873	0.2128	1.15894	11.92	11.813	-0.1067	-0.07072	0.952163	11.774	11.606	-0.1676	0.03351	1.0235	542.993	1625.96	3	0.00104801	0.644148	UL01429LS_mascot-39931-16647_16647	FALSE
40S ribosomal protein S4, putative OS=Plasmodium falciparum (isolate 3D7) GN=PF11_0065 PE=4 SV=2	Q8IIU8	TDcTFPVGLmDVIHITK	TMT6plex (+229), Carbamidomethyl (+57), Oxidation (+16), TMT6plex (+229)	1	FALSE	30.24	33.8863	30.24	11.729	11.98	0.2509	0.2509	1.18995	11.559	11.775	0.2157	0.2157	1.16127	12.232	11.399	-0.8326	-0.8326	0.561516	807.768	2420.28	3	0.00175961	0.726725	UL01429LS_mascot-20828-23409_23409	FALSE
40S ribosomal protein S4, putative OS=Plasmodium falciparum (isolate 3D7) GN=PF11_0065 PE=4 SV=2	Q8IIU8	TSSGPHK	TMT6plex (+229), TMT6plex (+229)	1	FALSE	6.87	27.7597	6.05	12.007	11.585	-0.4227	-0.4227	0.746027	11.632	11.473	-0.1597	-0.1597	0.895211	11.897	12.08	0.1821	0.1821	1.13453	391.233	1170.68	3	0.000447356	0.381806	UL01429LS_mascot-1971-2655_2655	FALSE
40S ribosomal protein S4, putative OS=Plasmodium falciparum (isolate 3D7) GN=PF11_0065 PE=4 SV=2	Q8IIU8	VGVISSIDK	TMT6plex (+229), TMT6plex (+229)	1	FALSE	18.59	28.9487	11.34	11.892	11.868	-0.02396	-0.02396	0.983529	11.433	11.667	0.234	0.234	1.17609	11.866	11.948	0.08249	0.08249	1.05884	688.432	1374.85	2	9.82159e-05	0.0713853	UL01429LS_mascot-17376-19611_19611	FALSE
40S ribosomal protein S4, putative OS=Plasmodium falciparum (isolate 3D7) GN=PF11_0065 PE=4 SV=2	Q8IIU8	YALTFDEVK	TMT6plex (+229), TMT6plex (+229)	1	FALSE	51.28	31.4953	43.36	11.758	12.015	0.2577	0.2577	1.19557	11.491	11.72	0.2292	0.2292	1.17218	11.888	11.802	-0.08618	-0.08618	0.942014	772.442	1542.87	2	9.82159e-05	0.0636164	UL01429LS_mascot-83694-19005_19005	FALSE
40S ribosomal protein S5, putative OS=Plasmodium falciparum (isolate 3D7) GN=PF07_0088 PE=3 SV=1	Q8IBN5	AcVYTPHTAGR	TMT6plex (+229), Carbamidomethyl (+57)	4	FALSE	29.54	30.3383	28.27	13.036	13.058	0.02177	0.138635	1.10086	12.831	13.006	0.1747	0.2473	1.18698	12.877	12.673	-0.204	-0.32365	0.799046	487.92	1460.74	3	0.000325285	0.222532	UL01429LS_mascot-6503-7648_7648	FALSE
40S ribosomal protein S5, putative OS=Plasmodium falciparum (isolate 3D7) GN=PF07_0088 PE=3 SV=1	Q8IBN5	AcVYTPHTAGR	TMT6plex (+229), Carbamidomethyl (+57)	4	FALSE	29.16	30.3383	28.41	12.924	12.769	-0.1558	0.138635	1.10086	12.673	13.192	0.5191	0.2473	1.18698	13.25	12.673	-0.5771	-0.32365	0.799046	487.92	1460.74	3	0.000599944	0.410429	UL01429LS_mascot-6544-7693_7693	FALSE
40S ribosomal protein S5, putative OS=Plasmodium falciparum (isolate 3D7) GN=PF07_0088 PE=3 SV=1	Q8IBN5	AcVYTPHTAGR	TMT6plex (+229), Carbamidomethyl (+57)	4	FALSE	28.69	30.3383	28.03	12.448	13.172	0.7245	0.138635	1.10086	12.816	13.136	0.3199	0.2473	1.18698	13.176	12.733	-0.4433	-0.32365	0.799046	487.92	1460.74	3	0.000233733	0.1599	UL01429LS_mascot-6466-7607_7607	FALSE
40S ribosomal protein S5, putative OS=Plasmodium falciparum (isolate 3D7) GN=PF07_0088 PE=3 SV=1	Q8IBN5	AcVYTPHTAGR	TMT6plex (+229), Carbamidomethyl (+57)	4	FALSE	11.04	30.3383	11.04	12.862	13.117	0.2555	0.138635	1.10086	12.787	12.884	0.09624	0.2473	1.18698	12.908	12.922	0.01346	-0.32365	0.799046	487.92	1460.74	3	0.00114926	0.786224	UL01429LS_mascot-6588-7741_7741	FALSE
40S ribosomal protein S5, putative OS=Plasmodium falciparum (isolate 3D7) GN=PF07_0088 PE=3 SV=1	Q8IBN5	ALcPIVER	TMT6plex (+229), Carbamidomethyl (+57)	2	FALSE	47.17	29.3601	38.52	12.885	12.959	0.07383	0.0375445	1.02637	12.662	12.883	0.2206	0.09222	1.06601	13.017	13.075	0.0578	0.0882	1.06304	593.844	1185.67	2	0.000830638	0.699967	UL01429LS_mascot-14534-16484_16484	FALSE
40S ribosomal protein S5, putative OS=Plasmodium falciparum (isolate 3D7) GN=PF07_0088 PE=3 SV=1	Q8IBN5	ALcPIVER	TMT6plex (+229), Carbamidomethyl (+57)	2	FALSE	32.87	29.3601	23.98	12.946	12.947	0.001259	0.0375445	1.02637	12.836	12.799	-0.03616	0.09222	1.06601	12.917	13.036	0.1186	0.0882	1.06304	593.844	1185.67	2	0.000830638	0.699967	UL01429LS_mascot-14579-16533_16533	FALSE
40S ribosomal protein S5, putative OS=Plasmodium falciparum (isolate 3D7) GN=PF07_0088 PE=3 SV=1	Q8IBN5	QAVDVSPLR	TMT6plex (+229)	2	FALSE	32.96	29.1645	30.28	12.87	12.917	0.04731	0.102605	1.07371	12.85	12.819	-0.03104	-0.03462	0.976289	13.029	12.995	-0.03385	0.011875	1.00827	607.359	1212.7	2	0.000220286	0.181498	UL01429LS_mascot-13886-15771_15771	FALSE
40S ribosomal protein S5, putative OS=Plasmodium falciparum (isolate 3D7) GN=PF07_0088 PE=3 SV=1	Q8IBN5	QAVDVSPLR	TMT6plex (+229)	2	FALSE	24.32	29.0363	23.65	12.866	13.024	0.1579	0.102605	1.07371	12.879	12.841	-0.0382	-0.03462	0.976289	12.907	12.964	0.0576	0.011875	1.00827	607.359	1212.7	2	0.000267995	0.220806	UL01429LS_mascot-13847-15728_15728	FALSE
40S ribosomal protein S5, putative OS=Plasmodium falciparum (isolate 3D7) GN=PF07_0088 PE=3 SV=1	Q8IBN5	VNQAIYLIcTGAR	TMT6plex (+229), Carbamidomethyl (+57)	2	FALSE	51.82	31.7406	51.82	12.92	13.13	0.2102	0.2668	1.20314	12.752	12.683	-0.06895	-0.151675	0.900205	13.022	12.973	-0.04909	-0.568545	0.674296	854.474	1706.93	2	0.000342357	0.20045	UL01429LS_mascot-19936-22428_22428	FALSE
40S ribosomal protein S5, putative OS=Plasmodium falciparum (isolate 3D7) GN=PF07_0088 PE=3 SV=1	Q8IBN5	VNQAIYLIcTGAR	TMT6plex (+229), Carbamidomethyl (+57)	2	FALSE	9.41	31.8041	8.18	12.83	13.153	0.3234	0.2668	1.20314	13.012	12.777	-0.2344	-0.151675	0.900205	13.398	12.31	-1.088	-0.568545	0.674296	569.986	1706.94	3	0.00226871	1.32833	UL01429LS_mascot-19931-22422_22422	FALSE
40S ribosomal protein S6, putative OS=Plasmodium falciparum (isolate 3D7) GN=PF13_0228 PE=4 SV=1	Q8IDR9	GcIVGQDLSALNLTLVK	TMT6plex (+229), Carbamidomethyl (+57), TMT6plex (+229)	1	FALSE	27.62	31.4145	23.95	11.744	11.791	0.04723	0.04723	1.03328	11.196	11.511	0.3154	0.3154	1.24436	11.176	10.923	-0.2532	-0.2532	0.839033	753.776	2258.31	3	0.000599944	0.265542	UL01429LS_mascot-21743-24416_24416	FALSE
40S ribosomal protein S6, putative OS=Plasmodium falciparum (isolate 3D7) GN=PF13_0228 PE=4 SV=1	Q8IDR9	IGNAVPGDSIGEEFTGYVFR	TMT6plex (+229)	2	FALSE	43.21	33.251	40.31	11.261	11.176	-0.08443	-0.07105	0.951945	11.428	11.294	-0.1339	-0.16275	0.893321	11.414	11.769	0.3549	0.0457	1.03218	1179.1	2356.19	2	0.00144099	0.611315	UL01429LS_mascot-85982-21562_21562	FALSE
40S ribosomal protein S6, putative OS=Plasmodium falciparum (isolate 3D7) GN=PF13_0228 PE=4 SV=1	Q8IDR9	IGNAVPGDSIGEEFTGYVFR	TMT6plex (+229)	2	FALSE	35.87	33.0643	32.99	11.539	11.481	-0.05767	-0.07105	0.951945	11.449	11.257	-0.1916	-0.16275	0.893321	11.44	11.176	-0.2635	0.0457	1.03218	1179.1	2356.19	2	0.0014887	0.631554	UL01429LS_mascot-85942-21514_21514	FALSE
40S ribosomal protein S6, putative OS=Plasmodium falciparum (isolate 3D7) GN=PF13_0228 PE=4 SV=1	Q8IDR9	ITGGNDK	TMT6plex (+229), TMT6plex (+229)	2	FALSE	25.29	30.835	10.65	11.471	11.513	0.04207	0.025628	1.01792	11.238	11.357	0.119	0.07958	1.05671	11.481	11.282	-0.1992	-0.0446	0.969559	581.845	1161.68	2	2.38544e-05	0.0205167	UL01429LS_mascot-7385-8618_8618	FALSE
40S ribosomal protein S6, putative OS=Plasmodium falciparum (isolate 3D7) GN=PF13_0228 PE=4 SV=1	Q8IDR9	ITGGNDK	TMT6plex (+229), TMT6plex (+229)	2	FALSE	14.71	30.835	6.57	11.476	11.486	0.009186	0.025628	1.01792	11.278	11.318	0.04016	0.07958	1.05671	11.337	11.447	0.11	-0.0446	0.969559	581.845	1161.68	2	9.82159e-05	0.0844735	UL01429LS_mascot-7433-8671_8671	FALSE
40S ribosomal protein S6, putative OS=Plasmodium falciparum (isolate 3D7) GN=PF13_0228 PE=4 SV=1	Q8IDR9	KGVNEIPGLTDK	TMT6plex (+229), TMT6plex (+229), TMT6plex (+229)	2	FALSE	14.83	29.1062	11.13	11.723	11.462	-0.2614	-0.114235	0.923872	10.94	11.224	0.284	0.04475	1.0315	11.428	11.566	0.1379	0.114785	1.08281	653.401	1957.18	3	0.000966155	0.493392	UL01429LS_mascot-40118-16853_16853	FALSE
40S ribosomal protein S6, putative OS=Plasmodium falciparum (isolate 3D7) GN=PF13_0228 PE=4 SV=1	Q8IDR9	KGVNEIPGLTDK	TMT6plex (+229), TMT6plex (+229), TMT6plex (+229)	2	FALSE	13.04	28.8705	9.5	11.5	11.533	0.03293	-0.114235	0.923872	11.482	11.287	-0.1945	0.04475	1.0315	11.224	11.316	0.09167	0.114785	1.08281	653.401	1957.18	3	5.06272e-05	0.0258541	UL01429LS_mascot-16738-18909_18909	FALSE
40S ribosomal protein S6, putative OS=Plasmodium falciparum (isolate 3D7) GN=PF13_0228 PE=4 SV=1	Q8IDR9	KLFNLDK	TMT6plex (+229), TMT6plex (+229), TMT6plex (+229)	2	FALSE	16.84	26.637	13.21	11.587	11.383	-0.2033	0.02205	1.0154	11.416	11.344	-0.07207	-0.0331145	0.977308	11.403	11.208	-0.1945	-0.2714	0.828515	522.339	1564	3	0.000416838	0.26635	UL01429LS_mascot-40855-17664_17664	FALSE
40S ribosomal protein S6, putative OS=Plasmodium falciparum (isolate 3D7) GN=PF13_0228 PE=4 SV=1	Q8IDR9	KLFNLDK	TMT6plex (+229), TMT6plex (+229), TMT6plex (+229)	2	FALSE	16.25	26.637	11.25	11.567	11.815	0.2474	0.02205	1.0154	11.299	11.305	0.005841	-0.0331145	0.977308	11.352	11.004	-0.3483	-0.2714	0.828515	522.339	1564	3	0.000233733	0.14935	UL01429LS_mascot-40817-17622_17622	FALSE
40S ribosomal protein S6, putative OS=Plasmodium falciparum (isolate 3D7) GN=PF13_0228 PE=4 SV=1	Q8IDR9	SELNQQHDVETTK	TMT6plex (+229), TMT6plex (+229)	6	FALSE	44.79	32.3729	44.79	11.114	11.873	0.7582	0.06295	1.0446	11.165	11.025	-0.1402	-0.1359	0.910102	11.633	11.531	-0.1019	-0.06351	0.956933	663.021	1986.04	3	0.000660979	0.332643	UL01429LS_mascot-75741-10135_10135	FALSE
40S ribosomal protein S6, putative OS=Plasmodium falciparum (isolate 3D7) GN=PF13_0228 PE=4 SV=1	Q8IDR9	SELNQQHDVETTK	TMT6plex (+229), TMT6plex (+229)	6	FALSE	37.54	32.4403	37.54	11.757	11.616	-0.1408	0.06295	1.0446	11.765	10.63	-1.135	-0.1359	0.910102	11.228	11.346	0.1176	-0.06351	0.956933	663.021	1986.04	3	0.000111662	0.056195	UL01429LS_mascot-75675-10060_10060	FALSE
40S ribosomal protein S6, putative OS=Plasmodium falciparum (isolate 3D7) GN=PF13_0228 PE=4 SV=1	Q8IDR9	SELNQQHDVETTK	TMT6plex (+229), TMT6plex (+229)	6	FALSE	32.68	32.4304	31.36	11.583	10.888	-0.6951	0.06295	1.0446	11.532	11.085	-0.4467	-0.1359	0.910102	11.771	11.484	-0.287	-0.06351	0.956933	663.021	1986.04	3	0.000294768	0.148344	UL01429LS_mascot-75707-10096_10096	FALSE
40S ribosomal protein S6, putative OS=Plasmodium falciparum (isolate 3D7) GN=PF13_0228 PE=4 SV=1	Q8IDR9	SELNQQHDVETTK	TMT6plex (+229), TMT6plex (+229)	6	FALSE	28.73	32.4403	28.73	11.297	11.558	0.2612	0.06295	1.0446	11.327	11.443	0.1162	-0.1359	0.910102	11.371	11.346	-0.02512	-0.06351	0.956933	663.021	1986.04	3	0.000111662	0.056195	UL01429LS_mascot-75813-10214_10214	FALSE
40S ribosomal protein S6, putative OS=Plasmodium falciparum (isolate 3D7) GN=PF13_0228 PE=4 SV=1	Q8IDR9	SELNQQHDVETTK	TMT6plex (+229), TMT6plex (+229)	6	FALSE	23.47	32.393	23.47	11.332	11.614	0.282	0.06295	1.0446	11.118	10.986	-0.1316	-0.1359	0.910102	11.813	11.479	-0.3335	-0.06351	0.956933	663.022	1986.04	3	0.000254549	0.128104	UL01429LS_mascot-75639-10019_10019	FALSE
40S ribosomal protein S6, putative OS=Plasmodium falciparum (isolate 3D7) GN=PF13_0228 PE=4 SV=1	Q8IDR9	SELNQQHDVETTK	TMT6plex (+229), TMT6plex (+229)	6	FALSE	17.16	32.408	17.16	11.62	11.485	-0.1353	0.06295	1.0446	11.204	11.267	0.06318	-0.1359	0.910102	11.323	11.443	0.1203	-0.06351	0.956933	663.022	1986.04	3	0.00098697	0.496701	UL01429LS_mascot-226321-12755_12755	FALSE
40S ribosomal protein S6, putative OS=Plasmodium falciparum (isolate 3D7) GN=PF13_0228 PE=4 SV=1	Q8IDR9	SIEIDDEKK	TMT6plex (+229), TMT6plex (+229), TMT6plex (+229)	2	FALSE	13.47	30.3743	11.84	11.51	11.551	0.04056	0.14373	1.10476	11.102	11.334	0.2325	0.04565	1.03215	11.51	11.335	-0.1757	-0.0212	0.985413	588.684	1763.03	3	0.00239078	1.35529	UL01429LS_mascot-249955-14626_14626	FALSE
40S ribosomal protein S6, putative OS=Plasmodium falciparum (isolate 3D7) GN=PF13_0228 PE=4 SV=1	Q8IDR9	SIEIDDEKK	TMT6plex (+229), TMT6plex (+229), TMT6plex (+229)	2	FALSE	9.68	30.4021	9.68	11.377	11.624	0.2469	0.14373	1.10476	11.382	11.241	-0.1412	0.04565	1.03215	11.293	11.426	0.1333	-0.0212	0.985413	588.684	1763.03	3	0.000193513	0.109699	UL01429LS_mascot-100071-13267_13267	FALSE
40S ribosomal protein S6, putative OS=Plasmodium falciparum (isolate 3D7) GN=PF13_0228 PE=4 SV=1	Q8IDR9	TNENTQQTK	TMT6plex (+229), TMT6plex (+229)	3	FALSE	35.44	31.0687	26.6	11.554	11.6	0.04597	0.04597	1.03238	11.295	11.277	-0.01871	-0.04325	0.970466	11.364	11.253	-0.111	-0.111	0.925946	761.417	1520.82	2	0.000464427	0.305177	UL01429LS_mascot-3061-3855_3855	FALSE
40S ribosomal protein S6, putative OS=Plasmodium falciparum (isolate 3D7) GN=PF13_0228 PE=4 SV=1	Q8IDR9	TNENTQQTK	TMT6plex (+229), TMT6plex (+229)	3	FALSE	29.87	31.0687	22.81	11.424	11.617	0.1929	0.04597	1.03238	11.302	11.224	-0.07729	-0.04325	0.970466	11.45	11.324	-0.1267	-0.111	0.925946	761.417	1520.82	2	0.000464427	0.305177	UL01429LS_mascot-3129-3930_3930	FALSE
40S ribosomal protein S6, putative OS=Plasmodium falciparum (isolate 3D7) GN=PF13_0228 PE=4 SV=1	Q8IDR9	TNENTQQTK	TMT6plex (+229), TMT6plex (+229)	3	FALSE	28.32	30.9132	19.38	11.56	11.281	-0.2789	0.04597	1.03238	11.331	11.288	-0.04325	-0.04325	0.970466	11.41	11.473	0.06262	-0.111	0.925946	761.417	1520.82	2	0.000145925	0.0958878	UL01429LS_mascot-3175-3981_3981	FALSE
40S ribosomal protein S7, putative OS=Plasmodium falciparum (isolate 3D7) GN=PF13_0014 PE=4 SV=1	Q8IET7	EIAQcLLDIELSSSSDIK	TMT6plex (+229), Carbamidomethyl (+57), TMT6plex (+229)	1	FALSE	49.74	33.6661	47.53	12.251	12.023	-0.2277	-0.2277	0.853995	12.392	12.028	-0.3637	-0.3637	0.777169	11.902	11.982	0.08027	0.08027	1.05722	827.125	2478.35	3	0.0240583	9.70341	UL01429LS_mascot-256587-22377_22377	FALSE
40S ribosomal protein S7, putative OS=Plasmodium falciparum (isolate 3D7) GN=PF13_0014 PE=4 SV=1	Q8IET7	IYTTYVR	TMT6plex (+229)	3	FALSE	16.47	28.5733	16.47	12.083	12.062	-0.02082	0.004707	1.00327	12.183	12.216	0.03238	0.03238	1.0227	11.966	12.067	0.1009	-0.06471	0.956137	572.831	1143.65	2	0.000708567	0.619022	UL01429LS_mascot-38556-15132_15132	FALSE
40S ribosomal protein S7, putative OS=Plasmodium falciparum (isolate 3D7) GN=PF13_0014 PE=4 SV=1	Q8IET7	IYTTYVR	TMT6plex (+229)	3	FALSE	15.57	28.6629	15.57	12.227	12.231	0.004707	0.004707	1.00327	11.999	12.082	0.0834	0.03238	1.0227	12.051	11.986	-0.06471	-0.06471	0.956137	572.831	1143.65	2	0.00119685	1.0456	UL01429LS_mascot-14876-16860_16860	FALSE
40S ribosomal protein S7, putative OS=Plasmodium falciparum (isolate 3D7) GN=PF13_0014 PE=4 SV=1	Q8IET7	IYTTYVR	TMT6plex (+229)	3	FALSE	6.1	28.9265	6.1	12.123	12.261	0.1383	0.004707	1.00327	12.043	11.997	-0.04556	0.03238	1.0227	12.109	12.044	-0.06486	-0.06471	0.956137	572.832	1143.65	2	0.000267995	0.234127	UL01429LS_mascot-14825-16804_16804	FALSE
40S ribosomal protein S7, putative OS=Plasmodium falciparum (isolate 3D7) GN=PF13_0014 PE=4 SV=1	Q8IET7	KLINELEK	TMT6plex (+229), TMT6plex (+229), TMT6plex (+229)	2	FALSE	16.71	28.2543	6.6	11.864	12.161	0.2971	0.0047	1.00326	11.754	12.197	0.4431	0.3829	1.30396	12.24	12.36	0.1202	0.29995	1.2311	558.697	1673.07	3	0.000538908	0.321914	UL01429LS_mascot-40547-17325_17325	FALSE
40S ribosomal protein S7, putative OS=Plasmodium falciparum (isolate 3D7) GN=PF13_0014 PE=4 SV=1	Q8IET7	KLINELEK	TMT6plex (+229), TMT6plex (+229), TMT6plex (+229)	2	FALSE	10.44	28.1954	3.5	12.502	12.215	-0.2877	0.0047	1.00326	11.684	12.007	0.3227	0.3829	1.30396	11.845	12.325	0.4797	0.29995	1.2311	558.697	1673.07	3	0.000376619	0.224971	UL01429LS_mascot-60975-15807_15807	FALSE
40S ribosomal protein S7, putative OS=Plasmodium falciparum (isolate 3D7) GN=PF13_0014 PE=4 SV=1	Q8IET7	LISFAAVYK	TMT6plex (+229), TMT6plex (+229)	3	FALSE	51.25	30.6595	46.38	12.493	12.343	-0.1502	0.0647	1.04587	11.856	12.054	0.1983	0.1403	1.10213	11.889	11.943	0.05351	0.03865	1.02715	735.46	1468.91	2	9.82159e-05	0.0668175	UL01429LS_mascot-43782-20886_20886	FALSE
40S ribosomal protein S7, putative OS=Plasmodium falciparum (isolate 3D7) GN=PF13_0014 PE=4 SV=1	Q8IET7	LISFAAVYK	TMT6plex (+229), TMT6plex (+229)	3	FALSE	49.08	30.6558	45.22	12.266	12.331	0.0647	0.0647	1.04587	11.954	12.094	0.1403	0.1403	1.10213	11.947	11.985	0.03865	0.03865	1.02715	735.46	1468.91	2	0.000464427	0.315955	UL01429LS_mascot-20826-23407_23407	FALSE
40S ribosomal protein S7, putative OS=Plasmodium falciparum (isolate 3D7) GN=PF13_0014 PE=4 SV=1	Q8IET7	LISFAAVYK	TMT6plex (+229), TMT6plex (+229)	3	FALSE	46.1	30.6558	46.1	12.22	12.43	0.2108	0.0647	1.04587	11.939	11.98	0.04181	0.1403	1.10213	12.067	11.941	-0.1261	0.03865	1.02715	735.46	1468.91	2	0.000342357	0.232909	UL01429LS_mascot-43828-20936_20936	FALSE
40S ribosomal protein S7, putative OS=Plasmodium falciparum (isolate 3D7) GN=PF13_0014 PE=4 SV=1	Q8IET7	SNPSDLEK	TMT6plex (+229), TMT6plex (+229)	12	FALSE	27.97	30.1368	19.41	12.073	12.18	0.107	0.00658	1.00457	11.885	11.922	0.03719	0.021457	1.01498	12.3	12.218	-0.08187	-0.06386	0.956701	674.38	1346.75	2	0.000390065	0.289419	UL01429LS_mascot-10693-12258_12258	FALSE
40S ribosomal protein S7, putative OS=Plasmodium falciparum (isolate 3D7) GN=PF13_0014 PE=4 SV=1	Q8IET7	SNPSDLEK	TMT6plex (+229), TMT6plex (+229)	12	FALSE	25.96	30.1072	18.1	12.038	12.338	0.3004	0.00658	1.00457	11.915	11.955	0.03995	0.021457	1.01498	12.196	12.136	-0.05999	-0.06386	0.956701	674.38	1346.74	2	9.82159e-05	0.0728739	UL01429LS_mascot-10738-12308_12308	FALSE
40S ribosomal protein S7, putative OS=Plasmodium falciparum (isolate 3D7) GN=PF13_0014 PE=4 SV=1	Q8IET7	SNPSDLEK	TMT6plex (+229), TMT6plex (+229)	12	FALSE	25.85	30.1368	19	12.046	12.274	0.228	0.00658	1.00457	12.125	11.726	-0.3986	0.021457	1.01498	12.261	12.146	-0.1144	-0.06386	0.956701	674.38	1346.75	2	0.000390065	0.289419	UL01429LS_mascot-34927-11126_11126	FALSE
40S ribosomal protein S7, putative OS=Plasmodium falciparum (isolate 3D7) GN=PF13_0014 PE=4 SV=1	Q8IET7	SNPSDLEK	TMT6plex (+229), TMT6plex (+229)	12	FALSE	21.82	30.0389	17.99	12.125	12.076	-0.04869	0.00658	1.00457	12.011	12.052	0.04084	0.021457	1.01498	12.097	12.215	0.1183	-0.06386	0.956701	674.379	1346.74	2	0.000464427	0.344594	UL01429LS_mascot-10781-12355_12355	FALSE
40S ribosomal protein S7, putative OS=Plasmodium falciparum (isolate 3D7) GN=PF13_0014 PE=4 SV=1	Q8IET7	SNPSDLEK	TMT6plex (+229), TMT6plex (+229)	12	FALSE	20.06	30.1494	11.25	12.209	12.184	-0.02536	0.00658	1.00457	12.169	11.948	-0.221	0.021457	1.01498	12.083	11.985	-0.09784	-0.06386	0.956701	674.38	1346.75	2	0.000267995	0.198846	UL01429LS_mascot-10654-12215_12215	FALSE
40S ribosomal protein S7, putative OS=Plasmodium falciparum (isolate 3D7) GN=PF13_0014 PE=4 SV=1	Q8IET7	SNPSDLEK	TMT6plex (+229), TMT6plex (+229)	12	FALSE	10.4	29.952	10.4	12.303	12.243	-0.06007	0.00658	1.00457	11.981	11.863	-0.1186	0.021457	1.01498	12.127	12.059	-0.06773	-0.06386	0.956701	674.38	1346.74	2	0.000342357	0.25402	UL01429LS_mascot-206513-12416_12416	FALSE
40S ribosomal protein S7, putative OS=Plasmodium falciparum (isolate 3D7) GN=PF13_0014 PE=4 SV=1	Q8IET7	SNPSDLEK	TMT6plex (+229), TMT6plex (+229)	12	FALSE	8.18	30.1368	8.18	12.044	12.126	0.08208	0.00658	1.00457	12.063	12.239	0.1755	0.021457	1.01498	12.068	12.036	-0.03186	-0.06386	0.956701	674.38	1346.75	2	0.000390065	0.289419	UL01429LS_mascot-34976-11180_11180	FALSE
40S ribosomal protein S7, putative OS=Plasmodium falciparum (isolate 3D7) GN=PF13_0014 PE=4 SV=1	Q8IET7	SNPSDLEK	TMT6plex (+229), TMT6plex (+229)	12	FALSE	6.82	30.1284	6.82	12.445	12.325	-0.1197	0.00658	1.00457	11.721	11.895	0.1747	0.021457	1.01498	12.027	12.163	0.136	-0.06386	0.956701	674.38	1346.74	2	2.38544e-05	0.0176994	UL01429LS_mascot-55720-9769_9769	FALSE
40S ribosomal protein S7, putative OS=Plasmodium falciparum (isolate 3D7) GN=PF13_0014 PE=4 SV=1	Q8IET7	SNPSDLEK	TMT6plex (+229), TMT6plex (+229)	12	FALSE	6.54	30.1072	6.54	12.174	12.213	0.03852	0.00658	1.00457	12.29	12.203	-0.08726	0.021457	1.01498	11.799	11.898	0.09869	-0.06386	0.956701	674.38	1346.74	2	9.82159e-05	0.0728739	UL01429LS_mascot-206478-12377_12377	FALSE
40S ribosomal protein S7, putative OS=Plasmodium falciparum (isolate 3D7) GN=PF13_0014 PE=4 SV=1	Q8IET7	SNPSDLEK	TMT6plex (+229), TMT6plex (+229)	12	FALSE	6.47	30.0389	6.47	12.2	12.029	-0.1712	0.00658	1.00457	11.965	11.971	0.005724	0.021457	1.01498	12.4	12.011	-0.3893	-0.06386	0.956701	674.379	1346.74	2	0.000464427	0.344594	UL01429LS_mascot-206440-12335_12335	FALSE
40S ribosomal protein S7, putative OS=Plasmodium falciparum (isolate 3D7) GN=PF13_0014 PE=4 SV=1	Q8IET7	SNPSDLEK	TMT6plex (+229), TMT6plex (+229)	12	FALSE	6.09	30.1284	6.09	11.947	12.259	0.3122	0.00658	1.00457	11.956	12.124	0.1683	0.021457	1.01498	12.111	12.179	0.06772	-0.06386	0.956701	674.38	1346.74	2	2.38544e-05	0.0176994	UL01429LS_mascot-55768-9828_9828	FALSE
40S ribosomal protein S7, putative OS=Plasmodium falciparum (isolate 3D7) GN=PF13_0014 PE=4 SV=1	Q8IET7	SNPSDLEK	TMT6plex (+229), TMT6plex (+229)	12	FALSE	5.7	30.1072	5.7	12.054	11.922	-0.1323	0.00658	1.00457	12.074	11.976	-0.09749	0.021457	1.01498	12.384	12.167	-0.2168	-0.06386	0.956701	674.38	1346.74	2	9.82159e-05	0.0728739	UL01429LS_mascot-206554-12461_12461	FALSE
40S ribosomal protein S7, putative OS=Plasmodium falciparum (isolate 3D7) GN=PF13_0014 PE=4 SV=1	Q8IET7	YVVLVAK	TMT6plex (+229), TMT6plex (+229)	2	FALSE	41.21	29.4399	34.41	12.124	12.264	0.1401	0.086735	1.06196	11.909	12.049	0.1407	0.128	1.09278	12.131	12.1	-0.03128	0.06141	1.04349	625.418	1248.82	2	0.000145925	0.116756	UL01429LS_mascot-17767-20041_20041	FALSE
40S ribosomal protein S7, putative OS=Plasmodium falciparum (isolate 3D7) GN=PF13_0014 PE=4 SV=1	Q8IET7	YVVLVAK	TMT6plex (+229), TMT6plex (+229)	2	FALSE	36.61	25	36.61	12.159	12.192	0.03337	0.086735	1.06196	11.927	12.042	0.1153	0.128	1.09278	12.051	12.205	0.1541	0.06141	1.04349	625.415	1248.82	2	0.00522517	4.18073	UL01429LS_mascot-17729-19999_19999	FALSE
40S ribosomal protein S8 OS=Plasmodium falciparum (isolate 3D7) GN=PF14_0083 PE=3 SV=1	Q8IM10	ADGYIIEGDELLFYK	TMT6plex (+229), TMT6plex (+229)	6	FALSE	87.82	33.3945	85.55	11.372	11.349	-0.02296	-0.058965	0.959953	11.321	11.266	-0.05571	-0.04969	0.966144	11.563	11.519	-0.04373	-0.01297	0.99105	1102.6	2203.18	2	0.00124456	0.564632	UL01429LS_mascot-105333-19920_19920	FALSE
40S ribosomal protein S8 OS=Plasmodium falciparum (isolate 3D7) GN=PF14_0083 PE=3 SV=1	Q8IM10	ADGYIIEGDELLFYK	TMT6plex (+229), TMT6plex (+229)	6	FALSE	56.22	33.1973	49.88	11.269	11.546	0.2776	-0.058965	0.959953	11.333	11.304	-0.02897	-0.04969	0.966144	11.257	11.68	0.4231	-0.01297	0.99105	735.407	2203.2	3	0.0169171	7.67494	UL01429LS_mascot-256274-22025_22025	FALSE
40S ribosomal protein S8 OS=Plasmodium falciparum (isolate 3D7) GN=PF14_0083 PE=3 SV=1	Q8IM10	ADGYIIEGDELLFYK	TMT6plex (+229), TMT6plex (+229)	6	FALSE	49.37	33.3284	48.32	11.752	10.841	-0.9108	-0.058965	0.959953	11.431	11.172	-0.259	-0.04969	0.966144	11.588	11.605	0.01779	-0.01297	0.99105	735.408	2203.2	3	0.0196637	8.92099	UL01429LS_mascot-256310-22066_22066	FALSE
40S ribosomal protein S8 OS=Plasmodium falciparum (isolate 3D7) GN=PF14_0083 PE=3 SV=1	Q8IM10	ADGYIIEGDELLFYK	TMT6plex (+229), TMT6plex (+229)	6	FALSE	45.04	33.4537	42.95	11.486	11.391	-0.09497	-0.058965	0.959953	11.697	11.281	-0.4162	-0.04969	0.966144	11.231	11.305	0.07438	-0.01297	0.99105	735.402	2203.18	3	0.00245181	1.11234	UL01429LS_mascot-105313-19896_19896	FALSE
40S ribosomal protein S8 OS=Plasmodium falciparum (isolate 3D7) GN=PF14_0083 PE=3 SV=1	Q8IM10	ADGYIIEGDELLFYK	TMT6plex (+229), TMT6plex (+229)	6	FALSE	30.84	33.3385	28.46	11.017	11.476	0.4592	-0.058965	0.959953	10.919	11.86	0.9411	-0.04969	0.966144	11.616	11.501	-0.1141	-0.01297	0.99105	735.402	2203.18	3	0.00062076	0.281627	UL01429LS_mascot-105343-19932_19932	FALSE
40S ribosomal protein S8 OS=Plasmodium falciparum (isolate 3D7) GN=PF14_0083 PE=3 SV=1	Q8IM10	ADGYIIEGDELLFYK	TMT6plex (+229), TMT6plex (+229)	6	FALSE	11.21	33.2056	10.29	11.672	11.519	-0.1531	-0.058965	0.959953	11.438	11.395	-0.04367	-0.04969	0.966144	11.402	10.964	-0.4382	-0.01297	0.99105	735.407	2203.2	3	0.0174665	7.92415	UL01429LS_mascot-256362-22126_22126	FALSE
40S ribosomal protein S8 OS=Plasmodium falciparum (isolate 3D7) GN=PF14_0083 PE=3 SV=1	Q8IM10	IIDVVYNASNNELVR	TMT6plex (+229)	2	FALSE	56.67	32.5261	56.67	11.594	10.876	-0.7188	-0.316505	0.803013	11.717	11.493	-0.2243	-0.068325	0.953745	11.427	11.282	-0.1444	-0.15175	0.900158	650.029	1947.06	3	0.0008649	0.443978	UL01429LS_mascot-20893-23481_23481	FALSE
40S ribosomal protein S8 OS=Plasmodium falciparum (isolate 3D7) GN=PF14_0083 PE=3 SV=1	Q8IM10	IIDVVYNASNNELVR	TMT6plex (+229)	2	FALSE	43.62	32.5212	39.29	11.422	11.507	0.08579	-0.316505	0.803013	11.013	11.101	0.08765	-0.068325	0.953745	11.752	11.593	-0.1591	-0.15175	0.900158	974.539	1947.06	2	0.00100042	0.513542	UL01429LS_mascot-20898-23486_23486	FALSE
40S ribosomal protein S8 OS=Plasmodium falciparum (isolate 3D7) GN=PF14_0083 PE=3 SV=1	Q8IM10	LDSGSFSWPTFGISK	TMT6plex (+229), TMT6plex (+229)	1	FALSE	29.84	33.2263	29.84	11.768	11.48	-0.2872	-0.2872	0.819491	11.069	10.983	-0.08591	-0.08591	0.94219	11.253	11.835	0.5821	0.5821	1.49703	1044.06	2086.11	2	0.000464427	0.22252	UL01429LS_mascot-21963-24658_24658	FALSE
40S ribosomal protein S8 OS=Plasmodium falciparum (isolate 3D7) GN=PF14_0083 PE=3 SV=1	Q8IM10	NIDPLLLEQFK	TMT6plex (+229), TMT6plex (+229)	2	FALSE	54.56	30.4689	46.91	11.521	11.383	-0.1377	-0.3222	0.799849	11.226	11.212	-0.01314	0.09583	1.06868	11.568	11.479	-0.08833	-0.126565	0.91601	894.537	1787.06	2	0.000342357	0.191467	UL01429LS_mascot-85726-21272_21272	FALSE
40S ribosomal protein S8 OS=Plasmodium falciparum (isolate 3D7) GN=PF14_0083 PE=3 SV=1	Q8IM10	NIDPLLLEQFK	TMT6plex (+229), TMT6plex (+229)	2	FALSE	42.29	30.4376	40.71	11.566	11.06	-0.5067	-0.3222	0.799849	10.993	11.198	0.2048	0.09583	1.06868	11.868	11.704	-0.1648	-0.126565	0.91601	596.694	1787.06	3	0.000498689	0.278898	UL01429LS_mascot-85761-21311_21311	FALSE
40S ribosomal protein S8 OS=Plasmodium falciparum (isolate 3D7) GN=PF14_0083 PE=3 SV=1	Q8IM10	VLAcISSR	TMT6plex (+229), Carbamidomethyl (+57)	1	FALSE	13.87	29.9344	11.21	11.42	11.499	0.07846	0.07846	1.05589	11.144	11.265	0.1208	0.1208	1.08734	11.53	11.531	0.0002346	0.0002346	1.00016	567.828	1133.64	2	0.00107478	0.947234	UL01429LS_mascot-15051-17053_17053	FALSE
40S ribosomal protein S9, putative OS=Plasmodium falciparum (isolate 3D7) GN=PFE1005w PE=3 SV=1	Q8I3R0	HIDFATTSPFGGAR	TMT6plex (+229)	2	FALSE	51.29	31.8355	51.29	12.788	13.009	0.2211	0.4328	1.34985	12.441	12.755	0.3133	0.04485	1.03158	12.563	12.541	-0.02211	0.310795	1.24039	569.3	1704.88	3	0.000193513	0.113439	UL01429LS_mascot-17336-19567_19567	FALSE
40S ribosomal protein S9, putative OS=Plasmodium falciparum (isolate 3D7) GN=PFE1005w PE=3 SV=1	Q8I3R0	HIDFATTSPFGGAR	TMT6plex (+229)	2	FALSE	49.41	31.8667	47.33	12.479	13.124	0.6445	0.4328	1.34985	12.384	12.16	-0.2236	0.04485	1.03158	12.652	13.296	0.6437	0.310795	1.24039	569.3	1704.88	3	0.000538908	0.315911	UL01429LS_mascot-40674-17464_17464	FALSE
40S ribosomal protein S9, putative OS=Plasmodium falciparum (isolate 3D7) GN=PFE1005w PE=3 SV=1	Q8I3R0	IFQGEALLR	TMT6plex (+229)	4	FALSE	25.22	29.4792	18.32	12.754	12.874	0.1203	0.018075	1.01261	12.532	12.53	-0.00158	0.027855	1.0195	12.75	12.656	-0.09466	-0.0516275	0.964847	638.385	1274.76	2	0.000145925	0.114382	UL01429LS_mascot-19514-21964_21964	FALSE
40S ribosomal protein S9, putative OS=Plasmodium falciparum (isolate 3D7) GN=PFE1005w PE=3 SV=1	Q8I3R0	IFQGEALLR	TMT6plex (+229)	4	FALSE	24.67	29.4792	20.45	12.899	12.828	-0.07093	0.018075	1.01261	12.741	12.317	-0.423	0.027855	1.0195	12.723	12.588	-0.1352	-0.0516275	0.964847	638.385	1274.76	2	0.000267995	0.210067	UL01429LS_mascot-172905-20099_20099	FALSE
40S ribosomal protein S9, putative OS=Plasmodium falciparum (isolate 3D7) GN=PFE1005w PE=3 SV=1	Q8I3R0	IFQGEALLR	TMT6plex (+229)	4	FALSE	16.59	29.4792	14.34	12.651	12.739	0.08763	0.018075	1.01261	12.508	12.609	0.1012	0.027855	1.0195	12.78	12.81	0.03015	-0.0516275	0.964847	638.385	1274.76	2	0.000512136	0.401435	UL01429LS_mascot-19558-22012_22012	FALSE
40S ribosomal protein S9, putative OS=Plasmodium falciparum (isolate 3D7) GN=PFE1005w PE=3 SV=1	Q8I3R0	IFQGEALLR	TMT6plex (+229)	4	FALSE	16.57	29.5856	16.57	12.75	12.698	-0.05148	0.018075	1.01261	12.53	12.587	0.05729	0.027855	1.0195	12.77	12.761	-0.008595	-0.0516275	0.964847	638.384	1274.75	2	0.00168513	1.32088	UL01429LS_mascot-19475-21921_21921	FALSE
40S ribosomal protein S9, putative OS=Plasmodium falciparum (isolate 3D7) GN=PFE1005w PE=3 SV=1	Q8I3R0	LIGEYGLK	TMT6plex (+229), TMT6plex (+229)	5	FALSE	35.75	29.3247	16.44	12.697	12.755	0.05795	0.04086	1.02873	12.546	12.536	-0.01031	-0.01031	0.992879	12.741	12.822	0.08178	-0.0466	0.968215	675.923	1349.83	2	0.000220286	0.163074	UL01429LS_mascot-18788-21165_21165	FALSE
40S ribosomal protein S9, putative OS=Plasmodium falciparum (isolate 3D7) GN=PFE1005w PE=3 SV=1	Q8I3R0	LIGEYGLK	TMT6plex (+229), TMT6plex (+229)	5	FALSE	35.36	29.3247	16.55	12.754	12.63	-0.1238	0.04086	1.02873	12.575	12.491	-0.08413	-0.01031	0.992879	12.847	12.8	-0.0466	-0.0466	0.968215	675.923	1349.83	2	0.000220286	0.163074	UL01429LS_mascot-18746-21119_21119	FALSE
40S ribosomal protein S9, putative OS=Plasmodium falciparum (isolate 3D7) GN=PFE1005w PE=3 SV=1	Q8I3R0	LIGEYGLK	TMT6plex (+229), TMT6plex (+229)	5	FALSE	28.84	29.3601	7.18	12.683	12.724	0.04086	0.04086	1.02873	12.282	12.66	0.3781	-0.01031	0.992879	12.723	13.024	0.3016	-0.0466	0.968215	675.924	1349.83	2	0.000145925	0.108025	UL01429LS_mascot-41925-18843_18843	FALSE
40S ribosomal protein S9, putative OS=Plasmodium falciparum (isolate 3D7) GN=PFE1005w PE=3 SV=1	Q8I3R0	LIGEYGLK	TMT6plex (+229), TMT6plex (+229)	5	FALSE	22.43	29.3601	7.19	12.679	12.696	0.0175	0.04086	1.02873	12.514	12.666	0.1522	-0.01031	0.992879	12.85	12.691	-0.1592	-0.0466	0.968215	675.924	1349.83	2	0.000145925	0.108025	UL01429LS_mascot-41879-18792_18792	FALSE
40S ribosomal protein S9, putative OS=Plasmodium falciparum (isolate 3D7) GN=PFE1005w PE=3 SV=1	Q8I3R0	LIGEYGLK	TMT6plex (+229), TMT6plex (+229)	5	FALSE	18.23	29.3247	6.62	12.413	12.664	0.251	0.04086	1.02873	12.781	12.361	-0.4205	-0.01031	0.992879	13.065	12.811	-0.2543	-0.0466	0.968215	675.924	1349.83	2	2.38544e-05	0.0176589	UL01429LS_mascot-62137-17160_17160	FALSE
40S ribosomal protein S9, putative OS=Plasmodium falciparum (isolate 3D7) GN=PFE1005w PE=3 SV=1	Q8I3R0	VQYLLAK	TMT6plex (+229), TMT6plex (+229)	2	FALSE	33.92	26.5992	25.97	12.741	12.77	0.0292	-0.03555	0.97566	12.524	12.483	-0.04125	0.00534	1.00371	12.804	12.775	-0.02986	0.11032	1.07947	646.921	1291.83	2	9.82159e-05	0.0759695	UL01429LS_mascot-41998-18923_18923	FALSE
40S ribosomal protein S9, putative OS=Plasmodium falciparum (isolate 3D7) GN=PFE1005w PE=3 SV=1	Q8I3R0	VQYLLAK	TMT6plex (+229), TMT6plex (+229)	2	FALSE	33.27	26.5992	25.08	12.791	12.691	-0.1003	-0.03555	0.97566	12.463	12.515	0.05193	0.00534	1.00371	12.692	12.943	0.2505	0.11032	1.07947	646.921	1291.83	2	0.000342357	0.264811	UL01429LS_mascot-42036-18965_18965	FALSE
40S ribosomal protein SA OS=Plasmodium falciparum (isolate 3D7) GN=PF10_0264 PE=3 SV=1	Q8IJD4	AKDGVHIINLAK	TMT6plex (+229), TMT6plex (+229), TMT6plex (+229)	1	FALSE	9.17	26.6464	9.17	10.906	11.194	0.2883	0.2883	1.2212	11.033	10.838	-0.1945	-0.1945	0.873876	11.116	10.871	-0.245	-0.245	0.843816	492.316	1965.23	4	0.00049132	0.249878	UL01429LS_mascot-16255-18377_18377	FALSE
40S ribosomal protein SA OS=Plasmodium falciparum (isolate 3D7) GN=PF10_0264 PE=3 SV=1	Q8IJD4	FAQYTGAQAIAGR	TMT6plex (+229)	4	FALSE	65.8	30.8386	65.8	11.126	11.117	-0.008311	0.061413	1.04349	10.802	10.597	-0.2052	-0.18465	0.879863	11.189	11.129	-0.06057	0.050615	1.03571	791.93	1581.85	2	0.000342357	0.216291	UL01429LS_mascot-16483-18628_18628	FALSE
40S ribosomal protein SA OS=Plasmodium falciparum (isolate 3D7) GN=PF10_0264 PE=3 SV=1	Q8IJD4	FAQYTGAQAIAGR	TMT6plex (+229)	4	FALSE	61.27	30.892	61.27	11.014	11.013	-0.001174	0.061413	1.04349	10.948	10.783	-0.1641	-0.18465	0.879863	11.02	11.182	0.1618	0.050615	1.03571	791.931	1581.85	2	0.000512136	0.323552	UL01429LS_mascot-16445-18586_18586	FALSE
40S ribosomal protein SA OS=Plasmodium falciparum (isolate 3D7) GN=PF10_0264 PE=3 SV=1	Q8IJD4	FAQYTGAQAIAGR	TMT6plex (+229)	4	FALSE	54.32	30.8529	54.32	10.913	11.11	0.1967	0.061413	1.04349	10.895	10.778	-0.1167	-0.18465	0.879863	11.277	10.986	-0.291	0.050615	1.03571	791.93	1581.85	2	0.000586497	0.370532	UL01429LS_mascot-16522-18671_18671	FALSE
40S ribosomal protein SA OS=Plasmodium falciparum (isolate 3D7) GN=PF10_0264 PE=3 SV=1	Q8IJD4	FAQYTGAQAIAGR	TMT6plex (+229)	4	FALSE	13.92	30.8386	13.92	11.005	11.129	0.124	0.061413	1.04349	11.109	10.733	-0.3767	-0.18465	0.879863	10.902	11.081	0.1791	0.050615	1.03571	791.931	1581.85	2	0.000220286	0.13917	UL01429LS_mascot-39919-16634_16634	FALSE
40S ribosomal protein SA OS=Plasmodium falciparum (isolate 3D7) GN=PF10_0264 PE=3 SV=1	Q8IJD4	KEEWNDNTNEDWKNPIAAEEW	TMT6plex (+229), TMT6plex (+229), TMT6plex (+229)	1	FALSE	10.84	36.0304	10.84	10.533	11.185	0.652	0.652	1.57135	10.953	10.931	-0.02178	-0.02178	0.985017	11.125	11.233	0.1087	0.1087	1.07826	1102.55	3304.63	3	0.00593082	1.79415	UL01429LS_mascot-274319-17205_17205	FALSE
40S ribosomal protein SA OS=Plasmodium falciparum (isolate 3D7) GN=PF10_0264 PE=3 SV=1	Q8IJD4	TDAQSVK	TMT6plex (+229), TMT6plex (+229)	3	FALSE	30.14	30.8063	15.55	11.057	10.97	-0.08754	-0.08754	0.941126	10.865	10.793	-0.07189	-0.05066	0.965495	11.23	11.043	-0.1871	-0.07186	0.951411	603.858	1205.7	2	0.000464427	0.384871	UL01429LS_mascot-6374-7506_7506	FALSE
40S ribosomal protein SA OS=Plasmodium falciparum (isolate 3D7) GN=PF10_0264 PE=3 SV=1	Q8IJD4	TDAQSVK	TMT6plex (+229), TMT6plex (+229)	3	FALSE	29.86	30.8063	15.5	11.044	11.18	0.1359	-0.08754	0.941126	10.735	10.741	0.006036	-0.05066	0.965495	11.166	11.094	-0.07186	-0.07186	0.951411	603.858	1205.7	2	0.000342357	0.283711	UL01429LS_mascot-6336-7464_7464	FALSE
40S ribosomal protein SA OS=Plasmodium falciparum (isolate 3D7) GN=PF10_0264 PE=3 SV=1	Q8IJD4	TDAQSVK	TMT6plex (+229), TMT6plex (+229)	3	FALSE	23.54	30.8063	13.31	11.147	11.052	-0.095	-0.08754	0.941126	10.823	10.773	-0.05066	-0.05066	0.965495	11.069	11.095	0.02588	-0.07186	0.951411	603.858	1205.7	2	0.000586497	0.48603	UL01429LS_mascot-6453-7593_7593	FALSE
4-methyl-5(B-hydroxyethyl)-thiazol monophosphate biosynthesis enzyme OS=Plasmodium falciparum (isolate 3D7) GN=PFF1335c PE=4 SV=1	C6KTB1	AGVHVTTASVEK	TMT6plex (+229), TMT6plex (+229)	5	FALSE	45.09	31.4333	45.09	0.14343	-0.1803	-0.3237	-0.3237	0.799018	0.0048441	-0.26631	-0.2712	-0.09482	0.936389	0.12923	0.16573	0.03649	0.03649	1.02562	552.994	1655.96	3	0.000477873	0.288402	UL01429LS_mascot-12316-14044_14044	FALSE
4-methyl-5(B-hydroxyethyl)-thiazol monophosphate biosynthesis enzyme OS=Plasmodium falciparum (isolate 3D7) GN=PFF1335c PE=4 SV=1	C6KTB1	AGVHVTTASVEK	TMT6plex (+229), TMT6plex (+229)	5	FALSE	39.54	31.4051	39.54	-0.10188	-0.44006	-0.3382	-0.3237	0.799018	-0.10469	-0.15862	-0.05393	-0.09482	0.936389	0.57606	0.22581	-0.3502	0.03649	1.02562	552.994	1655.96	3	0.000660979	0.398909	UL01429LS_mascot-12369-14102_14102	FALSE
4-methyl-5(B-hydroxyethyl)-thiazol monophosphate biosynthesis enzyme OS=Plasmodium falciparum (isolate 3D7) GN=PFF1335c PE=4 SV=1	C6KTB1	AGVHVTTASVEK	TMT6plex (+229), TMT6plex (+229)	5	FALSE	30.46	31.4302	30.46	0.31767	-0.030383	-0.3481	-0.3237	0.799018	-0.069343	-0.58909	-0.5197	-0.09482	0.936389	-0.22791	0.59567	0.8236	0.03649	1.02562	552.994	1655.96	3	0.000294768	0.177896	UL01429LS_mascot-12430-14169_14169	FALSE
4-methyl-5(B-hydroxyethyl)-thiazol monophosphate biosynthesis enzyme OS=Plasmodium falciparum (isolate 3D7) GN=PFF1335c PE=4 SV=1	C6KTB1	AGVHVTTASVEK	TMT6plex (+229), TMT6plex (+229)	5	FALSE	29.41	31.4176	29.41	-0.29295	-0.054723	0.2382	-0.3237	0.799018	-0.046583	-0.053448	-0.006866	-0.09482	0.936389	0.34943	0.094888	-0.2545	0.03649	1.02562	552.995	1655.96	3	0.000437654	0.264129	UL01429LS_mascot-12268-13991_13991	FALSE
4-methyl-5(B-hydroxyethyl)-thiazol monophosphate biosynthesis enzyme OS=Plasmodium falciparum (isolate 3D7) GN=PFF1335c PE=4 SV=1	C6KTB1	AGVHVTTASVEK	TMT6plex (+229), TMT6plex (+229)	5	FALSE	22.07	31.4302	21.38	-0.089172	0.23073	0.3199	-0.3237	0.799018	-0.30097	-0.39579	-0.09482	-0.09482	0.936389	0.25046	0.30136	0.0509	0.03649	1.02562	552.994	1655.96	3	0.000111662	0.0673895	UL01429LS_mascot-36405-12762_12762	FALSE
4-methyl-5(B-hydroxyethyl)-thiazol monophosphate biosynthesis enzyme OS=Plasmodium falciparum (isolate 3D7) GN=PFF1335c PE=4 SV=1	C6KTB1	GSNTISEcSEFIDMLK	TMT6plex (+229), Carbamidomethyl (+57), TMT6plex (+229)	2	FALSE	46.39	33.4203	46.39	0.51676	0.24738	-0.2694	0.1958	1.14536	-0.42071	-0.51885	-0.09815	-0.207625	0.865962	-0.00079513	0.17283	0.1736	-0.00455	0.996851	763.721	2288.14	3	0.00114926	0.502047	UL01429LS_mascot-85414-20924_20924	FALSE
4-methyl-5(B-hydroxyethyl)-thiazol monophosphate biosynthesis enzyme OS=Plasmodium falciparum (isolate 3D7) GN=PFF1335c PE=4 SV=1	C6KTB1	GSNTISEcSEFIDMLK	TMT6plex (+229), Carbamidomethyl (+57), TMT6plex (+229)	2	FALSE	29.2	33.3746	29.2	-0.23071	0.43031	0.661	0.1958	1.14536	-0.07845	-0.39551	-0.3171	-0.207625	0.865962	0.22684	0.044129	-0.1827	-0.00455	0.996851	763.722	2288.14	3	0.000681795	0.297837	UL01429LS_mascot-85375-20880_20880	FALSE
4-methyl-5(B-hydroxyethyl)-thiazol monophosphate biosynthesis enzyme OS=Plasmodium falciparum (isolate 3D7) GN=PFF1335c PE=4 SV=1	C6KTB1	IVEHLLGR	TMT6plex (+229)	1	FALSE	25.61	27.2016	25.61	-0.039632	0.029311	0.06894	0.06894	1.04895	-0.15854	-0.33346	-0.1749	-0.1749	0.885829	0.21734	0.2816	0.06426	0.06426	1.04555	583.366	1164.72	2	0.000708567	0.607834	UL01429LS_mascot-17460-19703_19703	FALSE
4-methyl-5(B-hydroxyethyl)-thiazol monophosphate biosynthesis enzyme OS=Plasmodium falciparum (isolate 3D7) GN=PFF1335c PE=4 SV=1	C6KTB1	NcITSVGPGSAVEFGLK	TMT6plex (+229), Carbamidomethyl (+57), TMT6plex (+229)	1	FALSE	16.6	33.3385	10.53	0.33355	0.2129	-0.1206	-0.1206	0.919805	-0.11273	-0.48583	-0.3731	-0.3731	0.772122	-0.11652	0.16524	0.2818	0.2818	1.21571	732.069	2193.19	3	0.00163754	0.746307	UL01429LS_mascot-19998-22496_22496	FALSE
4-methyl-5(B-hydroxyethyl)-thiazol monophosphate biosynthesis enzyme OS=Plasmodium falciparum (isolate 3D7) GN=PFF1335c PE=4 SV=1	C6KTB1	NVVLADTTISK	TMT6plex (+229), TMT6plex (+229)	2	FALSE	60.46	29.9211	60.46	-0.089794	-0.22189	-0.1321	-0.1495	0.901563	0.019756	-0.35506	-0.3748	-0.228815	0.853336	0.34717	0.29644	-0.05073	-0.035315	0.975819	809.993	1617.97	2	0.000220286	0.136065	UL01429LS_mascot-17282-19507_19507	FALSE
4-methyl-5(B-hydroxyethyl)-thiazol monophosphate biosynthesis enzyme OS=Plasmodium falciparum (isolate 3D7) GN=PFF1335c PE=4 SV=1	C6KTB1	NVVLADTTISK	TMT6plex (+229), TMT6plex (+229)	2	FALSE	52.8	29.9034	52.8	-0.13837	-0.30524	-0.1669	-0.1495	0.901563	-0.085378	-0.16821	-0.08283	-0.228815	0.853336	0.35686	0.33696	-0.0199	-0.035315	0.975819	809.993	1617.97	2	9.82159e-05	0.0606654	UL01429LS_mascot-17332-19562_19562	FALSE
4-methyl-5(B-hydroxyethyl)-thiazol monophosphate biosynthesis enzyme OS=Plasmodium falciparum (isolate 3D7) GN=PFF1335c PE=4 SV=1	C6KTB1	SEQVcLQSK	TMT6plex (+229), Carbamidomethyl (+57), TMT6plex (+229)	1	FALSE	53.6	31.0106	43.88	-0.14654	-0.28695	-0.1404	-0.1404	0.907268	-0.0087163	-0.47877	-0.4701	-0.4701	0.721915	0.49209	0.4255	-0.06659	-0.06659	0.954892	768.926	1535.84	2	0.000464427	0.302195	UL01429LS_mascot-12860-14642_14642	FALSE
50S ribosomal protein L37e OS=Plasmodium falciparum (isolate 3D7) GN=rpl37e PE=3 SV=1	C0H4L5	FTEGSTPK	TMT6plex (+229), TMT6plex (+229)	1	FALSE	8.56	29.9388	8.56	12.088	12.125	0.03716	0.03716	1.02609	11.794	12.052	0.2585	0.2585	1.19623	12.239	12.158	-0.08155	-0.08155	0.945042	662.879	1323.74	2	0.000464427	0.350577	UL01429LS_mascot-12352-14083_14083	FALSE
50S ribosomal protein L37e OS=Plasmodium falciparum (isolate 3D7) GN=rpl37e PE=3 SV=1	C0H4L5	GTGSFGK	TMT6plex (+229), TMT6plex (+229)	2	FALSE	19.26	26.7669	19.26	12.262	12.139	-0.1234	-0.1311	0.913135	11.969	11.938	-0.03148	0.02476	1.01731	12.087	12.062	-0.02543	0.047035	1.03314	556.329	1110.64	2	0.000267995	0.241078	UL01429LS_mascot-9883-11367_11367	FALSE
50S ribosomal protein L37e OS=Plasmodium falciparum (isolate 3D7) GN=rpl37e PE=3 SV=1	C0H4L5	GTGSFGK	TMT6plex (+229), TMT6plex (+229)	2	FALSE	12.37	28.5974	12.37	12.248	12.109	-0.1388	-0.1311	0.913135	11.871	11.952	0.081	0.02476	1.01731	12.078	12.198	0.1195	0.047035	1.03314	556.329	1110.64	2	0.000464427	0.417781	UL01429LS_mascot-9845-11325_11325	FALSE
50S ribosomal protein L37e OS=Plasmodium falciparum (isolate 3D7) GN=rpl37e PE=3 SV=1	C0H4L5	THFLcLR	TMT6plex (+229), Carbamidomethyl (+57)	4	FALSE	29.49	29.7681	18.11	12.292	12.028	-0.2636	0.167313	1.12296	11.348	11.737	0.389	0.15506	1.11347	12.261	12.791	0.5301	0.29865	1.22999	392.556	1174.65	3	0.00142392	1.21117	UL01429LS_mascot-14879-16863_16863	FALSE
50S ribosomal protein L37e OS=Plasmodium falciparum (isolate 3D7) GN=rpl37e PE=3 SV=1	C0H4L5	THFLcLR	TMT6plex (+229), Carbamidomethyl (+57)	4	FALSE	25.86	30	16.06	12.382	12.38	-0.001475	0.167313	1.12296	11.616	11.344	-0.2717	0.15506	1.11347	12.185	12.55	0.3646	0.29865	1.22999	392.557	1174.65	3	0.000325285	0.276684	UL01429LS_mascot-14795-16771_16771	FALSE
50S ribosomal protein L37e OS=Plasmodium falciparum (isolate 3D7) GN=rpl37e PE=3 SV=1	C0H4L5	THFLcLR	TMT6plex (+229), Carbamidomethyl (+57)	4	FALSE	25.69	30.0689	14.18	11.925	12.297	0.372	0.167313	1.12296	11.944	12.159	0.2154	0.15506	1.11347	12.358	11.773	-0.5854	0.29865	1.22999	392.557	1174.65	3	0.00014218	0.120937	UL01429LS_mascot-14835-16815_16815	FALSE
50S ribosomal protein L37e OS=Plasmodium falciparum (isolate 3D7) GN=rpl37e PE=3 SV=1	C0H4L5	THFLcLR	TMT6plex (+229), Carbamidomethyl (+57)	4	FALSE	25.42	29.7681	14.26	12.009	12.345	0.3361	0.167313	1.12296	11.772	11.867	0.09472	0.15506	1.11347	12.115	12.348	0.2327	0.29865	1.22999	392.556	1174.65	3	0.00179013	1.52267	UL01429LS_mascot-14759-16731_16731	FALSE
55 kDa erythrocyte membrane protein OS=Homo sapiens GN=MPP1 PE=1 SV=2	Q00013	AQFDYDPK	TMT6plex (+229), TMT6plex (+229)	1	FALSE	31.84	30.8778	27.39	10.827	10.601	-0.2255	-0.2255	0.855299	10.465	10.524	0.05975	0.05975	1.04229	10.764	10.793	0.02964	0.02964	1.02076	721.39	1440.77	2	9.82159e-05	0.0681216	UL01429LS_mascot-80517-15460_15460	FALSE
55 kDa erythrocyte membrane protein OS=Homo sapiens GN=MPP1 PE=1 SV=2	Q00013	ESAGLIPSPELQEWR	TMT6plex (+229)	1	FALSE	31.92	32.0003	23.04	10.175	10.472	0.2965	0.2965	1.22816	10.809	10.807	-0.001942	-0.001942	0.998655	10.923	10.787	-0.1368	-0.1368	0.909534	971.018	1940.02	2	9.82159e-05	0.0506	UL01429LS_mascot-84512-19920_19920	FALSE
55 kDa erythrocyte membrane protein OS=Homo sapiens GN=MPP1 PE=1 SV=2	Q00013	FETVHQIHK	TMT6plex (+229), TMT6plex (+229)	3	FALSE	19.87	31.5564	17.89	10.986	10.841	-0.1448	-0.1189	0.92089	10.344	10.414	0.06978	0.06978	1.04956	10.552	10.837	0.2856	-0.09191	0.93828	399.987	1595.92	4	0.000363173	0.22742	UL01429LS_mascot-13059-14861_14861	FALSE
55 kDa erythrocyte membrane protein OS=Homo sapiens GN=MPP1 PE=1 SV=2	Q00013	FETVHQIHK	TMT6plex (+229), TMT6plex (+229)	3	FALSE	15.58	31.2808	14.05	10.815	10.697	-0.1189	-0.1189	0.92089	10.76	10.592	-0.1675	0.06978	1.04956	10.862	10.249	-0.6131	-0.09191	0.93828	399.987	1595.92	4	0.000729383	0.456742	UL01429LS_mascot-13018-14816_14816	FALSE
55 kDa erythrocyte membrane protein OS=Homo sapiens GN=MPP1 PE=1 SV=2	Q00013	FETVHQIHK	TMT6plex (+229), TMT6plex (+229)	3	FALSE	12.52	31.5412	11.01	10.032	10.662	0.63	-0.1189	0.92089	10.862	10.994	0.1325	0.06978	1.04956	10.758	10.666	-0.09191	-0.09191	0.93828	399.987	1595.92	4	0.000125109	0.0783435	UL01429LS_mascot-13098-14904_14904	FALSE
55 kDa erythrocyte membrane protein OS=Homo sapiens GN=MPP1 PE=1 SV=2	Q00013	HSSIFDQLDVVSYEEVVR	TMT6plex (+229)	1	FALSE	36.14	34.2292	28.56	10.69	10.467	-0.2236	-0.2236	0.856426	11.244	10.602	-0.642	-0.642	0.640824	10.793	10.177	-0.6156	-0.6156	0.652658	784.408	2350.2	3	0.000559724	0.238058	UL01429LS_mascot-104625-19030_19030	FALSE
5'-AMP-activated protein kinase subunit gamma-2 OS=Homo sapiens GN=PRKAG2 PE=4 SV=1	E9PGP6-DECOY	ESAPAEK	TMT6plex (+229), TMT6plex (+229)	1	FALSE	0.04	29.2891	-7.87	10.993	11.013	0.01984	0.01984	1.01385	10.752	10.917	0.1651	0.1651	1.12124	11.019	10.89	-0.1292	-0.1292	0.914338	595.345	1188.68	2	0.000267995	0.225266	UL01429LS_mascot-31593-7427_7427	TRUE
60 kDa chaperonin OS=Plasmodium falciparum (isolate 3D7) GN=groL PE=3 SV=1	Q8IJN9	AGDGTTTATILAR	TMT6plex (+229)	1	FALSE	19.56	30.5308	19.56	12.677	12.674	-0.003307	-0.003307	0.99771	12.451	12.73	0.2792	0.2792	1.21352	12.756	12.563	-0.1929	-0.1929	0.874845	738.914	1475.81	2	0.000708567	0.479792	UL01429LS_mascot-14018-15916_15916	FALSE
60 kDa chaperonin OS=Plasmodium falciparum (isolate 3D7) GN=groL PE=3 SV=1	Q8IJN9	EGTITVTEGK	TMT6plex (+229), TMT6plex (+229)	4	FALSE	39.42	30.9864	31.88	12.575	12.64	0.06444	-0.04473	0.969471	12.603	12.751	0.1481	0.08119	1.05789	12.612	12.671	0.05871	0.038475	1.02703	746.935	1491.86	2	0.000878347	0.588364	UL01429LS_mascot-13948-15839_15839	FALSE
60 kDa chaperonin OS=Plasmodium falciparum (isolate 3D7) GN=groL PE=3 SV=1	Q8IJN9	EGTITVTEGK	TMT6plex (+229), TMT6plex (+229)	4	FALSE	24.28	30.9864	14.14	12.503	12.6	0.09711	-0.04473	0.969471	12.743	12.459	-0.2839	0.08119	1.05789	12.764	12.782	0.01824	0.038475	1.02703	746.935	1491.86	2	0.000878347	0.588364	UL01429LS_mascot-37687-14175_14175	FALSE
60 kDa chaperonin OS=Plasmodium falciparum (isolate 3D7) GN=groL PE=3 SV=1	Q8IJN9	EGTITVTEGK	TMT6plex (+229), TMT6plex (+229)	4	FALSE	11.53	31.0312	11.53	12.842	12.555	-0.2867	-0.04473	0.969471	12.228	12.711	0.4834	0.08119	1.05789	12.714	12.799	0.08504	0.038475	1.02703	746.936	1491.86	2	0.0014887	0.997209	UL01429LS_mascot-37652-14136_14136	FALSE
60 kDa chaperonin OS=Plasmodium falciparum (isolate 3D7) GN=groL PE=3 SV=1	Q8IJN9	EGTITVTEGK	TMT6plex (+229), TMT6plex (+229)	4	FALSE	10.51	31.1025	10.51	12.753	12.599	-0.1539	-0.04473	0.969471	12.65	12.664	0.01428	0.08119	1.05789	12.689	12.495	-0.1939	0.038475	1.02703	746.935	1491.86	2	0.000512136	0.343056	UL01429LS_mascot-37749-14243_14243	FALSE
60 kDa chaperonin OS=Plasmodium falciparum (isolate 3D7) GN=groL PE=3 SV=1	Q8IJN9	ELDSVQTDNYDQR	TMT6plex (+229)	2	FALSE	43.21	30.3743	43.21	12.676	12.558	-0.1182	0.16615	1.12206	12.554	12.8	0.2462	0.124014	1.08976	12.516	12.748	0.2321	0.07255	1.05157	906.435	1810.86	2	0.00185491	1.02376	UL01429LS_mascot-249296-13820_13820	FALSE
60 kDa chaperonin OS=Plasmodium falciparum (isolate 3D7) GN=groL PE=3 SV=1	Q8IJN9	ELDSVQTDNYDQR	TMT6plex (+229)	2	FALSE	15.93	30.4021	12.12	12.368	12.819	0.4505	0.16615	1.12206	12.655	12.657	0.001828	0.124014	1.08976	12.719	12.632	-0.087	0.07255	1.05157	604.627	1810.86	3	0.00409976	2.26273	UL01429LS_mascot-249311-13836_13836	FALSE
60 kDa chaperonin OS=Plasmodium falciparum (isolate 3D7) GN=groL PE=3 SV=1	Q8IJN9	IQDALcATK	TMT6plex (+229), Carbamidomethyl (+57), TMT6plex (+229)	1	FALSE	53.7	31.0721	50.17	12.693	12.742	0.04897	0.04897	1.03453	12.535	12.691	0.1561	0.1561	1.11427	12.534	12.655	0.1213	0.1213	1.08771	739.426	1476.84	2	0.000708567	0.47946	UL01429LS_mascot-16750-18922_18922	FALSE
60 kDa chaperonin OS=Plasmodium falciparum (isolate 3D7) GN=groL PE=3 SV=1	Q8IJN9	ITGGVALIK	TMT6plex (+229), TMT6plex (+229)	1	FALSE	45.96	25.4283	13.3	12.699	12.668	-0.03087	-0.03087	0.97883	12.52	12.639	0.1191	0.1191	1.08606	12.579	12.745	0.1656	0.1656	1.12163	665.447	1328.88	2	0.000342357	0.257433	UL01429LS_mascot-18461-20805_20805	FALSE
60 kDa chaperonin OS=Plasmodium falciparum (isolate 3D7) GN=groL PE=3 SV=1	Q8IJN9	LDDPQVVSYLGK	TMT6plex (+229), TMT6plex (+229)	1	FALSE	55.73	30.9237	55.68	12.824	12.729	-0.09487	-0.09487	0.936357	12.436	12.612	0.1759	0.1759	1.12967	12.535	12.714	0.1788	0.1788	1.13194	896.517	1791.02	2	0.000878347	0.490141	UL01429LS_mascot-84357-19748_19748	FALSE
60 kDa chaperonin OS=Plasmodium falciparum (isolate 3D7) GN=groL PE=3 SV=1	Q8IJN9	MNTSDYEK	TMT6plex (+229), TMT6plex (+229)	3	FALSE	30.21	30.1995	24.74	12.79	12.562	-0.2277	0.09685	1.06944	12.381	12.744	0.3628	0.2083	1.15533	12.626	12.748	0.1215	0.1215	1.08787	723.371	1444.73	2	0.000512136	0.354239	UL01429LS_mascot-78156-12828_12828	FALSE
60 kDa chaperonin OS=Plasmodium falciparum (isolate 3D7) GN=groL PE=3 SV=1	Q8IJN9	MNTSDYEK	TMT6plex (+229), TMT6plex (+229)	3	FALSE	30.15	30.216	18.58	12.528	12.624	0.09685	0.09685	1.06944	12.497	12.657	0.1601	0.2083	1.15533	12.785	12.76	-0.02464	0.1215	1.08787	723.371	1444.73	2	0.000878347	0.607543	UL01429LS_mascot-78190-12866_12866	FALSE
60 kDa chaperonin OS=Plasmodium falciparum (isolate 3D7) GN=groL PE=3 SV=1	Q8IJN9	MNTSDYEK	TMT6plex (+229), TMT6plex (+229)	3	FALSE	28.71	30.4021	13.35	12.483	12.597	0.1149	0.09685	1.06944	12.423	12.631	0.2083	0.2083	1.15533	12.741	12.977	0.2357	0.1215	1.08787	723.371	1444.73	2	0.000342357	0.236805	UL01429LS_mascot-78223-12903_12903	FALSE
60 kDa chaperonin OS=Plasmodium falciparum (isolate 3D7) GN=groL PE=3 SV=1	Q8IJN9	NIGQLIADTMK	TMT6plex (+229), TMT6plex (+229)	1	FALSE	23.84	31.313	23.84	12.763	12.545	-0.2189	-0.2189	0.85922	12.68	12.508	-0.1717	-0.1717	0.887796	12.633	12.721	0.08809	0.08809	1.06296	831.484	1660.95	2	0.0063238	3.80503	UL01429LS_mascot-44271-21423_21423	FALSE
60 kDa chaperonin OS=Plasmodium falciparum (isolate 3D7) GN=groL PE=3 SV=1	Q8IJN9	QVAANTNDK	TMT6plex (+229), TMT6plex (+229)	6	FALSE	41.32	30.8565	35.02	12.766	12.564	-0.2015	-0.083075	0.944043	12.547	12.652	0.1044	0.1239	1.08968	12.687	12.635	-0.05221	-0.057035	0.961238	709.904	1417.79	2	0.000634206	0.447001	UL01429LS_mascot-161646-7684_7684	FALSE
60 kDa chaperonin OS=Plasmodium falciparum (isolate 3D7) GN=groL PE=3 SV=1	Q8IJN9	QVAANTNDK	TMT6plex (+229), TMT6plex (+229)	6	FALSE	39.97	30.8955	32.73	12.595	12.757	0.1616	-0.083075	0.944043	12.44	12.57	0.1296	0.1239	1.08968	12.775	12.713	-0.06186	-0.057035	0.961238	709.904	1417.79	2	0.000145925	0.102851	UL01429LS_mascot-161684-7726_7726	FALSE
60 kDa chaperonin OS=Plasmodium falciparum (isolate 3D7) GN=groL PE=3 SV=1	Q8IJN9	QVAANTNDK	TMT6plex (+229), TMT6plex (+229)	6	FALSE	30.32	30.8279	23.77	12.756	12.641	-0.1152	-0.083075	0.944043	12.491	12.714	0.2228	0.1239	1.08968	12.684	12.564	-0.12	-0.057035	0.961238	709.904	1417.79	2	9.82159e-05	0.0692246	UL01429LS_mascot-161607-7641_7641	FALSE
60 kDa chaperonin OS=Plasmodium falciparum (isolate 3D7) GN=groL PE=3 SV=1	Q8IJN9	QVAANTNDK	TMT6plex (+229), TMT6plex (+229)	6	FALSE	27.34	30.8565	16.68	12.633	12.565	-0.06817	-0.083075	0.944043	12.619	12.701	0.08148	0.1239	1.08968	12.83	12.503	-0.3268	-0.057035	0.961238	709.904	1417.79	2	0.000390065	0.274926	UL01429LS_mascot-161726-7772_7772	FALSE
60 kDa chaperonin OS=Plasmodium falciparum (isolate 3D7) GN=groL PE=3 SV=1	Q8IJN9	QVAANTNDK	TMT6plex (+229), TMT6plex (+229)	6	FALSE	23.22	31.0619	17.84	12.677	12.579	-0.09798	-0.083075	0.944043	12.588	12.706	0.1182	0.1239	1.08968	12.607	12.693	0.08585	-0.057035	0.961238	709.905	1417.79	2	0.00136663	0.963227	UL01429LS_mascot-161523-7548_7548	FALSE
60 kDa chaperonin OS=Plasmodium falciparum (isolate 3D7) GN=groL PE=3 SV=1	Q8IJN9	QVAANTNDK	TMT6plex (+229), TMT6plex (+229)	6	FALSE	18.87	30.8565	11.99	12.424	12.751	0.3269	-0.083075	0.944043	12.453	12.668	0.2144	0.1239	1.08968	12.794	12.761	-0.03278	-0.057035	0.961238	709.904	1417.79	2	0.000878347	0.619077	UL01429LS_mascot-161561-7590_7590	FALSE
60 kDa chaperonin OS=Plasmodium falciparum (isolate 3D7) GN=groL PE=3 SV=1	Q8IJN9	SIEFNNK	TMT6plex (+229), TMT6plex (+229)	6	FALSE	32.45	29.7909	24.23	12.713	12.644	-0.06938	-0.0293619	0.979854	12.523	12.631	0.1079	0.092405	1.06615	12.677	12.662	-0.01592	-0.0103515	0.992851	655.38	1308.74	2	0.000267995	0.204615	UL01429LS_mascot-168707-15469_15469	FALSE
60 kDa chaperonin OS=Plasmodium falciparum (isolate 3D7) GN=groL PE=3 SV=1	Q8IJN9	SIEFNNK	TMT6plex (+229), TMT6plex (+229)	6	FALSE	25.18	29.9255	16.33	12.646	12.647	0.0007963	-0.0293619	0.979854	12.602	12.611	0.008493	0.092405	1.06615	12.759	12.586	-0.1722	-0.0103515	0.992851	655.38	1308.74	2	0.000512136	0.391017	UL01429LS_mascot-168626-15380_15380	FALSE
60 kDa chaperonin OS=Plasmodium falciparum (isolate 3D7) GN=groL PE=3 SV=1	Q8IJN9	SIEFNNK	TMT6plex (+229), TMT6plex (+229)	6	FALSE	23.41	29.619	18.67	12.65	12.715	0.06536	-0.0293619	0.979854	12.427	12.734	0.3065	0.092405	1.06615	12.709	12.616	-0.09305	-0.0103515	0.992851	655.38	1308.75	2	0.00100042	0.763821	UL01429LS_mascot-168591-15341_15341	FALSE
60 kDa chaperonin OS=Plasmodium falciparum (isolate 3D7) GN=groL PE=3 SV=1	Q8IJN9	SIEFNNK	TMT6plex (+229), TMT6plex (+229)	6	FALSE	22.9	29.7909	13.78	12.629	12.474	-0.155	-0.0293619	0.979854	12.674	12.751	0.07691	0.092405	1.06615	12.603	12.72	0.1166	-0.0103515	0.992851	655.38	1308.74	2	0.000267995	0.204615	UL01429LS_mascot-168748-15514_15514	FALSE
60 kDa chaperonin OS=Plasmodium falciparum (isolate 3D7) GN=groL PE=3 SV=1	Q8IJN9	SIEFNNK	TMT6plex (+229), TMT6plex (+229)	6	FALSE	17.68	29.7909	11.08	12.65	12.671	0.02134	-0.0293619	0.979854	12.561	12.683	0.1218	0.092405	1.06615	12.594	12.692	0.09771	-0.0103515	0.992851	655.379	1308.74	2	0.000220286	0.168189	UL01429LS_mascot-14607-16564_16564	FALSE
60 kDa chaperonin OS=Plasmodium falciparum (isolate 3D7) GN=groL PE=3 SV=1	Q8IJN9	SIEFNNK	TMT6plex (+229), TMT6plex (+229)	6	FALSE	13.97	29.7909	13.97	12.7	12.64	-0.05952	-0.0293619	0.979854	12.627	12.553	-0.07316	0.092405	1.06615	12.668	12.663	-0.004783	-0.0103515	0.992851	655.379	1308.74	2	9.82159e-05	0.0749882	UL01429LS_mascot-189709-15653_15653	FALSE
60 kDa chaperonin OS=Plasmodium falciparum (isolate 3D7) GN=groL PE=3 SV=1	Q8IJN9	TLQHELEIVEGIK	TMT6plex (+229), TMT6plex (+229)	3	FALSE	50.11	30.026	50.11	12.538	12.654	0.1154	0.1386	1.10084	12.444	13.062	0.6177	-0.07476	0.9495	12.555	12.597	0.04223	0.04223	1.0297	984.081	1966.15	2	0.00266169	1.35307	UL01429LS_mascot-84855-20300_20300	FALSE
60 kDa chaperonin OS=Plasmodium falciparum (isolate 3D7) GN=groL PE=3 SV=1	Q8IJN9	TLQHELEIVEGIK	TMT6plex (+229), TMT6plex (+229)	3	FALSE	44.7	30.0689	44.67	12.392	12.839	0.4475	0.1386	1.10084	12.701	12.627	-0.07476	-0.07476	0.9495	12.542	12.75	0.2079	0.04223	1.0297	656.391	1966.15	3	0.000660979	0.336007	UL01429LS_mascot-84807-20248_20248	FALSE
60 kDa chaperonin OS=Plasmodium falciparum (isolate 3D7) GN=groL PE=3 SV=1	Q8IJN9	TLQHELEIVEGIK	TMT6plex (+229), TMT6plex (+229)	3	FALSE	35.36	30.2202	35.36	12.125	12.264	0.1386	0.1386	1.10084	12.932	12.815	-0.1163	-0.07476	0.9495	12.869	12.845	-0.02382	0.04223	1.0297	656.391	1966.15	3	0.000437654	0.22248	UL01429LS_mascot-234178-21624_21624	FALSE
60 kDa chaperonin OS=Plasmodium falciparum (isolate 3D7) GN=groL PE=3 SV=1	Q8IJN9	VELDKPYILIHEK	TMT6plex (+229), TMT6plex (+229), TMT6plex (+229)	2	FALSE	23.65	28.488	23.65	12.632	12.55	-0.08206	-0.004165	0.997117	12.422	12.477	0.05409	0.03652	1.02564	13.032	12.738	-0.2932	-0.0328	0.977521	762.134	2283.38	3	5.06272e-05	0.0221622	UL01429LS_mascot-83667-18975_18975	FALSE
60 kDa chaperonin OS=Plasmodium falciparum (isolate 3D7) GN=groL PE=3 SV=1	Q8IJN9	VELDKPYILIHEK	TMT6plex (+229), TMT6plex (+229), TMT6plex (+229)	2	FALSE	12.65	28.5003	12.65	12.79	12.864	0.07373	-0.004165	0.997117	12.412	12.431	0.01895	0.03652	1.02564	12.563	12.791	0.2276	-0.0328	0.977521	762.134	2283.38	3	0.000416838	0.182473	UL01429LS_mascot-83632-18936_18936	FALSE
60 kDa chaperonin OS=Plasmodium falciparum (isolate 3D7) GN=groL PE=3 SV=1	Q8IJN9	VGGISEVEVNEIKDR	TMT6plex (+229), TMT6plex (+229)	2	FALSE	14.77	31.934	14.77	12.785	12.891	0.106	0.079645	1.05676	12.432	12.742	0.3103	0.44135	1.35787	12.576	12.426	-0.1496	-0.47635	0.718794	701.4	2101.18	3	0.00098697	0.469497	UL01429LS_mascot-82151-17284_17284	FALSE
60 kDa chaperonin OS=Plasmodium falciparum (isolate 3D7) GN=groL PE=3 SV=1	Q8IJN9	VGGISEVEVNEIKDR	TMT6plex (+229), TMT6plex (+229)	2	FALSE	8.36	31.9285	7.9	12.68	12.733	0.05329	0.079645	1.05676	12.437	13.009	0.5724	0.44135	1.35787	12.898	12.095	-0.8031	-0.47635	0.718794	701.401	2101.18	3	0.00373355	1.77603	UL01429LS_mascot-231457-18601_18601	FALSE
60 kDa chaperonin OS=Plasmodium falciparum (isolate 3D7) GN=groL PE=3 SV=1	Q8IJN9	VGVNIIK	TMT6plex (+229), TMT6plex (+229)	1	FALSE	31.95	26.9548	8.68	12.855	12.689	-0.1659	-0.1659	0.891372	12.592	12.667	0.07535	0.07535	1.05362	12.518	12.529	0.01075	0.01075	1.00748	600.908	1199.8	2	2.38544e-05	0.0198653	UL01429LS_mascot-16851-19033_19033	FALSE
60 kDa chaperonin OS=Plasmodium falciparum (isolate 3D7) GN=groL PE=3 SV=1	Q8IJN9	VITEETGLK	TMT6plex (+229), TMT6plex (+229)	3	FALSE	53.08	28.5733	46.43	12.686	12.59	-0.09541	0.06654	1.0472	12.495	12.611	0.1158	0.1158	1.08358	12.655	12.813	0.1585	0.1585	1.11613	724.443	1446.87	2	0.000634206	0.438024	UL01429LS_mascot-16332-18462_18462	FALSE
60 kDa chaperonin OS=Plasmodium falciparum (isolate 3D7) GN=groL PE=3 SV=1	Q8IJN9	VITEETGLK	TMT6plex (+229), TMT6plex (+229)	3	FALSE	40.39	28.7564	39.89	12.519	12.586	0.06654	0.06654	1.0472	12.547	12.827	0.2798	0.1158	1.08358	12.52	12.852	0.3326	0.1585	1.11613	724.442	1446.87	2	0.000586497	0.405074	UL01429LS_mascot-39756-16455_16455	FALSE
60 kDa chaperonin OS=Plasmodium falciparum (isolate 3D7) GN=groL PE=3 SV=1	Q8IJN9	VITEETGLK	TMT6plex (+229), TMT6plex (+229)	3	FALSE	26.37	28.5733	25.64	12.658	12.758	0.09963	0.06654	1.0472	12.775	12.713	-0.06223	0.1158	1.08358	12.46	12.486	0.02538	0.1585	1.11613	724.443	1446.87	2	0.00112249	0.775263	UL01429LS_mascot-39724-16419_16419	FALSE
60S acidic ribosomal protein P2 OS=Plasmodium falciparum (isolate 3D7) GN=MAL3P3.19 PE=3 SV=1	O00806	KEEEEEEEDDLGFSLFG	TMT6plex (+229), TMT6plex (+229)	18	FALSE	65.1	33.7328	64.73	9.3573	9.2904	-0.06686	-0.0003	0.999792	8.5661	9.1729	0.6068	0.1213	1.08771	8.9561	9.2657	0.3096	0.020447	1.01427	1230.59	2459.17	2	0.00197698	0.803594	UL01429LS_mascot-310372-11450_11450	FALSE
60S acidic ribosomal protein P2 OS=Plasmodium falciparum (isolate 3D7) GN=MAL3P3.19 PE=3 SV=1	O00806	KEEEEEEEDDLGFSLFG	TMT6plex (+229), TMT6plex (+229)	18	FALSE	58.45	33.8792	57.84	9.0142	9.5515	0.5372	-0.0003	0.999792	8.7454	8.9878	0.2424	0.1213	1.08771	9.0653	9.2443	0.179	0.020447	1.01427	1230.59	2459.17	2	0.00759221	3.08604	UL01429LS_mascot-304275-17021_17021	FALSE
60S acidic ribosomal protein P2 OS=Plasmodium falciparum (isolate 3D7) GN=MAL3P3.19 PE=3 SV=1	O00806	KEEEEEEEDDLGFSLFG	TMT6plex (+229), TMT6plex (+229)	18	FALSE	55.75	33.7858	53.82	9.1597	9.2407	0.08101	-0.0003	0.999792	8.9337	9.0464	0.1126	0.1213	1.08771	9.1297	9.0982	-0.0315	0.020447	1.01427	1230.59	2459.17	2	0.00246526	1.00207	UL01429LS_mascot-304239-16968_16968	FALSE
60S acidic ribosomal protein P2 OS=Plasmodium falciparum (isolate 3D7) GN=MAL3P3.19 PE=3 SV=1	O00806	KEEEEEEEDDLGFSLFG	TMT6plex (+229), TMT6plex (+229)	18	FALSE	53.37	33.8021	52.4	9.3082	8.8516	-0.4566	-0.0003	0.999792	9.171	9.1186	-0.05243	0.1213	1.08771	9.0855	9.0735	-0.01205	0.020447	1.01427	1230.59	2459.17	2	0.0039301	1.59749	UL01429LS_mascot-304373-17163_17163	FALSE
60S acidic ribosomal protein P2 OS=Plasmodium falciparum (isolate 3D7) GN=MAL3P3.19 PE=3 SV=1	O00806	KEEEEEEEDDLGFSLFG	TMT6plex (+229), TMT6plex (+229)	18	FALSE	50.35	33.8039	46.96	9.3709	9.7508	0.3799	-0.0003	0.999792	8.6278	8.7578	0.13	0.1213	1.08771	9.0242	9.0769	0.0527	0.020447	1.01427	1230.59	2459.17	2	0.0027094	1.1013	UL01429LS_mascot-310403-11511_11511	FALSE
60S acidic ribosomal protein P2 OS=Plasmodium falciparum (isolate 3D7) GN=MAL3P3.19 PE=3 SV=1	O00806	KEEEEEEEDDLGFSLFG	TMT6plex (+229), TMT6plex (+229)	18	FALSE	49.12	33.8578	49.08	9.311	9.1264	-0.1847	-0.0003	0.999792	8.8957	8.9373	0.0416	0.1213	1.08771	9.1721	9.1659	-0.006108	0.020447	1.01427	1230.59	2459.17	2	0.00539495	2.19291	UL01429LS_mascot-290680-16037_16037	FALSE
60S acidic ribosomal protein P2 OS=Plasmodium falciparum (isolate 3D7) GN=MAL3P3.19 PE=3 SV=1	O00806	KEEEEEEEDDLGFSLFG	TMT6plex (+229), TMT6plex (+229)	18	FALSE	48.25	33.7912	46.4	9.6001	9.2218	-0.3783	-0.0003	0.999792	9.0949	8.6564	-0.4385	0.1213	1.08771	8.9711	9.0641	0.09297	0.020447	1.01427	1230.59	2459.17	2	0.00295354	1.20054	UL01429LS_mascot-310385-11473_11473	FALSE
60S acidic ribosomal protein P2 OS=Plasmodium falciparum (isolate 3D7) GN=MAL3P3.19 PE=3 SV=1	O00806	KEEEEEEEDDLGFSLFG	TMT6plex (+229), TMT6plex (+229)	18	FALSE	47.21	33.7621	47.21	9.2938	9.2183	-0.07555	-0.0003	0.999792	8.6539	9.1074	0.4536	0.1213	1.08771	9.1424	9.1925	0.05013	0.020447	1.01427	1230.6	2459.18	2	0.0168696	6.85702	UL01429LS_mascot-304333-17101_17101	FALSE
60S acidic ribosomal protein P2 OS=Plasmodium falciparum (isolate 3D7) GN=MAL3P3.19 PE=3 SV=1	O00806	KEEEEEEEDDLGFSLFG	TMT6plex (+229), TMT6plex (+229)	18	FALSE	45.9	33.8021	44.62	9.2014	9.1958	-0.005586	-0.0003	0.999792	8.9259	8.7753	-0.1506	0.1213	1.08771	9.1261	9.384	0.2579	0.020447	1.01427	1230.59	2459.17	2	0.0039301	1.59749	UL01429LS_mascot-290610-15946_15946	FALSE
60S acidic ribosomal protein P2 OS=Plasmodium falciparum (isolate 3D7) GN=MAL3P3.19 PE=3 SV=1	O00806	KEEEEEEEDDLGFSLFG	TMT6plex (+229), TMT6plex (+229)	18	FALSE	45.73	33.8256	45.73	9.1778	9.2125	0.03474	-0.0003	0.999792	9.1115	9.063	-0.04842	0.1213	1.08771	8.973	9.0706	0.09758	0.020447	1.01427	1230.6	2459.18	2	0.0122309	4.97153	UL01429LS_mascot-304256-16994_16994	FALSE
60S acidic ribosomal protein P2 OS=Plasmodium falciparum (isolate 3D7) GN=MAL3P3.19 PE=3 SV=1	O00806	KEEEEEEEDDLGFSLFG	TMT6plex (+229), TMT6plex (+229)	18	FALSE	45.42	33.8435	45.18	9.2517	9.3877	0.136	-0.0003	0.999792	8.8678	8.9173	0.04953	0.1213	1.08771	9.2396	8.9443	-0.2953	0.020447	1.01427	1230.59	2459.17	2	0.00563909	2.29215	UL01429LS_mascot-304297-17051_17051	FALSE
60S acidic ribosomal protein P2 OS=Plasmodium falciparum (isolate 3D7) GN=MAL3P3.19 PE=3 SV=1	O00806	KEEEEEEEDDLGFSLFG	TMT6plex (+229), TMT6plex (+229)	18	FALSE	44.82	33.7912	42.08	9.1349	8.9458	-0.1891	-0.0003	0.999792	9.1781	8.7445	-0.4337	0.1213	1.08771	9.5815	9.0236	-0.5579	0.020447	1.01427	1230.59	2459.17	2	0.00295354	1.20054	UL01429LS_mascot-310361-11427_11427	FALSE
60S acidic ribosomal protein P2 OS=Plasmodium falciparum (isolate 3D7) GN=MAL3P3.19 PE=3 SV=1	O00806	KEEEEEEEDDLGFSLFG	TMT6plex (+229), TMT6plex (+229)	18	FALSE	42.07	33.8561	42.07	9.1686	9.1735	0.004986	-0.0003	0.999792	9.0838	8.9766	-0.1071	0.1213	1.08771	9.1177	9.0882	-0.02949	0.020447	1.01427	1230.59	2459.17	2	0.00612737	2.49062	UL01429LS_mascot-290574-15900_15900	FALSE
60S acidic ribosomal protein P2 OS=Plasmodium falciparum (isolate 3D7) GN=MAL3P3.19 PE=3 SV=1	O00806	KEEEEEEEDDLGFSLFG	TMT6plex (+229), TMT6plex (+229)	18	FALSE	38.99	33.897	38.99	8.9251	9.0643	0.1392	-0.0003	0.999792	8.9034	9.1768	0.2735	0.1213	1.08771	9.2671	9.2716	0.004474	0.020447	1.01427	1230.59	2459.17	2	0.00905706	3.68146	UL01429LS_mascot-290630-15973_15973	FALSE
60S acidic ribosomal protein P2 OS=Plasmodium falciparum (isolate 3D7) GN=MAL3P3.19 PE=3 SV=1	O00806	KEEEEEEEDDLGFSLFG	TMT6plex (+229), TMT6plex (+229)	18	FALSE	38.75	33.8668	38.56	9.0965	9.1649	0.06846	-0.0003	0.999792	9.0935	9.2754	0.1819	0.1213	1.08771	8.9709	9.0073	0.03642	0.020447	1.01427	1230.59	2459.17	2	0.00710393	2.88757	UL01429LS_mascot-290717-16083_16083	FALSE
60S acidic ribosomal protein P2 OS=Plasmodium falciparum (isolate 3D7) GN=MAL3P3.19 PE=3 SV=1	O00806	KEEEEEEEDDLGFSLFG	TMT6plex (+229), TMT6plex (+229)	18	FALSE	36.52	33.8039	32.98	8.2803	9.1093	0.829	-0.0003	0.999792	9.021	9.4723	0.4514	0.1213	1.08771	9.3904	9.3351	-0.05537	0.020447	1.01427	1230.59	2459.17	2	0.0027094	1.1013	UL01429LS_mascot-310415-11534_11534	FALSE
60S acidic ribosomal protein P2 OS=Plasmodium falciparum (isolate 3D7) GN=MAL3P3.19 PE=3 SV=1	O00806	KEEEEEEEDDLGFSLFG	TMT6plex (+229), TMT6plex (+229)	18	FALSE	33.8	33.8899	32.34	9.3136	9.0858	-0.2278	-0.0003	0.999792	8.9089	9.0543	0.1454	0.1213	1.08771	9.2847	8.9611	-0.3236	0.020447	1.01427	1230.59	2459.17	2	0.00661565	2.6891	UL01429LS_mascot-290845-16273_16273	FALSE
60S acidic ribosomal protein P2 OS=Plasmodium falciparum (isolate 3D7) GN=MAL3P3.19 PE=3 SV=1	O00806	KEEEEEEEDDLGFSLFG	TMT6plex (+229), TMT6plex (+229)	18	FALSE	11.11	33.7731	11.11	9.4533	8.8601	-0.5932	-0.0003	0.999792	9.0585	9.2556	0.1971	0.1213	1.08771	8.7484	9.2325	0.4841	0.020447	1.01427	820.73	2459.17	3	0.00501529	2.03859	UL01429LS_mascot-304206-16921_16921	FALSE
60S acidic ribosomal protein P2 OS=Plasmodium falciparum (isolate 3D7) GN=MAL3P3.19 PE=3 SV=1	O00806	LQNIGGGVAAAPAGAAAVETAEAK	TMT6plex (+229), TMT6plex (+229)	1	FALSE	33.83	32.927	31.32	8.6086	9.0653	0.4567	0.4567	1.3724	8.985	8.6697	-0.3153	-0.3153	0.803684	9.3542	9.9255	0.5713	0.5713	1.48586	865.822	2594.44	3	0.000294768	0.113571	UL01429LS_mascot-19325-21756_21756	FALSE
60S acidic ribosomal protein P2 OS=Plasmodium falciparum (isolate 3D7) GN=MAL3P3.19 PE=3 SV=1	O00806	NVLGAVNADVEDEVLNNFIDSLK	TMT6plex (+229), TMT6plex (+229)	8	FALSE	77.74	34.5439	76.28	8.8753	9.2961	0.4207	0.156025	1.11421	8.8916	8.9959	0.1043	0.2061	1.15357	9.265	9.2845	0.01945	-0.12095	0.919582	1473.8	2945.58	2	0.00344182	1.16807	UL01429LS_mascot-258751-24845_24845	FALSE
60S acidic ribosomal protein P2 OS=Plasmodium falciparum (isolate 3D7) GN=MAL3P3.19 PE=3 SV=1	O00806	NVLGAVNADVEDEVLNNFIDSLK	TMT6plex (+229), TMT6plex (+229)	8	FALSE	70.6	33.9794	69.01	9.3321	9.3896	0.05745	0.156025	1.11421	8.9666	8.9252	-0.04139	0.2061	1.15357	9.0638	8.931	-0.1328	-0.12095	0.919582	1473.81	2945.6	2	0.0256586	8.70785	UL01429LS_mascot-258722-24813_24813	FALSE
60S acidic ribosomal protein P2 OS=Plasmodium falciparum (isolate 3D7) GN=MAL3P3.19 PE=3 SV=1	O00806	NVLGAVNADVEDEVLNNFIDSLK	TMT6plex (+229), TMT6plex (+229)	8	FALSE	69.91	33.8917	69.33	9.2121	8.9712	-0.2409	0.156025	1.11421	8.7866	9.1525	0.366	0.2061	1.15357	9.139	9.347	0.208	-0.12095	0.919582	1473.81	2945.6	2	0.0276117	9.37068	UL01429LS_mascot-258643-24724_24724	FALSE
60S acidic ribosomal protein P2 OS=Plasmodium falciparum (isolate 3D7) GN=MAL3P3.19 PE=3 SV=1	O00806	NVLGAVNADVEDEVLNNFIDSLK	TMT6plex (+229), TMT6plex (+229)	8	FALSE	59.82	33.9794	57.22	9.1216	9.3763	0.2546	0.156025	1.11421	8.7776	8.9849	0.2073	0.2061	1.15357	9.317	9.0311	-0.286	-0.12095	0.919582	1473.81	2945.6	2	0.0256586	8.70785	UL01429LS_mascot-258616-24693_24693	FALSE
60S acidic ribosomal protein P2 OS=Plasmodium falciparum (isolate 3D7) GN=MAL3P3.19 PE=3 SV=1	O00806	NVLGAVNADVEDEVLNNFIDSLK	TMT6plex (+229), TMT6plex (+229)	8	FALSE	46.35	33.9041	43.48	9.2965	9.3346	0.03809	0.156025	1.11421	8.9357	8.9914	0.05566	0.2061	1.15357	9.2439	8.8062	-0.4377	-0.12095	0.919582	1473.81	2945.6	2	0.0288324	9.78495	UL01429LS_mascot-258688-24774_24774	FALSE
60S acidic ribosomal protein P2 OS=Plasmodium falciparum (isolate 3D7) GN=MAL3P3.19 PE=3 SV=1	O00806	NVLGAVNADVEDEVLNNFIDSLK	TMT6plex (+229), TMT6plex (+229)	8	FALSE	39.48	34.5163	37.67	9.0851	9.1212	0.03616	0.156025	1.11421	8.7181	9.2049	0.4869	0.2061	1.15357	9.2941	9.185	-0.1091	-0.12095	0.919582	1473.8	2945.58	2	0.00612737	2.07948	UL01429LS_mascot-258793-24892_24892	FALSE
60S acidic ribosomal protein P2 OS=Plasmodium falciparum (isolate 3D7) GN=MAL3P3.19 PE=3 SV=1	O00806	NVLGAVNADVEDEVLNNFIDSLK	TMT6plex (+229), TMT6plex (+229)	8	FALSE	36.85	34.501	30.44	9.0907	9.3475	0.2569	0.156025	1.11421	8.9371	9.1419	0.2049	0.2061	1.15357	9.0719	9.0192	-0.05269	-0.12095	0.919582	1473.8	2945.58	2	0.00515081	1.74806	UL01429LS_mascot-258823-24926_24926	FALSE
60S acidic ribosomal protein P2 OS=Plasmodium falciparum (isolate 3D7) GN=MAL3P3.19 PE=3 SV=1	O00806	NVLGAVNADVEDEVLNNFIDSLK	TMT6plex (+229), TMT6plex (+229)	8	FALSE	23.07	34.2781	17.35	8.8966	9.2208	0.3242	0.156025	1.11421	8.5676	9.2703	0.7027	0.2061	1.15357	9.5271	9.126	-0.4011	-0.12095	0.919582	1473.8	2945.59	2	0.0119867	4.068	UL01429LS_mascot-258856-24963_24963	FALSE
60S acidic ribosomal protein P2 OS=Plasmodium falciparum (isolate 3D7) GN=MAL3P3.19 PE=3 SV=1	O00806	ScHELITDGLK	TMT6plex (+229), Carbamidomethyl (+57), TMT6plex (+229)	8	FALSE	36.61	31.6107	29.82	9.1699	9.0844	-0.08546	0.03172	1.02223	8.5611	9.2737	0.7125	0.20765	1.15481	9.4995	9.0198	-0.4797	-0.1872	0.878309	577.655	1729.94	3	0.00169858	0.981297	UL01429LS_mascot-15409-17447_17447	FALSE
60S acidic ribosomal protein P2 OS=Plasmodium falciparum (isolate 3D7) GN=MAL3P3.19 PE=3 SV=1	O00806	ScHELITDGLK	TMT6plex (+229), Carbamidomethyl (+57), TMT6plex (+229)	8	FALSE	36.44	31.5045	29.53	9.1915	9.4761	0.2846	0.03172	1.02223	8.4354	9.0408	0.6054	0.20765	1.15481	9.0882	9.3763	0.2882	-0.1872	0.878309	577.655	1729.94	3	5.06272e-05	0.0292482	UL01429LS_mascot-38960-15578_15578	FALSE
60S acidic ribosomal protein P2 OS=Plasmodium falciparum (isolate 3D7) GN=MAL3P3.19 PE=3 SV=1	O00806	ScHELITDGLK	TMT6plex (+229), Carbamidomethyl (+57), TMT6plex (+229)	8	FALSE	33.75	31.6107	29.73	8.8935	9.2156	0.3221	0.03172	1.02223	8.8258	9.0765	0.2507	0.20765	1.15481	9.5955	9.0016	-0.594	-0.1872	0.878309	577.655	1729.94	3	0.00133237	0.769731	UL01429LS_mascot-59453-14088_14088	FALSE
60S acidic ribosomal protein P2 OS=Plasmodium falciparum (isolate 3D7) GN=MAL3P3.19 PE=3 SV=1	O00806	ScHELITDGLK	TMT6plex (+229), Carbamidomethyl (+57), TMT6plex (+229)	8	FALSE	33.38	31.5076	26.24	9.3254	9.135	-0.1904	0.03172	1.02223	9.0038	8.8166	-0.1872	0.20765	1.15481	9.0292	9.2984	0.2691	-0.1872	0.878309	577.656	1729.95	3	0.00104801	0.60545	UL01429LS_mascot-15331-17361_17361	FALSE
60S acidic ribosomal protein P2 OS=Plasmodium falciparum (isolate 3D7) GN=MAL3P3.19 PE=3 SV=1	O00806	ScHELITDGLK	TMT6plex (+229), Carbamidomethyl (+57), TMT6plex (+229)	8	FALSE	31.37	31.5045	27.8	9.0994	8.8133	-0.286	0.03172	1.02223	9.1871	8.9019	-0.2852	0.20765	1.15481	9.061	9.5457	0.4847	-0.1872	0.878309	577.655	1729.94	3	0.000132478	0.0765349	UL01429LS_mascot-15370-17404_17404	FALSE
60S acidic ribosomal protein P2 OS=Plasmodium falciparum (isolate 3D7) GN=MAL3P3.19 PE=3 SV=1	O00806	ScHELITDGLK	TMT6plex (+229), Carbamidomethyl (+57), TMT6plex (+229)	8	FALSE	29.04	31.5503	26.15	9.0054	9.2994	0.294	0.03172	1.02223	8.298	9.1293	0.8313	0.20765	1.15481	9.6101	9.2661	-0.3439	-0.1872	0.878309	577.655	1729.94	3	0.000233733	0.135031	UL01429LS_mascot-38999-15621_15621	FALSE
60S acidic ribosomal protein P2 OS=Plasmodium falciparum (isolate 3D7) GN=MAL3P3.19 PE=3 SV=1	O00806	ScHELITDGLK	TMT6plex (+229), Carbamidomethyl (+57), TMT6plex (+229)	8	FALSE	28.03	31.5473	21.83	9.1333	8.9376	-0.1957	0.03172	1.02223	8.9124	8.952	0.03963	0.20765	1.15481	9.4587	9.2144	-0.2443	-0.1872	0.878309	577.655	1729.94	3	0.000599944	0.346598	UL01429LS_mascot-38915-15528_15528	FALSE
60S acidic ribosomal protein P2 OS=Plasmodium falciparum (isolate 3D7) GN=MAL3P3.19 PE=3 SV=1	O00806	ScHELITDGLK	TMT6plex (+229), Carbamidomethyl (+57), TMT6plex (+229)	8	FALSE	4.79	31.5534	4.79	9.1626	9.3115	0.1489	0.03172	1.02223	8.9097	9.0743	0.1646	0.20765	1.15481	9.1402	9.0101	-0.1301	-0.1872	0.878309	577.656	1729.95	3	0.00141422	0.817016	UL01429LS_mascot-15475-17519_17519	FALSE
60S acidic ribosomal protein P2 OS=Plasmodium falciparum (isolate 3D7) GN=MAL3P3.19 PE=3 SV=1	O00806	ScHELITDGLKK	TMT6plex (+229), Carbamidomethyl (+57), TMT6plex (+229), TMT6plex (+229)	1	FALSE	18.79	31.6376	18.33	9.2706	9.271	0.0003929	0.0003929	1.00027	8.7585	8.9771	0.2185	0.2185	1.16352	9.3092	9.0219	-0.2873	-0.2873	0.819434	696.74	2087.2	3	0.00310238	1.48567	UL01429LS_mascot-15145-17156_17156	FALSE
60S acidic ribosomal protein P2 OS=Plasmodium falciparum (isolate 3D7) GN=MAL3P3.19 PE=3 SV=1	O00806	YVAAYLMcVLGGNENPSTK	TMT6plex (+229), Carbamidomethyl (+57), TMT6plex (+229)	1	FALSE	26.66	34.4716	26.66	9.2275	9.0394	-0.1881	-0.1881	0.877761	8.7792	9.2244	0.4452	0.4452	1.3615	9.2987	9.0391	-0.2595	-0.2595	0.835377	849.116	2544.33	3	0.0130109	5.11167	UL01429LS_mascot-118840-15944_15944	FALSE
60S ribosomal protein L1, putative OS=Plasmodium falciparum (isolate 3D7) GN=PF14_0391 PE=4 SV=1	Q8IL58	AISDVFEGTK	TMT6plex (+229), TMT6plex (+229)	7	FALSE	54.97	30.6371	32.46	11.7	11.694	-0.005783	-0.005783	0.996	11.351	11.482	0.1304	0.016	1.01115	11.478	11.689	0.2116	-0.01731	0.988073	762.937	1523.86	2	2.38544e-05	0.0156436	UL01429LS_mascot-18541-20893_20893	FALSE
60S ribosomal protein L1, putative OS=Plasmodium falciparum (isolate 3D7) GN=PF14_0391 PE=4 SV=1	Q8IL58	AISDVFEGTK	TMT6plex (+229), TMT6plex (+229)	7	FALSE	52.42	30.5918	32.5	11.647	11.693	0.04591	-0.005783	0.996	11.279	11.468	0.1883	0.016	1.01115	11.61	11.697	0.08703	-0.01731	0.988073	762.938	1523.86	2	0.000878347	0.576015	UL01429LS_mascot-18490-20837_20837	FALSE
60S ribosomal protein L1, putative OS=Plasmodium falciparum (isolate 3D7) GN=PF14_0391 PE=4 SV=1	Q8IL58	AISDVFEGTK	TMT6plex (+229), TMT6plex (+229)	7	FALSE	52.4	30.5385	39.51	11.621	11.575	-0.0456	-0.005783	0.996	11.357	11.417	0.05997	0.016	1.01115	11.721	11.704	-0.01731	-0.01731	0.988073	762.937	1523.86	2	0.000342357	0.224516	UL01429LS_mascot-83009-18242_18242	FALSE
60S ribosomal protein L1, putative OS=Plasmodium falciparum (isolate 3D7) GN=PF14_0391 PE=4 SV=1	Q8IL58	AISDVFEGTK	TMT6plex (+229), TMT6plex (+229)	7	FALSE	43.69	30.6145	30.32	11.745	11.727	-0.01797	-0.005783	0.996	11.377	11.393	0.016	0.016	1.01115	11.695	11.457	-0.2373	-0.01731	0.988073	762.937	1523.86	2	0.000267995	0.17575	UL01429LS_mascot-83074-18314_18314	FALSE
60S ribosomal protein L1, putative OS=Plasmodium falciparum (isolate 3D7) GN=PF14_0391 PE=4 SV=1	Q8IL58	AISDVFEGTK	TMT6plex (+229), TMT6plex (+229)	7	FALSE	32.09	30.6108	23.25	11.526	11.708	0.1815	-0.005783	0.996	11.331	11.267	-0.06442	0.016	1.01115	11.84	11.723	-0.1172	-0.01731	0.988073	762.937	1523.86	2	0.000464427	0.304569	UL01429LS_mascot-41692-18586_18586	FALSE
60S ribosomal protein L1, putative OS=Plasmodium falciparum (isolate 3D7) GN=PF14_0391 PE=4 SV=1	Q8IL58	AISDVFEGTK	TMT6plex (+229), TMT6plex (+229)	7	FALSE	27.94	30.6408	18.79	11.484	11.598	0.1135	-0.005783	0.996	11.604	11.402	-0.2021	0.016	1.01115	11.676	11.629	-0.04751	-0.01731	0.988073	762.938	1523.86	2	0.00100042	0.656068	UL01429LS_mascot-41652-18542_18542	FALSE
60S ribosomal protein L1, putative OS=Plasmodium falciparum (isolate 3D7) GN=PF14_0391 PE=4 SV=1	Q8IL58	AISDVFEGTK	TMT6plex (+229), TMT6plex (+229)	7	FALSE	8.93	30.5385	8.36	12.042	11.66	-0.3819	-0.005783	0.996	11.119	10.916	-0.2032	0.016	1.01115	11.804	11.854	0.04997	-0.01731	0.988073	762.937	1523.86	2	0.000342357	0.224516	UL01429LS_mascot-61952-16948_16948	FALSE
60S ribosomal protein L1, putative OS=Plasmodium falciparum (isolate 3D7) GN=PF14_0391 PE=4 SV=1	Q8IL58	FPSLITHNDK	TMT6plex (+229), TMT6plex (+229)	4	FALSE	33.77	31.2905	25.27	11.567	11.619	0.05166	0.11978	1.08657	11.375	11.557	0.1821	0.1554	1.11373	11.608	11.669	0.06136	-0.12412	0.917564	543.984	1628.93	3	0.000437654	0.26851	UL01429LS_mascot-16906-19094_19094	FALSE
60S ribosomal protein L1, putative OS=Plasmodium falciparum (isolate 3D7) GN=PF14_0391 PE=4 SV=1	Q8IL58	FPSLITHNDK	TMT6plex (+229), TMT6plex (+229)	4	FALSE	22.8	31.284	14.28	11.629	11.879	0.2498	0.11978	1.08657	11.333	11.443	0.1102	0.1554	1.11373	11.498	11.611	0.1133	-0.12412	0.917564	543.984	1628.93	3	0.000111662	0.0685072	UL01429LS_mascot-16946-19138_19138	FALSE
60S ribosomal protein L1, putative OS=Plasmodium falciparum (isolate 3D7) GN=PF14_0391 PE=4 SV=1	Q8IL58	FPSLITHNDK	TMT6plex (+229), TMT6plex (+229)	4	FALSE	22.63	31.2905	14.48	11.737	11.386	-0.3505	0.11978	1.08657	11.157	11.652	0.4955	0.1554	1.11373	11.886	11.576	-0.3096	-0.12412	0.917564	543.984	1628.93	3	0.000254549	0.156171	UL01429LS_mascot-40316-17071_17071	FALSE
60S ribosomal protein L1, putative OS=Plasmodium falciparum (isolate 3D7) GN=PF14_0391 PE=4 SV=1	Q8IL58	FPSLITHNDK	TMT6plex (+229), TMT6plex (+229)	4	FALSE	22.45	31.2581	14.02	11.62	11.808	0.1879	0.11978	1.08657	11.326	11.455	0.1287	0.1554	1.11373	11.774	11.411	-0.3632	-0.12412	0.917564	543.984	1628.93	3	0.000294768	0.180846	UL01429LS_mascot-40267-17017_17017	FALSE
60S ribosomal protein L1, putative OS=Plasmodium falciparum (isolate 3D7) GN=PF14_0391 PE=4 SV=1	Q8IL58	LELDYmDIEAmK	TMT6plex (+229), Oxidation (+16), Oxidation (+16), TMT6plex (+229)	1	FALSE	18.94	32.6126	18.94	11.665	11.692	0.02689	0.02689	1.01881	11.665	11.382	-0.2825	-0.2825	0.822165	11.277	11.712	0.4351	0.4351	1.352	654.343	1960.01	3	0.0117292	5.98117	UL01429LS_mascot-254206-19680_19680	FALSE
60S ribosomal protein L1, putative OS=Plasmodium falciparum (isolate 3D7) GN=PF14_0391 PE=4 SV=1	Q8IL58	VcILGDAVHVEEAQK	TMT6plex (+229), Carbamidomethyl (+57), TMT6plex (+229)	4	FALSE	46.91	32.8285	46.56	10.992	11.903	0.9112	0.22535	1.16906	11.29	11.627	0.337	-0.01365	0.990583	11.82	11.762	-0.05786	0.0373845	1.02625	709.394	2125.16	3	0.000294768	0.138638	UL01429LS_mascot-83212-18467_18467	FALSE
60S ribosomal protein L1, putative OS=Plasmodium falciparum (isolate 3D7) GN=PF14_0391 PE=4 SV=1	Q8IL58	VcILGDAVHVEEAQK	TMT6plex (+229), Carbamidomethyl (+57), TMT6plex (+229)	4	FALSE	40.79	32.7784	39.06	11.648	11.322	-0.3258	0.22535	1.16906	11.295	11.402	0.1068	-0.01365	0.990583	11.769	11.958	0.1895	0.0373845	1.02625	709.394	2125.16	3	0.000111662	0.0525181	UL01429LS_mascot-83180-18431_18431	FALSE
60S ribosomal protein L1, putative OS=Plasmodium falciparum (isolate 3D7) GN=PF14_0391 PE=4 SV=1	Q8IL58	VcILGDAVHVEEAQK	TMT6plex (+229), Carbamidomethyl (+57), TMT6plex (+229)	4	FALSE	40.62	32.8194	40.62	11.837	11.493	-0.3446	0.22535	1.16906	11.357	11.223	-0.1341	-0.01365	0.990583	11.747	11.737	-0.009871	0.0373845	1.02625	709.394	2125.16	3	0.00102719	0.483118	UL01429LS_mascot-83135-18381_18381	FALSE
60S ribosomal protein L1, putative OS=Plasmodium falciparum (isolate 3D7) GN=PF14_0391 PE=4 SV=1	Q8IL58	VcILGDAVHVEEAQK	TMT6plex (+229), Carbamidomethyl (+57), TMT6plex (+229)	4	FALSE	28.48	32.8443	28.48	11.089	11.866	0.7765	0.22535	1.16906	11.597	11.172	-0.4256	-0.01365	0.990583	11.793	11.878	0.08464	0.0373845	1.02625	709.396	2125.17	3	0.00611392	2.87555	UL01429LS_mascot-232407-19659_19659	FALSE
60S ribosomal protein L10, putative OS=Plasmodium falciparum (isolate 3D7) GN=PF14_0141 PE=4 SV=1	Q8ILV2	DEYQQYK	TMT6plex (+229), TMT6plex (+229)	3	FALSE	27.42	30.6483	24.07	12.015	11.973	-0.04203	-0.04203	0.971287	11.867	11.954	0.0867	0.0867	1.06194	12.073	12.072	-0.001496	-0.05996	0.959291	716.38	1430.75	2	0.000267995	0.18718	UL01429LS_mascot-77946-12596_12596	FALSE
60S ribosomal protein L10, putative OS=Plasmodium falciparum (isolate 3D7) GN=PF14_0141 PE=4 SV=1	Q8ILV2	DEYQQYK	TMT6plex (+229), TMT6plex (+229)	3	FALSE	23.09	30.5192	18.77	12.07	11.994	-0.07619	-0.04203	0.971287	11.954	11.984	0.03009	0.0867	1.06194	12.006	11.946	-0.05996	-0.05996	0.959291	716.38	1430.74	2	2.38544e-05	0.016661	UL01429LS_mascot-77910-12555_12555	FALSE
60S ribosomal protein L10, putative OS=Plasmodium falciparum (isolate 3D7) GN=PF14_0141 PE=4 SV=1	Q8ILV2	DEYQQYK	TMT6plex (+229), TMT6plex (+229)	3	FALSE	8.53	30.6483	8.14	12.191	12.176	-0.0156	-0.04203	0.971287	11.794	11.924	0.1304	0.0867	1.06194	12.061	11.808	-0.2537	-0.05996	0.959291	716.38	1430.75	2	0.000267995	0.18718	UL01429LS_mascot-77873-12512_12512	FALSE
60S ribosomal protein L10, putative OS=Plasmodium falciparum (isolate 3D7) GN=PF14_0141 PE=4 SV=1	Q8ILV2	DINTVLES	TMT6plex (+229)	2	FALSE	31.52	26.8842	31.52	11.9	12.16	0.2598	0.27595	1.21079	12.048	12.276	0.2284	0.06764	1.048	11.688	11.88	0.1913	0.097938	1.07024	560.308	1118.6	2	0.000220286	0.196753	UL01429LS_mascot-82705-17902_17902	FALSE
60S ribosomal protein L10, putative OS=Plasmodium falciparum (isolate 3D7) GN=PF14_0141 PE=4 SV=1	Q8ILV2	DINTVLES	TMT6plex (+229)	2	FALSE	10.52	26.8305	10.52	11.791	12.083	0.2921	0.27595	1.21079	11.988	11.895	-0.09312	0.06764	1.048	12.096	12.1	0.004576	0.097938	1.07024	560.308	1118.6	2	0.00107478	0.959959	UL01429LS_mascot-230887-17966_17966	FALSE
60S ribosomal protein L10, putative OS=Plasmodium falciparum (isolate 3D7) GN=PF14_0141 PE=4 SV=1	Q8ILV2	IHPFHVLR	TMT6plex (+229)	1	FALSE	24.02	29.0687	0	12.221	11.785	-0.4364	-0.4364	0.738976	11.877	11.913	0.03603	0.03603	1.02529	12.063	12.094	0.03072	0.03072	1.02152	416.59	1246.75	3	0.00102719	0.823229	UL01429LS_mascot-15055-17057_17057	FALSE
60S ribosomal protein L10, putative OS=Plasmodium falciparum (isolate 3D7) GN=PF14_0141 PE=4 SV=1	Q8ILV2	IISDGVScK	TMT6plex (+229), Carbamidomethyl (+57), TMT6plex (+229)	3	FALSE	42	31.2872	23.56	12.02	12.16	0.1407	-0.01528	0.989465	12.006	11.916	-0.0896	-0.0896	0.939783	11.957	11.894	-0.06321	0.008032	1.00558	718.913	1435.81	2	0.000464427	0.323233	UL01429LS_mascot-15255-17277_17277	FALSE
60S ribosomal protein L10, putative OS=Plasmodium falciparum (isolate 3D7) GN=PF14_0141 PE=4 SV=1	Q8ILV2	IISDGVScK	TMT6plex (+229), Carbamidomethyl (+57), TMT6plex (+229)	3	FALSE	41.62	31.2548	23.57	12.157	12.142	-0.01528	-0.01528	0.989465	11.915	11.987	0.07218	-0.0896	0.939783	11.872	11.88	0.008032	0.008032	1.00558	718.913	1435.81	2	0.000342357	0.238274	UL01429LS_mascot-15294-17320_17320	FALSE
60S ribosomal protein L10, putative OS=Plasmodium falciparum (isolate 3D7) GN=PF14_0141 PE=4 SV=1	Q8ILV2	IISDGVScK	TMT6plex (+229), Carbamidomethyl (+57), TMT6plex (+229)	3	FALSE	24.62	31.2872	18.28	12.393	11.933	-0.46	-0.01528	0.989465	12.072	11.755	-0.3171	-0.0896	0.939783	11.742	12.059	0.3172	0.008032	1.00558	718.913	1435.81	2	0.000464427	0.323233	UL01429LS_mascot-38851-15458_15458	FALSE
60S ribosomal protein L10, putative OS=Plasmodium falciparum (isolate 3D7) GN=PF14_0141 PE=4 SV=1	Q8ILV2	VDIGQVLLSIR	TMT6plex (+229)	4	FALSE	64.98	29.7313	60.7	12.14	12.122	-0.0178	0.01445	1.01007	11.695	11.983	0.2877	0.118695	1.08575	12.075	11.938	-0.1367	-0.112675	0.924872	721.451	1440.89	2	9.82159e-05	0.0681159	UL01429LS_mascot-22047-24751_24751	FALSE
60S ribosomal protein L10, putative OS=Plasmodium falciparum (isolate 3D7) GN=PF14_0141 PE=4 SV=1	Q8ILV2	VDIGQVLLSIR	TMT6plex (+229)	4	FALSE	59.36	29.7313	57.25	12.144	12.19	0.0467	0.01445	1.01007	11.74	11.815	0.07509	0.118695	1.08575	12.082	11.983	-0.09865	-0.112675	0.924872	721.451	1440.89	2	9.82159e-05	0.0681159	UL01429LS_mascot-22013-24713_24713	FALSE
60S ribosomal protein L10, putative OS=Plasmodium falciparum (isolate 3D7) GN=PF14_0141 PE=4 SV=1	Q8ILV2	VDIGQVLLSIR	TMT6plex (+229)	4	FALSE	36.63	29.6379	36.39	12.325	12.189	-0.1366	0.01445	1.01007	11.734	11.776	0.04185	0.118695	1.08575	12.028	11.901	-0.1267	-0.112675	0.924872	721.451	1440.89	2	0.000267995	0.185863	UL01429LS_mascot-44918-22137_22137	FALSE
60S ribosomal protein L10, putative OS=Plasmodium falciparum (isolate 3D7) GN=PF14_0141 PE=4 SV=1	Q8ILV2	VDIGQVLLSIR	TMT6plex (+229)	4	FALSE	19.51	29.5952	19.51	11.947	12.328	0.3813	0.01445	1.01007	11.769	11.932	0.1623	0.118695	1.08575	11.951	12.026	0.07481	-0.112675	0.924872	721.451	1440.89	2	0.000512136	0.355182	UL01429LS_mascot-44959-22182_22182	FALSE
60S ribosomal protein L11a, putative OS=Plasmodium falciparum (isolate 3D7) GN=PF07_0079 PE=3 SV=1	Q8IBQ6	FDGILLK	TMT6plex (+229), TMT6plex (+229)	7	FALSE	34.85	25	14.08	13.246	13.142	-0.1038	0.09533	1.06831	12.962	12.975	0.013	0.013	1.00905	13.112	13.152	0.04012	-0.02908	0.980045	632.408	1262.8	2	2.38544e-05	0.018875	UL01429LS_mascot-84648-20071_20071	FALSE
60S ribosomal protein L11a, putative OS=Plasmodium falciparum (isolate 3D7) GN=PF07_0079 PE=3 SV=1	Q8IBQ6	FDGILLK	TMT6plex (+229), TMT6plex (+229)	7	FALSE	34.18	25	14.22	13.086	13.196	0.1097	0.09533	1.06831	13.006	12.941	-0.0653	0.013	1.00905	13.194	13.165	-0.02908	-0.02908	0.980045	632.408	1262.8	2	0.000145925	0.115464	UL01429LS_mascot-20306-22835_22835	FALSE
60S ribosomal protein L11a, putative OS=Plasmodium falciparum (isolate 3D7) GN=PF07_0079 PE=3 SV=1	Q8IBQ6	FDGILLK	TMT6plex (+229), TMT6plex (+229)	7	FALSE	33.95	25	14.07	13.146	13.258	0.1128	0.09533	1.06831	13.024	12.952	-0.07261	0.013	1.00905	13.132	13.077	-0.05437	-0.02908	0.980045	632.408	1262.8	2	9.82159e-05	0.0777143	UL01429LS_mascot-84685-20112_20112	FALSE
60S ribosomal protein L11a, putative OS=Plasmodium falciparum (isolate 3D7) GN=PF07_0079 PE=3 SV=1	Q8IBQ6	FDGILLK	TMT6plex (+229), TMT6plex (+229)	7	FALSE	33.59	25	13.58	13.139	13.141	0.001791	0.09533	1.06831	12.884	12.924	0.03984	0.013	1.00905	13.291	13.211	-0.08052	-0.02908	0.980045	632.408	1262.8	2	0.000145925	0.115464	UL01429LS_mascot-43286-20340_20340	FALSE
60S ribosomal protein L11a, putative OS=Plasmodium falciparum (isolate 3D7) GN=PF07_0079 PE=3 SV=1	Q8IBQ6	FDGILLK	TMT6plex (+229), TMT6plex (+229)	7	FALSE	33.49	25	13.63	13.138	13.233	0.09533	0.09533	1.06831	12.921	12.945	0.02372	0.013	1.00905	13.133	13.22	0.08687	-0.02908	0.980045	632.408	1262.8	2	0.000145925	0.115464	UL01429LS_mascot-20269-22794_22794	FALSE
60S ribosomal protein L11a, putative OS=Plasmodium falciparum (isolate 3D7) GN=PF07_0079 PE=3 SV=1	Q8IBQ6	FDGILLK	TMT6plex (+229), TMT6plex (+229)	7	FALSE	27.75	25	12.76	13.271	13.276	0.00516	0.09533	1.06831	13.129	13.039	-0.09047	0.013	1.00905	12.978	12.895	-0.08304	-0.02908	0.980045	632.408	1262.8	2	9.82159e-05	0.0777143	UL01429LS_mascot-63494-18681_18681	FALSE
60S ribosomal protein L11a, putative OS=Plasmodium falciparum (isolate 3D7) GN=PF07_0079 PE=3 SV=1	Q8IBQ6	FDGILLK	TMT6plex (+229), TMT6plex (+229)	7	FALSE	23.97	25	11.56	13.083	13.228	0.1441	0.09533	1.06831	12.928	12.947	0.01894	0.013	1.00905	13.086	13.316	0.2302	-0.02908	0.980045	632.407	1262.8	2	0.000220286	0.174304	UL01429LS_mascot-43328-20386_20386	FALSE
60S ribosomal protein L11a, putative OS=Plasmodium falciparum (isolate 3D7) GN=PF07_0079 PE=3 SV=1	Q8IBQ6	IScFVTVR	TMT6plex (+229), Carbamidomethyl (+57)	2	FALSE	22.04	30.0647	16.25	13.153	13.12	-0.03265	0.02255	1.01575	12.959	12.892	-0.06731	0.094995	1.06806	13.147	13.319	0.1722	0.1476	1.10773	605.845	1209.67	2	0.000390065	0.322186	UL01429LS_mascot-17654-19917_19917	FALSE
60S ribosomal protein L11a, putative OS=Plasmodium falciparum (isolate 3D7) GN=PF07_0079 PE=3 SV=1	Q8IBQ6	IScFVTVR	TMT6plex (+229), Carbamidomethyl (+57)	2	FALSE	5.61	30.0647	5.61	13.082	13.16	0.07775	0.02255	1.01575	12.773	13.03	0.2573	0.094995	1.06806	13.211	13.334	0.123	0.1476	1.10773	605.845	1209.67	2	0.000512136	0.423014	UL01429LS_mascot-40960-17779_17779	FALSE
60S ribosomal protein L11a, putative OS=Plasmodium falciparum (isolate 3D7) GN=PF07_0079 PE=3 SV=1	Q8IBQ6	KALEILEK	TMT6plex (+229), TMT6plex (+229), TMT6plex (+229)	1	FALSE	18.68	27.356	6.66	13.192	13.242	0.04953	0.04953	1.03493	13.092	13.245	0.1529	0.1529	1.1118	12.882	12.937	0.05425	0.05425	1.03832	544.362	1630.06	3	0.000294768	0.18072	UL01429LS_mascot-82734-17934_17934	FALSE
60S ribosomal protein L11a, putative OS=Plasmodium falciparum (isolate 3D7) GN=PF07_0079 PE=3 SV=1	Q8IBQ6	VLEQLTEQKPIFGK	TMT6plex (+229), TMT6plex (+229), TMT6plex (+229)	2	FALSE	24.07	28.8252	24.07	13.318	13.46	0.142	-0.0477	0.967477	12.876	12.53	-0.3459	-0.26125	0.834365	13.424	12.98	-0.4439	-0.34415	0.787772	773.141	2316.4	3	0.000660979	0.285223	UL01429LS_mascot-43562-20644_20644	FALSE
60S ribosomal protein L11a, putative OS=Plasmodium falciparum (isolate 3D7) GN=PF07_0079 PE=3 SV=1	Q8IBQ6	VLEQLTEQKPIFGK	TMT6plex (+229), TMT6plex (+229), TMT6plex (+229)	2	FALSE	14.24	28.7332	13.63	13.104	12.867	-0.2374	-0.0477	0.967477	13.072	12.895	-0.1766	-0.26125	0.834365	13.447	13.203	-0.2444	-0.34415	0.787772	773.142	2316.4	3	7.14431e-05	0.0308289	UL01429LS_mascot-20551-23105_23105	FALSE
60S ribosomal protein L12, putative OS=Plasmodium falciparum (isolate 3D7) GN=PFE0850c PE=3 SV=2	Q8I3T8	ELNEAPR	TMT6plex (+229)	3	FALSE	20.54	33.1408	15.82	13.276	13.391	0.1149	0.1149	1.0829	13.148	13.152	0.004554	0.04367	1.03073	13.339	13.333	-0.005313	-0.005313	0.996324	529.295	1056.58	2	0.000952708	0.900835	UL01429LS_mascot-5938-7026_7026	FALSE
60S ribosomal protein L12, putative OS=Plasmodium falciparum (isolate 3D7) GN=PFE0850c PE=3 SV=2	Q8I3T8	ELNEAPR	TMT6plex (+229)	3	FALSE	20.51	33.126	15.72	13.297	13.468	0.1716	0.1149	1.0829	13.136	13.18	0.04367	0.04367	1.03073	13.288	13.271	-0.0178	-0.005313	0.996324	529.295	1056.58	2	0.000464427	0.43914	UL01429LS_mascot-5991-7084_7084	FALSE
60S ribosomal protein L12, putative OS=Plasmodium falciparum (isolate 3D7) GN=PFE0850c PE=3 SV=2	Q8I3T8	ELNEAPR	TMT6plex (+229)	3	FALSE	12.54	33.126	10.81	13.556	13.261	-0.2956	0.1149	1.0829	13.081	13.23	0.1491	0.04367	1.03073	13.215	13.298	0.08312	-0.005313	0.996324	529.295	1056.58	2	0.000342357	0.323716	UL01429LS_mascot-6034-7131_7131	FALSE
60S ribosomal protein L12, putative OS=Plasmodium falciparum (isolate 3D7) GN=PFE0850c PE=3 SV=2	Q8I3T8	KPDPNEIK	TMT6plex (+229), TMT6plex (+229), TMT6plex (+229)	2	FALSE	9.54	27.6042	8.73	13.375	13.3	-0.07479	-0.00808	0.994415	13.057	13.045	-0.01233	0.035715	1.02506	13.42	13.443	0.02347	-0.083115	0.944017	543.338	1626.99	3	0.00123111	0.756211	UL01429LS_mascot-36902-13310_13310	FALSE
60S ribosomal protein L12, putative OS=Plasmodium falciparum (isolate 3D7) GN=PFE0850c PE=3 SV=2	Q8I3T8	KPDPNEIK	TMT6plex (+229), TMT6plex (+229), TMT6plex (+229)	2	FALSE	6.3	27.7815	6.3	13.322	13.38	0.05863	-0.00808	0.994415	13.057	13.141	0.08376	0.035715	1.02506	13.465	13.275	-0.1897	-0.083115	0.944017	543.338	1626.99	3	0.000233733	0.143571	UL01429LS_mascot-13055-14857_14857	FALSE
60S ribosomal protein L12, putative OS=Plasmodium falciparum (isolate 3D7) GN=PFE0850c PE=3 SV=2	Q8I3T8	KPTTIQEmIDSGEIDVPLE	TMT6plex (+229), TMT6plex (+229), Oxidation (+16)	1	FALSE	44.66	34.1061	43.71	13.061	12.886	-0.1753	-0.1753	0.885583	13.825	13.283	-0.5416	-0.5416	0.687009	13.309	13.277	-0.03204	-0.03204	0.978036	1295.2	2588.39	2	0.0205317	7.92914	UL01429LS_mascot-254670-20209_20209	FALSE
60S ribosomal protein L12, putative OS=Plasmodium falciparum (isolate 3D7) GN=PFE0850c PE=3 SV=2	Q8I3T8	KVGDDIAK	TMT6plex (+229), TMT6plex (+229), TMT6plex (+229)	5	FALSE	20.1	29.3702	19.92	13.23	13.312	0.0829	0.0829	1.05914	12.874	13.168	0.2943	0.2006	1.14918	13.504	13.552	0.04815	0.04815	1.03394	511.658	1531.95	3	0.000813567	0.530716	UL01429LS_mascot-36463-12826_12826	FALSE
60S ribosomal protein L12, putative OS=Plasmodium falciparum (isolate 3D7) GN=PFE0850c PE=3 SV=2	Q8I3T8	KVGDDIAK	TMT6plex (+229), TMT6plex (+229), TMT6plex (+229)	5	FALSE	17.43	29.3702	17.43	13.485	13.481	-0.004609	0.0829	1.05914	13.044	13.244	0.2006	0.2006	1.14918	13.196	13.19	-0.006608	0.04815	1.03394	511.659	1531.95	3	0.000722014	0.470993	UL01429LS_mascot-12368-14101_14101	FALSE
60S ribosomal protein L12, putative OS=Plasmodium falciparum (isolate 3D7) GN=PFE0850c PE=3 SV=2	Q8I3T8	KVGDDIAK	TMT6plex (+229), TMT6plex (+229), TMT6plex (+229)	5	FALSE	14.56	29.3702	14.56	13.354	13.521	0.167	0.0829	1.05914	13.122	13.131	0.009727	0.2006	1.14918	13.114	13.398	0.2841	0.04815	1.03394	511.658	1531.95	3	0.000813567	0.530716	UL01429LS_mascot-12447-14188_14188	FALSE
60S ribosomal protein L12, putative OS=Plasmodium falciparum (isolate 3D7) GN=PFE0850c PE=3 SV=2	Q8I3T8	KVGDDIAK	TMT6plex (+229), TMT6plex (+229), TMT6plex (+229)	5	FALSE	10.91	29.3702	6.68	13.272	13.479	0.2066	0.0829	1.05914	13.208	13.218	0.009922	0.2006	1.14918	13.36	13.102	-0.2584	0.04815	1.03394	511.658	1531.95	3	0.000996672	0.650162	UL01429LS_mascot-36394-12750_12750	FALSE
60S ribosomal protein L12, putative OS=Plasmodium falciparum (isolate 3D7) GN=PFE0850c PE=3 SV=2	Q8I3T8	KVGDDIAK	TMT6plex (+229), TMT6plex (+229), TMT6plex (+229)	5	FALSE	8.8	29.4101	8.8	13.362	13.227	-0.1352	0.0829	1.05914	13.004	13.279	0.2743	0.2006	1.14918	13.337	13.431	0.09425	0.04815	1.03394	511.659	1531.95	3	0.000172697	0.112656	UL01429LS_mascot-12328-14057_14057	FALSE
60S ribosomal protein L12, putative OS=Plasmodium falciparum (isolate 3D7) GN=PFE0850c PE=3 SV=2	Q8I3T8	VEVVPTSAALILK	TMT6plex (+229), TMT6plex (+229)	1	FALSE	68.45	25.7519	68.45	13.229	13.367	0.138	0.138	1.10038	12.932	13.256	0.3248	0.3248	1.25249	13.414	13.441	0.02701	0.02701	1.0189	899.577	1797.14	2	0.000878347	0.488473	UL01429LS_mascot-20815-23395_23395	FALSE
60S ribosomal protein L13 OS=Plasmodium falciparum (isolate 3D7) GN=PF08_0075 PE=3 SV=1	Q8IAX6	GFTFEELK	TMT6plex (+229), TMT6plex (+229)	1	FALSE	30.16	30.3302	25.35	12.056	11.992	-0.06395	-0.06395	0.956641	11.936	12.03	0.09391	0.09391	1.06726	12.024	11.918	-0.1061	-0.1061	0.929096	714.911	1427.81	2	2.38544e-05	0.0166952	UL01429LS_mascot-103690-17864_17864	FALSE
60S ribosomal protein L13 OS=Plasmodium falciparum (isolate 3D7) GN=PF08_0075 PE=3 SV=1	Q8IAX6	GIGGIPADADK	TMT6plex (+229), TMT6plex (+229)	2	FALSE	37.64	31.7811	33.19	11.857	11.779	-0.07795	0.057425	1.04061	11.8	11.884	0.08395	0.152975	1.11186	12.292	12.344	0.05201	0.034415	1.02414	736.43	1470.85	2	0.000145925	0.0991435	UL01429LS_mascot-38985-15605_15605	FALSE
60S ribosomal protein L13 OS=Plasmodium falciparum (isolate 3D7) GN=PF08_0075 PE=3 SV=1	Q8IAX6	GIGGIPADADK	TMT6plex (+229), TMT6plex (+229)	2	FALSE	12	31.7811	12	11.889	12.082	0.1928	0.057425	1.04061	11.663	11.885	0.222	0.152975	1.11186	12.21	12.227	0.01682	0.034415	1.02414	736.43	1470.84	2	0.000586497	0.398476	UL01429LS_mascot-39033-15658_15658	FALSE
60S ribosomal protein L13 OS=Plasmodium falciparum (isolate 3D7) GN=PF08_0075 PE=3 SV=1	Q8IAX6	GIGGIPADADKNTIK	TMT6plex (+229), TMT6plex (+229), TMT6plex (+229)	1	FALSE	18.05	30.4689	18.05	12.57	11.996	-0.574	-0.574	0.671752	12.03	11.879	-0.1507	-0.1507	0.900813	11.583	11.898	0.3149	0.3149	1.24393	719.766	2156.28	3	0.000599944	0.278101	UL01429LS_mascot-16285-18410_18410	FALSE
60S ribosomal protein L13 OS=Plasmodium falciparum (isolate 3D7) GN=PF08_0075 PE=3 SV=1	Q8IAX6	IDKEFLAYK	TMT6plex (+229), TMT6plex (+229), TMT6plex (+229)	2	FALSE	12.56	29.3651	12.56	12.085	12.211	0.1262	0.077535	1.05521	11.72	11.926	0.2061	0.1647	1.12093	12.201	11.813	-0.3879	-0.168605	0.889703	605.372	1813.09	3	0.00200375	1.10454	UL01429LS_mascot-103110-17133_17133	FALSE
60S ribosomal protein L13 OS=Plasmodium falciparum (isolate 3D7) GN=PF08_0075 PE=3 SV=1	Q8IAX6	IDKEFLAYK	TMT6plex (+229), TMT6plex (+229), TMT6plex (+229)	2	FALSE	12.07	29.2737	12.07	11.943	11.972	0.02887	0.077535	1.05521	11.878	12.002	0.1233	0.1647	1.12093	12.055	12.106	0.05069	-0.168605	0.889703	605.372	1813.09	3	0.00291928	1.60922	UL01429LS_mascot-103142-17173_17173	FALSE
60S ribosomal protein L13 OS=Plasmodium falciparum (isolate 3D7) GN=PF08_0075 PE=3 SV=1	Q8IAX6	KPLLSIFK	TMT6plex (+229), TMT6plex (+229), TMT6plex (+229)	4	FALSE	26.37	25	17.16	11.894	11.86	-0.03428	-0.036705	0.974879	11.926	11.716	-0.2092	-0.13775	0.908936	12.298	12.262	-0.03669	0.05848	1.04137	545.039	1632.1	3	0.000254549	0.155868	UL01429LS_mascot-43132-20171_20171	FALSE
60S ribosomal protein L13 OS=Plasmodium falciparum (isolate 3D7) GN=PF08_0075 PE=3 SV=1	Q8IAX6	KPLLSIFK	TMT6plex (+229), TMT6plex (+229), TMT6plex (+229)	4	FALSE	23.07	25	15.67	11.882	12.002	0.1197	-0.036705	0.974879	12.003	11.867	-0.1364	-0.13775	0.908936	12.02	12.182	0.1617	0.05848	1.04137	545.039	1632.1	3	0.000803865	0.492232	UL01429LS_mascot-43097-20132_20132	FALSE
60S ribosomal protein L13 OS=Plasmodium falciparum (isolate 3D7) GN=PF08_0075 PE=3 SV=1	Q8IAX6	KPLLSIFK	TMT6plex (+229), TMT6plex (+229), TMT6plex (+229)	4	FALSE	20.49	25	14.2	11.905	11.866	-0.03913	-0.036705	0.974879	12.072	11.933	-0.1391	-0.13775	0.908936	12.018	12.162	0.1438	0.05848	1.04137	545.039	1632.09	3	0.000477873	0.292617	UL01429LS_mascot-20090-22597_22597	FALSE
60S ribosomal protein L13 OS=Plasmodium falciparum (isolate 3D7) GN=PF08_0075 PE=3 SV=1	Q8IAX6	KPLLSIFK	TMT6plex (+229), TMT6plex (+229), TMT6plex (+229)	4	FALSE	15.84	25	10.56	12.019	11.918	-0.1014	-0.036705	0.974879	11.927	11.93	0.00307	-0.13775	0.908936	12.094	12.067	-0.02684	0.05848	1.04137	545.039	1632.09	3	0.000294768	0.180496	UL01429LS_mascot-20041-22543_22543	FALSE
60S ribosomal protein L13 OS=Plasmodium falciparum (isolate 3D7) GN=PF08_0075 PE=3 SV=1	Q8IAX6	NTKPFYETIEVSK	TMT6plex (+229), TMT6plex (+229), TMT6plex (+229)	3	FALSE	41.92	31.3513	40.05	11.741	12.133	0.3922	0.07375	1.05245	12.241	11.794	-0.4463	0.2589	1.19657	12.015	12.033	0.01849	0.1357	1.09863	748.435	2242.28	3	0.000254549	0.113471	UL01429LS_mascot-18132-20443_20443	FALSE
60S ribosomal protein L13 OS=Plasmodium falciparum (isolate 3D7) GN=PF08_0075 PE=3 SV=1	Q8IAX6	NTKPFYETIEVSK	TMT6plex (+229), TMT6plex (+229), TMT6plex (+229)	3	FALSE	40.35	31.2581	38.21	12.021	12.094	0.07375	0.07375	1.05245	11.572	11.934	0.3618	0.2589	1.19657	12.049	12.286	0.2368	0.1357	1.09863	748.434	2242.28	3	0.000477873	0.213024	UL01429LS_mascot-41379-18241_18241	FALSE
60S ribosomal protein L13 OS=Plasmodium falciparum (isolate 3D7) GN=PF08_0075 PE=3 SV=1	Q8IAX6	NTKPFYETIEVSK	TMT6plex (+229), TMT6plex (+229), TMT6plex (+229)	3	FALSE	19.04	31.3735	19.04	11.981	11.947	-0.03413	0.07375	1.05245	11.765	12.023	0.2589	0.2589	1.19657	12.052	12.188	0.1357	0.1357	1.09863	748.434	2242.28	3	0.0012103	0.539518	UL01429LS_mascot-18082-20388_20388	FALSE
60S ribosomal protein L13 OS=Plasmodium falciparum (isolate 3D7) GN=PF08_0075 PE=3 SV=1	Q8IAX6	SEESLTK	TMT6plex (+229), TMT6plex (+229)	1	FALSE	15.95	29.1593	9.6	12.206	11.901	-0.3041	-0.3041	0.809947	11.868	12.009	0.1416	0.1416	1.10313	11.884	12.088	0.2045	0.2045	1.15229	626.363	1250.71	2	9.82159e-05	0.0784648	UL01429LS_mascot-34175-10291_10291	FALSE
60S ribosomal protein L13, putative OS=Plasmodium falciparum (isolate 3D7) GN=PF10_0043 PE=4 SV=1	Q8IJZ7	EYVIDcK	TMT6plex (+229), Carbamidomethyl (+57), TMT6plex (+229)	3	FALSE	28.91	31.186	26.73	13.714	13.406	-0.3079	-0.1035	0.930772	13.394	13.475	0.0813	0.04642	1.0327	13.538	13.474	-0.06407	-0.06407	0.956562	692.881	1383.75	2	2.38544e-05	0.0172264	UL01429LS_mascot-80126-15027_15027	FALSE
60S ribosomal protein L13, putative OS=Plasmodium falciparum (isolate 3D7) GN=PF10_0043 PE=4 SV=1	Q8IJZ7	EYVIDcK	TMT6plex (+229), Carbamidomethyl (+57), TMT6plex (+229)	3	FALSE	27.23	31.186	23.74	13.614	13.511	-0.1035	-0.1035	0.930772	13.376	13.422	0.04642	0.04642	1.0327	13.557	13.521	-0.03586	-0.06407	0.956562	692.881	1383.75	2	2.38544e-05	0.0172264	UL01429LS_mascot-80167-15072_15072	FALSE
60S ribosomal protein L13, putative OS=Plasmodium falciparum (isolate 3D7) GN=PF10_0043 PE=4 SV=1	Q8IJZ7	EYVIDcK	TMT6plex (+229), Carbamidomethyl (+57), TMT6plex (+229)	3	FALSE	17.32	31.2024	15.87	13.692	13.591	-0.1019	-0.1035	0.930772	13.49	13.415	-0.07438	0.04642	1.0327	13.478	13.335	-0.1439	-0.06407	0.956562	692.881	1383.75	2	0.000145925	0.105379	UL01429LS_mascot-80092-14989_14989	FALSE
60S ribosomal protein L13, putative OS=Plasmodium falciparum (isolate 3D7) GN=PF10_0043 PE=4 SV=1	Q8IJZ7	KYVLPSALR	TMT6plex (+229), TMT6plex (+229)	1	FALSE	20.01	28.0618	20.01	13.752	13.582	-0.1694	-0.1694	0.889212	13.311	13.371	0.06	0.06	1.04247	13.689	13.295	-0.3943	-0.3943	0.760858	502.325	1503.95	3	0.00026425	0.175586	UL01429LS_mascot-16393-18529_18529	FALSE
60S ribosomal protein L13, putative OS=Plasmodium falciparum (isolate 3D7) GN=PF10_0043 PE=4 SV=1	Q8IJZ7	LGTLSSR	TMT6plex (+229)	2	FALSE	11.76	33.831	9.74	13.61	13.492	-0.1185	-0.09581	0.935747	13.427	13.421	-0.005558	0.114921	1.08292	13.607	13.444	-0.163	-0.05353	0.963576	481.795	961.576	2	9.82159e-05	0.102034	UL01429LS_mascot-10902-12488_12488	FALSE
60S ribosomal protein L13, putative OS=Plasmodium falciparum (isolate 3D7) GN=PF10_0043 PE=4 SV=1	Q8IJZ7	LGTLSSR	TMT6plex (+229)	2	FALSE	8.81	33.9146	5.39	13.58	13.507	-0.07312	-0.09581	0.935747	13.249	13.485	0.2354	0.114921	1.08292	13.562	13.618	0.05594	-0.05353	0.963576	481.795	961.576	2	0.000342357	0.355664	UL01429LS_mascot-10977-12571_12571	FALSE
60S ribosomal protein L13, putative OS=Plasmodium falciparum (isolate 3D7) GN=PF10_0043 PE=4 SV=1	Q8IJZ7	QVLENFGYA	TMT6plex (+229)	1	FALSE	9.68	28.7448	9.68	13.667	13.478	-0.1892	-0.1892	0.877092	13.514	13.507	-0.007278	-0.007278	0.994968	13.419	13.415	-0.004254	-0.004254	0.997056	635.337	1268.66	2	0.000220286	0.173499	UL01429LS_mascot-84450-19852_19852	FALSE
60S ribosomal protein L13, putative OS=Plasmodium falciparum (isolate 3D7) GN=PF10_0043 PE=4 SV=1	Q8IJZ7	TEALNLINPEQR	TMT6plex (+229)	6	FALSE	69.38	31.5594	62.06	13.475	13.63	0.1557	0.0023	1.0016	13.343	13.437	0.09416	0.004025	1.00279	13.659	13.457	-0.2014	-0.062203	0.9578	813.954	1625.89	2	0.000708567	0.435532	UL01429LS_mascot-18014-20313_20313	FALSE
60S ribosomal protein L13, putative OS=Plasmodium falciparum (isolate 3D7) GN=PF10_0043 PE=4 SV=1	Q8IJZ7	TEALNLINPEQR	TMT6plex (+229)	6	FALSE	64.25	31.486	57.33	13.597	13.644	0.0463	0.0023	1.0016	13.365	13.3	-0.06512	0.004025	1.00279	13.608	13.486	-0.1218	-0.062203	0.9578	813.954	1625.89	2	2.38544e-05	0.0146625	UL01429LS_mascot-18064-20368_20368	FALSE
60S ribosomal protein L13, putative OS=Plasmodium falciparum (isolate 3D7) GN=PF10_0043 PE=4 SV=1	Q8IJZ7	TEALNLINPEQR	TMT6plex (+229)	6	FALSE	57.55	31.5503	52.29	13.603	13.575	-0.02786	0.0023	1.0016	13.516	13.137	-0.3794	0.004025	1.00279	13.541	13.628	0.08728	-0.062203	0.9578	813.954	1625.89	2	0.000342357	0.210435	UL01429LS_mascot-41272-18123_18123	FALSE
60S ribosomal protein L13, putative OS=Plasmodium falciparum (isolate 3D7) GN=PF10_0043 PE=4 SV=1	Q8IJZ7	TEALNLINPEQR	TMT6plex (+229)	6	FALSE	53.17	31.5594	47.29	13.557	13.589	0.03246	0.0023	1.0016	13.354	13.399	0.04518	0.004025	1.00279	13.451	13.651	0.2	-0.062203	0.9578	813.954	1625.89	2	0.000830638	0.510565	UL01429LS_mascot-41234-18081_18081	FALSE
60S ribosomal protein L13, putative OS=Plasmodium falciparum (isolate 3D7) GN=PF10_0043 PE=4 SV=1	Q8IJZ7	TEALNLINPEQR	TMT6plex (+229)	6	FALSE	52.13	31.5594	46.4	13.634	13.542	-0.09276	0.0023	1.0016	13.388	13.35	-0.03713	0.004025	1.00279	13.545	13.542	-0.002606	-0.062203	0.9578	813.954	1625.89	2	0.000708567	0.435532	UL01429LS_mascot-17977-20272_20272	FALSE
60S ribosomal protein L13, putative OS=Plasmodium falciparum (isolate 3D7) GN=PF10_0043 PE=4 SV=1	Q8IJZ7	TEALNLINPEQR	TMT6plex (+229)	6	FALSE	22.36	31.5564	22.36	13.833	13.635	-0.1985	0.0023	1.0016	13.535	13.61	0.07492	0.004025	1.00279	13.364	13.023	-0.341	-0.062203	0.9578	813.955	1625.89	2	0.000756276	0.464857	UL01429LS_mascot-192353-18584_18584	FALSE
60S ribosomal protein L13, putative OS=Plasmodium falciparum (isolate 3D7) GN=PF10_0043 PE=4 SV=1	Q8IJZ7	VGWNYDTLVK	TMT6plex (+229), TMT6plex (+229)	2	FALSE	25.57	31.1594	25.57	13.508	13.499	-0.009047	-0.251974	0.839747	13.37	13.342	-0.02756	0.06042	1.04277	13.61	13.671	0.06084	-0.06973	0.952816	826.974	1651.93	2	0.000390065	0.235982	UL01429LS_mascot-19794-22272_22272	FALSE
60S ribosomal protein L13, putative OS=Plasmodium falciparum (isolate 3D7) GN=PF10_0043 PE=4 SV=1	Q8IJZ7	VGWNYDTLVK	TMT6plex (+229), TMT6plex (+229)	2	FALSE	11.98	31.1628	10.08	13.744	13.25	-0.4949	-0.251974	0.839747	13.379	13.527	0.1484	0.06042	1.04277	13.65	13.45	-0.2003	-0.06973	0.952816	826.975	1651.93	2	0.000512136	0.309833	UL01429LS_mascot-84211-19587_19587	FALSE
60S ribosomal protein L13, putative OS=Plasmodium falciparum (isolate 3D7) GN=PF10_0043 PE=4 SV=1	Q8IJZ7	VNNLNEK	TMT6plex (+229), TMT6plex (+229)	1	FALSE	27.58	29.5856	18.14	13.563	13.735	0.1722	0.1722	1.12678	13.373	13.316	-0.05659	-0.05659	0.961534	13.611	13.403	-0.2081	-0.2081	0.865677	644.885	1287.76	2	0.000512136	0.397385	UL01429LS_mascot-10772-12345_12345	FALSE
60S ribosomal protein L13, putative OS=Plasmodium falciparum (isolate 3D7) GN=PF10_0043 PE=4 SV=1	Q8IJZ7	YVLPSALR	TMT6plex (+229)	2	FALSE	22.46	29.8632	22.1	13.589	13.511	-0.07793	-0.02554	0.982453	13.29	13.462	0.1715	0.16805	1.12354	13.483	13.666	0.1825	0.12817	1.09291	574.355	1146.7	2	0.000464427	0.404658	UL01429LS_mascot-17397-19634_19634	FALSE
60S ribosomal protein L13, putative OS=Plasmodium falciparum (isolate 3D7) GN=PF10_0043 PE=4 SV=1	Q8IJZ7	YVLPSALR	TMT6plex (+229)	2	FALSE	11.82	30.013	11.82	13.516	13.543	0.02685	-0.02554	0.982453	13.294	13.458	0.1646	0.16805	1.12354	13.558	13.632	0.07384	0.12817	1.09291	574.355	1146.7	2	2.38544e-05	0.0207844	UL01429LS_mascot-17361-19594_19594	FALSE
60S ribosomal protein L14, putative OS=Plasmodium falciparum (isolate 3D7) GN=PF14_0296 PE=4 SV=1	Q8ILE8	FQVYFAK	TMT6plex (+229), TMT6plex (+229)	1	FALSE	31.72	29.7727	31.72	10.315	10.179	-0.1358	-0.1358	0.910165	9.9458	10.918	0.9727	0.9727	1.96251	10.262	10.219	-0.04344	-0.04344	0.970338	680.905	1359.8	2	9.82159e-05	0.072175	UL01429LS_mascot-42802-19808_19808	FALSE
60S ribosomal protein L14, putative OS=Plasmodium falciparum (isolate 3D7) GN=PF14_0296 PE=4 SV=1	Q8ILE8	LcFIVDIVTITR	TMT6plex (+229), Carbamidomethyl (+57)	4	FALSE	31.66	31.0037	31.66	9.7359	10.457	0.7208	0.173385	1.1277	10.381	10.664	0.2832	0.16941	1.1246	10.313	10.289	-0.0237	0.2022	1.15045	839.992	1677.97	2	0.000512136	0.305028	UL01429LS_mascot-46172-23617_23617	FALSE
60S ribosomal protein L14, putative OS=Plasmodium falciparum (isolate 3D7) GN=PF14_0296 PE=4 SV=1	Q8ILE8	LcFIVDIVTITR	TMT6plex (+229), Carbamidomethyl (+57)	4	FALSE	28.12	31.1793	27.17	10.358	10.317	-0.04103	0.173385	1.1277	9.7671	10.278	0.5113	0.16941	1.1246	10.41	10.709	0.2991	0.2022	1.15045	839.993	1677.97	2	0.00124456	0.741259	UL01429LS_mascot-46148-23586_23586	FALSE
60S ribosomal protein L14, putative OS=Plasmodium falciparum (isolate 3D7) GN=PF14_0296 PE=4 SV=1	Q8ILE8	LcFIVDIVTITR	TMT6plex (+229), Carbamidomethyl (+57)	4	FALSE	17.11	31.0209	17.11	11.015	9.9022	-1.113	0.173385	1.1277	10.107	9.7763	-0.3304	0.16941	1.1246	10.254	10.785	0.5303	0.2022	1.15045	839.992	1677.97	2	0.000634206	0.377733	UL01429LS_mascot-46194-23647_23647	FALSE
60S ribosomal protein L14, putative OS=Plasmodium falciparum (isolate 3D7) GN=PF14_0296 PE=4 SV=1	Q8ILE8	LcFIVDIVTITR	TMT6plex (+229), Carbamidomethyl (+57)	4	FALSE	16.39	31.0415	13.89	10.009	10.396	0.3878	0.173385	1.1277	9.9793	10.035	0.05562	0.16941	1.1246	10.657	10.763	0.1053	0.2022	1.15045	839.992	1677.97	2	0.000586497	0.349318	UL01429LS_mascot-46125-23556_23556	FALSE
60S ribosomal protein L14, putative OS=Plasmodium falciparum (isolate 3D7) GN=PF14_0296 PE=4 SV=1	Q8ILE8	VIVDGAFITGVPR	TMT6plex (+229)	2	FALSE	66.02	30.4493	58.35	10.45	10.383	-0.06652	-0.029922	0.979473	10.012	10.11	0.0978	0.11855	1.08564	10.387	10.497	0.1105	0.0384	1.02697	786.969	1571.92	2	0.000390065	0.247986	UL01429LS_mascot-20162-22676_22676	FALSE
60S ribosomal protein L14, putative OS=Plasmodium falciparum (isolate 3D7) GN=PF14_0296 PE=4 SV=1	Q8ILE8	VIVDGAFITGVPR	TMT6plex (+229)	2	FALSE	40.36	29.7909	33.53	10.464	10.47	0.006676	-0.029922	0.979473	10.034	10.174	0.1393	0.11855	1.08564	10.365	10.332	-0.0337	0.0384	1.02697	786.969	1571.92	2	9.82159e-05	0.0624413	UL01429LS_mascot-20194-22712_22712	FALSE
60S ribosomal protein L14, putative OS=Plasmodium falciparum (isolate 3D7) GN=PF14_0296 PE=4 SV=1	Q8ILE8	VLEEFNNSK	TMT6plex (+229), TMT6plex (+229)	8	FALSE	53.92	31.6761	47.58	10.415	10.551	0.1352	0.04827	1.03402	10.069	10.188	0.1192	0.12355	1.08941	10.27	10.346	0.07568	0.05612	1.03967	769.435	1536.86	2	0.000512136	0.333018	UL01429LS_mascot-171083-18094_18094	FALSE
60S ribosomal protein L14, putative OS=Plasmodium falciparum (isolate 3D7) GN=PF14_0296 PE=4 SV=1	Q8ILE8	VLEEFNNSK	TMT6plex (+229), TMT6plex (+229)	8	FALSE	53.5	31.7143	48.7	10.412	10.431	0.01877	0.04827	1.03402	10.079	10.207	0.1279	0.12355	1.08941	10.283	10.428	0.1449	0.05612	1.03967	769.435	1536.86	2	0.000634206	0.412394	UL01429LS_mascot-171124-18139_18139	FALSE
60S ribosomal protein L14, putative OS=Plasmodium falciparum (isolate 3D7) GN=PF14_0296 PE=4 SV=1	Q8ILE8	VLEEFNNSK	TMT6plex (+229), TMT6plex (+229)	8	FALSE	51.41	31.6761	46.17	10.438	10.389	-0.04951	0.04827	1.03402	10.036	10.29	0.2545	0.12355	1.08941	10.349	10.337	-0.01176	0.05612	1.03967	769.435	1536.86	2	0.000512136	0.333018	UL01429LS_mascot-171044-18051_18051	FALSE
60S ribosomal protein L14, putative OS=Plasmodium falciparum (isolate 3D7) GN=PF14_0296 PE=4 SV=1	Q8ILE8	VLEEFNNSK	TMT6plex (+229), TMT6plex (+229)	8	FALSE	45.2	31.9089	40.47	10.466	10.543	0.07777	0.04827	1.03402	10.161	9.9727	-0.1881	0.12355	1.08941	10.33	10.367	0.03656	0.05612	1.03967	769.435	1536.85	2	0.000830638	0.540125	UL01429LS_mascot-17450-19692_19692	FALSE
60S ribosomal protein L14, putative OS=Plasmodium falciparum (isolate 3D7) GN=PF14_0296 PE=4 SV=1	Q8ILE8	VLEEFNNSK	TMT6plex (+229), TMT6plex (+229)	8	FALSE	39.94	31.9451	35.54	10.202	10.456	0.2542	0.04827	1.03402	10.15	10.133	-0.01629	0.12355	1.08941	10.468	10.43	-0.03807	0.05612	1.03967	769.435	1536.85	2	0.000342357	0.222618	UL01429LS_mascot-17489-19735_19735	FALSE
60S ribosomal protein L14, putative OS=Plasmodium falciparum (isolate 3D7) GN=PF14_0296 PE=4 SV=1	Q8ILE8	VLEEFNNSK	TMT6plex (+229), TMT6plex (+229)	8	FALSE	30.61	31.685	29.64	10.263	10.455	0.1919	0.04827	1.03402	10.146	10.16	0.01352	0.12355	1.08941	10.432	10.383	-0.04818	0.05612	1.03967	769.435	1536.86	2	0.000390065	0.253641	UL01429LS_mascot-211475-17953_17953	FALSE
60S ribosomal protein L14, putative OS=Plasmodium falciparum (isolate 3D7) GN=PF14_0296 PE=4 SV=1	Q8ILE8	VLEEFNNSK	TMT6plex (+229), TMT6plex (+229)	8	FALSE	15.79	31.7202	15.79	10.44	10.37	-0.06957	0.04827	1.03402	9.8898	10.285	0.3948	0.12355	1.08941	10.298	10.556	0.2579	0.05612	1.03967	769.435	1536.86	2	0.000145925	0.094888	UL01429LS_mascot-40802-17605_17605	FALSE
60S ribosomal protein L14, putative OS=Plasmodium falciparum (isolate 3D7) GN=PF14_0296 PE=4 SV=1	Q8ILE8	VLEEFNNSK	TMT6plex (+229), TMT6plex (+229)	8	FALSE	8.98	31.9229	5.85	10.293	10.282	-0.01103	0.04827	1.03402	10.057	10.316	0.2581	0.12355	1.08941	10.337	10.554	0.2163	0.05612	1.03967	769.435	1536.86	2	9.82159e-05	0.0638652	UL01429LS_mascot-40753-17551_17551	FALSE
60S ribosomal protein L17, putative OS=Plasmodium falciparum (isolate 3D7) GN=PF13_0268 PE=3 SV=1	Q8IDI5	EFNHTQGR	TMT6plex (+229)	2	FALSE	15.39	29.2891	15.39	12.973	12.867	-0.1055	0.07175	1.05099	12.706	12.609	-0.09743	-0.03783	0.974119	12.98	12.711	-0.2694	-0.113555	0.924308	406.546	1216.62	3	0.0008649	0.710318	UL01429LS_mascot-1676-2327_2327	FALSE
60S ribosomal protein L17, putative OS=Plasmodium falciparum (isolate 3D7) GN=PF13_0268 PE=3 SV=1	Q8IDI5	EFNHTQGR	TMT6plex (+229)	2	FALSE	15.38	29.248	14.84	12.685	12.934	0.249	0.07175	1.05099	12.779	12.801	0.02177	-0.03783	0.974119	12.802	12.845	0.04229	-0.113555	0.924308	406.546	1216.62	3	4.09255e-05	0.033611	UL01429LS_mascot-1709-2364_2364	FALSE
60S ribosomal protein L17, putative OS=Plasmodium falciparum (isolate 3D7) GN=PF13_0268 PE=3 SV=1	Q8IDI5	FLLNILDNVQANAESR	TMT6plex (+229)	1	FALSE	33.85	33.1429	29.44	12.863	13.087	0.2245	0.2245	1.16837	12.695	12.409	-0.2864	-0.2864	0.819946	12.701	13.091	0.3903	0.3903	1.31067	1023.56	2045.11	2	0.000708567	0.346299	UL01429LS_mascot-87152-22965_22965	FALSE
60S ribosomal protein L17, putative OS=Plasmodium falciparum (isolate 3D7) GN=PF13_0268 PE=3 SV=1	Q8IDI5	KYLNDVIEK	TMT6plex (+229), TMT6plex (+229), TMT6plex (+229)	2	FALSE	14.12	28.8081	0.87	12.712	12.694	-0.01814	-0.11897	0.920845	12.553	12.943	0.3895	0.04055	1.02851	13.004	12.939	-0.06431	-0.063715	0.956797	603.708	1808.1	3	0.00062076	0.34313	UL01429LS_mascot-82063-17186_17186	FALSE
60S ribosomal protein L17, putative OS=Plasmodium falciparum (isolate 3D7) GN=PF13_0268 PE=3 SV=1	Q8IDI5	KYLNDVIEK	TMT6plex (+229), TMT6plex (+229), TMT6plex (+229)	2	FALSE	13.72	28.8195	5.82	13.108	12.888	-0.2198	-0.11897	0.920845	12.646	12.338	-0.3084	0.04055	1.02851	12.965	12.902	-0.06312	-0.063715	0.956797	603.707	1808.1	3	0.00194272	1.07385	UL01429LS_mascot-81993-17108_17108	FALSE
60S ribosomal protein L17, putative OS=Plasmodium falciparum (isolate 3D7) GN=PF13_0268 PE=3 SV=1	Q8IDI5	LIHVmVNK	TMT6plex (+229), Oxidation (+16), TMT6plex (+229)	1	FALSE	11.05	29.3802	11.05	12.662	12.921	0.2587	0.2587	1.1964	12.575	12.636	0.06098	0.06098	1.04317	12.873	13.178	0.3047	0.3047	1.23516	476.632	1426.87	3	0.000294768	0.206437	UL01429LS_mascot-38926-15540_15540	FALSE
60S ribosomal protein L17, putative OS=Plasmodium falciparum (isolate 3D7) GN=PF13_0268 PE=3 SV=1	Q8IDI5	LIHVMVNK	TMT6plex (+229), TMT6plex (+229)	2	FALSE	30.37	26.2634	30.37	12.901	12.618	-0.283	-0.02095	0.985583	12.473	12.873	0.4003	0.08335	1.05948	13.003	12.978	-0.02509	-0.511295	0.701592	471.3	1410.88	3	0.000325285	0.230391	UL01429LS_mascot-40121-16856_16856	FALSE
60S ribosomal protein L17, putative OS=Plasmodium falciparum (isolate 3D7) GN=PF13_0268 PE=3 SV=1	Q8IDI5	LIHVMVNK	TMT6plex (+229), TMT6plex (+229)	2	FALSE	27.16	26.4836	27.16	12.867	13.108	0.2411	-0.02095	0.985583	12.868	12.635	-0.2336	0.08335	1.05948	13.183	12.185	-0.9975	-0.511295	0.701592	471.3	1410.88	3	0.000599944	0.424924	UL01429LS_mascot-40162-16901_16901	FALSE
60S ribosomal protein L17, putative OS=Plasmodium falciparum (isolate 3D7) GN=PF13_0268 PE=3 SV=1	Q8IDI5	LNISNQNR	TMT6plex (+229)	2	FALSE	20.72	29.35	17.36	12.903	12.926	0.02305	0.0083645	1.00581	12.629	12.741	0.1123	0.02552	1.01785	12.9	12.747	-0.1534	-0.1589	0.895708	594.338	1186.66	2	9.82159e-05	0.0826964	UL01429LS_mascot-8892-10276_10276	FALSE
60S ribosomal protein L17, putative OS=Plasmodium falciparum (isolate 3D7) GN=PF13_0268 PE=3 SV=1	Q8IDI5	LNISNQNR	TMT6plex (+229)	2	FALSE	20.38	29.35	16.66	12.909	12.902	-0.006321	0.0083645	1.00581	12.839	12.778	-0.06126	0.02552	1.01785	12.791	12.627	-0.1644	-0.1589	0.895708	594.339	1186.66	2	0.000390065	0.328429	UL01429LS_mascot-8939-10328_10328	FALSE
60S ribosomal protein L17, putative OS=Plasmodium falciparum (isolate 3D7) GN=PF13_0268 PE=3 SV=1	Q8IDI5	NTYEAAR	TMT6plex (+229)	2	FALSE	17.79	25.0106	10.34	12.748	12.914	0.1659	0.115925	1.08367	12.676	12.631	-0.04496	-0.07373	0.950178	12.961	12.916	-0.04539	-0.054155	0.963158	527.28	1052.55	2	0.000390065	0.370238	UL01429LS_mascot-2461-3195_3195	FALSE
60S ribosomal protein L17, putative OS=Plasmodium falciparum (isolate 3D7) GN=PF13_0268 PE=3 SV=1	Q8IDI5	NTYEAAR	TMT6plex (+229)	2	FALSE	14.66	25	12.75	12.74	12.806	0.06595	0.115925	1.08367	12.8	12.698	-0.1025	-0.07373	0.950178	12.932	12.869	-0.06292	-0.054155	0.963158	527.28	1052.55	2	0.000342357	0.324955	UL01429LS_mascot-2422-3152_3152	FALSE
60S ribosomal protein L17, putative OS=Plasmodium falciparum (isolate 3D7) GN=PF13_0268 PE=3 SV=1	Q8IDI5	SLLsNAEK	TMT6plex (+229), Phospho (+80), TMT6plex (+229)	2	TRUE	32.35	30.9096	19.37	12.749	13.061	0.3119	0.2983	1.22969	12.744	12.924	0.1797	0.26015	1.1976	12.585	12.783	0.1972	0.204	1.15189	700.385	1398.75	2	0.00234319	1.67399	UL01429LS_mascot-230090-17063_17063	FALSE
60S ribosomal protein L17, putative OS=Plasmodium falciparum (isolate 3D7) GN=PF13_0268 PE=3 SV=1	Q8IDI5	SLLsNAEK	TMT6plex (+229), Phospho (+80), TMT6plex (+229)	2	TRUE	30.44	30.7882	13.75	12.714	12.999	0.2847	0.2983	1.22969	12.742	13.083	0.3406	0.26015	1.1976	12.549	12.76	0.2108	0.204	1.15189	700.385	1398.76	2	0.00283147	2.02282	UL01429LS_mascot-230059-17026_17026	FALSE
60S ribosomal protein L17, putative OS=Plasmodium falciparum (isolate 3D7) GN=PF13_0268 PE=3 SV=1	Q8IDI5	SLLSNAEK	TMT6plex (+229), TMT6plex (+229)	2	FALSE	32.71	30.1072	12.77	12.895	13.016	0.1209	0.00655	1.00455	12.684	12.697	0.01244	0.09892	1.07097	12.846	12.708	-0.1379	-0.080365	0.945818	660.4	1318.79	2	0.000145925	0.110566	UL01429LS_mascot-14822-16801_16801	FALSE
60S ribosomal protein L17, putative OS=Plasmodium falciparum (isolate 3D7) GN=PF13_0268 PE=3 SV=1	Q8IDI5	SLLSNAEK	TMT6plex (+229), TMT6plex (+229)	2	FALSE	18.94	30.1072	7.93	12.902	12.794	-0.1078	0.00655	1.00455	12.642	12.827	0.1854	0.09892	1.07097	12.851	12.828	-0.02283	-0.080365	0.945818	660.4	1318.79	2	2.38544e-05	0.0180743	UL01429LS_mascot-38469-15036_15036	FALSE
60S ribosomal protein L17, putative OS=Plasmodium falciparum (isolate 3D7) GN=PF13_0268 PE=3 SV=1	Q8IDI5	YLNDVIEK	TMT6plex (+229), TMT6plex (+229)	1	FALSE	37.57	29.9695	20.99	12.78	12.856	0.07614	0.07614	1.05419	12.561	12.61	0.04909	0.04909	1.03461	13.056	12.981	-0.07506	-0.07506	0.949303	726.43	1450.84	2	0.000878347	0.604984	UL01429LS_mascot-82779-17984_17984	FALSE
60S ribosomal protein L18 OS=Plasmodium falciparum (isolate 3D7) GN=MAL13P1.209 PE=3 SV=1	C0H5G3	LYNFLAR	TMT6plex (+229)	1	FALSE	27.52	28.1425	25.28	13.154	13.237	0.08263	0.08263	1.05895	13.098	13.041	-0.05718	-0.05718	0.961141	13.362	13.285	-0.07651	-0.07651	0.948349	563.334	1124.65	2	0.000830638	0.737911	UL01429LS_mascot-19632-22093_22093	FALSE
60S ribosomal protein L18 OS=Plasmodium falciparum (isolate 3D7) GN=MAL13P1.209 PE=3 SV=1	C0H5G3	RIEDAGGEcLTFDQLALK	TMT6plex (+229), Carbamidomethyl (+57), TMT6plex (+229)	1	FALSE	38.77	33.5064	33.58	13.628	12.852	-0.7755	-0.7755	0.584186	13.077	13.152	0.07463	0.07463	1.05309	13.237	13.231	-0.005311	-0.005311	0.996325	832.118	2493.33	3	0.00110904	0.444623	UL01429LS_mascot-84313-19700_19700	FALSE
60S ribosomal protein L18 OS=Plasmodium falciparum (isolate 3D7) GN=MAL13P1.209 PE=3 SV=1	C0H5G3	TNANFNK	TMT6plex (+229), TMT6plex (+229)	3	FALSE	20.17	28.8649	16.61	13.202	13.318	0.1158	0.06852	1.04864	13.057	13.112	0.05444	0.05444	1.03846	13.274	13.214	-0.06011	-0.05953	0.959577	633.864	1265.71	2	0.000464427	0.366637	UL01429LS_mascot-9848-11328_11328	FALSE
60S ribosomal protein L18 OS=Plasmodium falciparum (isolate 3D7) GN=MAL13P1.209 PE=3 SV=1	C0H5G3	TNANFNK	TMT6plex (+229), TMT6plex (+229)	3	FALSE	18.45	29.9078	15.87	13.28	13.288	0.007902	0.06852	1.04864	13.001	13.043	0.04285	0.05444	1.03846	13.22	13.345	0.1252	-0.05953	0.959577	633.864	1265.71	2	0.000634206	0.500667	UL01429LS_mascot-9899-11384_11384	FALSE
60S ribosomal protein L18 OS=Plasmodium falciparum (isolate 3D7) GN=MAL13P1.209 PE=3 SV=1	C0H5G3	TNANFNK	TMT6plex (+229), TMT6plex (+229)	3	FALSE	18.44	28.8649	13.57	13.298	13.367	0.06852	0.06852	1.04864	12.952	13.033	0.08128	0.05444	1.03846	13.293	13.234	-0.05953	-0.05953	0.959577	633.864	1265.71	2	0.000464427	0.366637	UL01429LS_mascot-9935-11424_11424	FALSE
60S ribosomal protein L18a OS=Plasmodium falciparum (isolate 3D7) GN=PF13_0224 PE=3 SV=1	Q8IDS6	ASSINIIR	TMT6plex (+229)	1	FALSE	23.7	26.9548	19.44	11.713	11.73	0.01702	0.01702	1.01187	11.564	11.574	0.01035	0.01035	1.0072	11.695	11.777	0.0815	0.0815	1.05812	551.843	1101.67	2	0.000145925	0.132337	UL01429LS_mascot-14497-16443_16443	FALSE
60S ribosomal protein L18a OS=Plasmodium falciparum (isolate 3D7) GN=PF13_0224 PE=3 SV=1	Q8IDS6	EGAIAQLYSEMAGR	TMT6plex (+229)	1	FALSE	30.67	31.5836	24.42	11.863	11.697	-0.1661	-0.1661	0.891249	11.511	11.372	-0.1394	-0.1394	0.907897	11.864	11.747	-0.1164	-0.1164	0.922487	862.946	1723.88	2	0.000145925	0.0845997	UL01429LS_mascot-43979-21102_21102	FALSE
60S ribosomal protein L18a OS=Plasmodium falciparum (isolate 3D7) GN=PF13_0224 PE=3 SV=1	Q8IDS6	FPALHLPTLQK	TMT6plex (+229), TMT6plex (+229)	3	FALSE	27.9	29.058	23.43	12.025	11.605	-0.42	-0.42	0.747425	11.496	11.446	-0.04965	-0.04965	0.966171	11.852	11.631	-0.2212	0.0735	1.05227	575.027	1722.06	3	0.000193513	0.112308	UL01429LS_mascot-20354-22888_22888	FALSE
60S ribosomal protein L18a OS=Plasmodium falciparum (isolate 3D7) GN=PF13_0224 PE=3 SV=1	Q8IDS6	FPALHLPTLQK	TMT6plex (+229), TMT6plex (+229)	3	FALSE	27.78	28.6806	24.78	11.91	11.342	-0.5685	-0.42	0.747425	11.69	11.892	0.2023	-0.04965	0.966171	11.438	11.781	0.3426	0.0735	1.05227	575.027	1722.06	3	0.000376619	0.218575	UL01429LS_mascot-20317-22847_22847	FALSE
60S ribosomal protein L18a OS=Plasmodium falciparum (isolate 3D7) GN=PF13_0224 PE=3 SV=1	Q8IDS6	FPALHLPTLQK	TMT6plex (+229), TMT6plex (+229)	3	FALSE	25.03	29.058	21.52	11.561	11.632	0.07161	-0.42	0.747425	11.794	11.249	-0.5446	-0.04965	0.966171	11.872	11.946	0.0735	0.0735	1.05227	575.027	1722.06	3	0.000905119	0.525296	UL01429LS_mascot-20394-22932_22932	FALSE
60S ribosomal protein L18a OS=Plasmodium falciparum (isolate 3D7) GN=PF13_0224 PE=3 SV=1	Q8IDS6	IDNSLNTNIHQYHIVGR	TMT6plex (+229)	2	FALSE	53.06	33.2818	52.02	11.447	11.677	0.2297	0.157135	1.11507	11.828	11.449	-0.3785	-0.2416	0.845807	12.007	11.645	-0.3622	-0.26515	0.832112	741.732	2222.17	3	0.00194272	0.873845	UL01429LS_mascot-16314-18442_18442	FALSE
60S ribosomal protein L18a OS=Plasmodium falciparum (isolate 3D7) GN=PF13_0224 PE=3 SV=1	Q8IDS6	IDNSLNTNIHQYHIVGR	TMT6plex (+229)	2	FALSE	26.45	33.3686	23.28	11.469	11.554	0.08457	0.157135	1.11507	11.674	11.57	-0.1047	-0.2416	0.845807	11.977	11.809	-0.1681	-0.26515	0.832112	741.733	2222.18	3	0.000294768	0.132588	UL01429LS_mascot-16352-18484_18484	FALSE
60S ribosomal protein L18a OS=Plasmodium falciparum (isolate 3D7) GN=PF13_0224 PE=3 SV=1	Q8IDS6	ISEISSSLVR	TMT6plex (+229)	4	FALSE	48.51	31.9756	39.42	11.717	11.706	-0.01139	0.08492	1.06063	11.457	11.59	0.1326	-0.0148	0.989794	11.824	11.76	-0.0649	-0.025817	0.982264	660.391	1318.77	2	0.000512136	0.388048	UL01429LS_mascot-17963-20257_20257	FALSE
60S ribosomal protein L18a OS=Plasmodium falciparum (isolate 3D7) GN=PF13_0224 PE=3 SV=1	Q8IDS6	ISEISSSLVR	TMT6plex (+229)	4	FALSE	37.7	31.9756	35.53	11.641	11.847	0.2059	0.08492	1.06063	11.517	11.475	-0.04174	-0.0148	0.989794	11.79	11.785	-0.004814	-0.025817	0.982264	660.39	1318.77	2	0.000390065	0.295555	UL01429LS_mascot-18004-20302_20302	FALSE
60S ribosomal protein L18a OS=Plasmodium falciparum (isolate 3D7) GN=PF13_0224 PE=3 SV=1	Q8IDS6	ISEISSSLVR	TMT6plex (+229)	4	FALSE	34.84	31.9756	34.67	11.608	11.707	0.0989	0.08492	1.06063	11.482	11.494	0.01214	-0.0148	0.989794	11.863	11.901	0.03774	-0.025817	0.982264	660.39	1318.77	2	0.000390065	0.295555	UL01429LS_mascot-17922-20212_20212	FALSE
60S ribosomal protein L18a OS=Plasmodium falciparum (isolate 3D7) GN=PF13_0224 PE=3 SV=1	Q8IDS6	ISEISSSLVR	TMT6plex (+229)	4	FALSE	7.42	31.9838	5.82	11.565	11.635	0.07094	0.08492	1.06063	11.647	11.473	-0.1731	-0.0148	0.989794	11.89	11.843	-0.04682	-0.025817	0.982264	660.39	1318.77	2	9.82159e-05	0.0744188	UL01429LS_mascot-41183-18025_18025	FALSE
60S ribosomal protein L18a OS=Plasmodium falciparum (isolate 3D7) GN=PF13_0224 PE=3 SV=1	Q8IDS6	TGTHNMYK	TMT6plex (+229), TMT6plex (+229)	1	FALSE	8.03	30.103	8.03	11.149	11.766	0.6167	0.6167	1.53336	11.667	11.86	0.193	0.193	1.14314	11.89	11.722	-0.1678	-0.1678	0.890199	470.592	1408.75	3	0.000599944	0.425564	UL01429LS_mascot-30930-6690_6690	FALSE
60S ribosomal protein L19, putative OS=Plasmodium falciparum (isolate 3D7) GN=PFF0700c PE=4 SV=1	C6KSY6	AIADQLEAK	TMT6plex (+229), TMT6plex (+229)	7	FALSE	57.72	31.0106	50.14	11.191	11.162	-0.02921	0.09188	1.06576	10.794	10.898	0.1034	0.04457	1.03138	11.026	11.09	0.06324	0.05064	1.03572	708.927	1415.84	2	0.000586497	0.413946	UL01429LS_mascot-39749-16447_16447	FALSE
60S ribosomal protein L19, putative OS=Plasmodium falciparum (isolate 3D7) GN=PFF0700c PE=4 SV=1	C6KSY6	AIADQLEAK	TMT6plex (+229), TMT6plex (+229)	7	FALSE	57.21	31.0106	49.04	11.063	11.194	0.1309	0.09188	1.06576	10.928	10.895	-0.0331	0.04457	1.03138	11.101	10.98	-0.1215	0.05064	1.03572	708.927	1415.84	2	0.000464427	0.327789	UL01429LS_mascot-16324-18453_18453	FALSE
60S ribosomal protein L19, putative OS=Plasmodium falciparum (isolate 3D7) GN=PFF0700c PE=4 SV=1	C6KSY6	AIADQLEAK	TMT6plex (+229), TMT6plex (+229)	7	FALSE	54.59	31.0106	47.94	11.053	11.145	0.09188	0.09188	1.06576	10.827	10.911	0.08388	0.04457	1.03138	11.035	11.189	0.1537	0.05064	1.03572	708.927	1415.84	2	0.000586497	0.413946	UL01429LS_mascot-39709-16403_16403	FALSE
60S ribosomal protein L19, putative OS=Plasmodium falciparum (isolate 3D7) GN=PFF0700c PE=4 SV=1	C6KSY6	AIADQLEAK	TMT6plex (+229), TMT6plex (+229)	7	FALSE	54.48	30.86	49.19	11.136	11.146	0.009301	0.09188	1.06576	10.935	10.947	0.01179	0.04457	1.03138	11.004	10.992	-0.01245	0.05064	1.03572	708.926	1415.84	2	0.00119685	0.844728	UL01429LS_mascot-16286-18411_18411	FALSE
60S ribosomal protein L19, putative OS=Plasmodium falciparum (isolate 3D7) GN=PFF0700c PE=4 SV=1	C6KSY6	AIADQLEAK	TMT6plex (+229), TMT6plex (+229)	7	FALSE	30.53	31.0106	22.94	10.922	11.14	0.2182	0.09188	1.06576	10.918	10.962	0.04457	0.04457	1.03138	11.097	11.123	0.02632	0.05064	1.03572	708.927	1415.84	2	9.82159e-05	0.0693201	UL01429LS_mascot-39792-16494_16494	FALSE
60S ribosomal protein L19, putative OS=Plasmodium falciparum (isolate 3D7) GN=PFF0700c PE=4 SV=1	C6KSY6	AIADQLEAK	TMT6plex (+229), TMT6plex (+229)	7	FALSE	13.69	30.9517	13.69	11.132	11.246	0.1141	0.09188	1.06576	10.769	11.253	0.4844	0.04457	1.03138	10.855	10.905	0.05064	0.05064	1.03572	708.927	1415.84	2	0.000708567	0.500102	UL01429LS_mascot-60189-14916_14916	FALSE
60S ribosomal protein L19, putative OS=Plasmodium falciparum (isolate 3D7) GN=PFF0700c PE=4 SV=1	C6KSY6	AIADQLEAK	TMT6plex (+229), TMT6plex (+229)	7	FALSE	6.9	31.0106	6.38	11.635	10.664	-0.971	0.09188	1.06576	11.117	11.018	-0.09945	0.04457	1.03138	10.67	11.056	0.386	0.05064	1.03572	708.927	1415.84	2	0.000220286	0.155476	UL01429LS_mascot-60155-14878_14878	FALSE
60S ribosomal protein L19, putative OS=Plasmodium falciparum (isolate 3D7) GN=PFF0700c PE=4 SV=1	C6KSY6	HLYHSFYLK	TMT6plex (+229), TMT6plex (+229)	3	FALSE	14.66	30.9096	14.48	11.147	10.997	-0.15	0.1918	1.14219	10.48	11.144	0.6639	0.5348	1.44874	11.215	11.177	-0.03831	-0.1352	0.910544	417.243	1664.94	4	0.000857531	0.514739	UL01429LS_mascot-39510-16184_16184	FALSE
60S ribosomal protein L19, putative OS=Plasmodium falciparum (isolate 3D7) GN=PFF0700c PE=4 SV=1	C6KSY6	HLYHSFYLK	TMT6plex (+229), TMT6plex (+229)	3	FALSE	10.12	30.9096	9.93	11.009	11.201	0.1918	0.1918	1.14219	10.848	10.897	0.04953	0.5348	1.44874	11.209	10.997	-0.2114	-0.1352	0.910544	417.243	1664.94	4	0.00061339	0.368192	UL01429LS_mascot-39469-16139_16139	FALSE
60S ribosomal protein L19, putative OS=Plasmodium falciparum (isolate 3D7) GN=PFF0700c PE=4 SV=1	C6KSY6	HLYHSFYLK	TMT6plex (+229), TMT6plex (+229)	3	FALSE	7.71	30.9726	6.03	10.28	11.31	1.03	0.1918	1.14219	10.719	11.254	0.5348	0.5348	1.44874	11.366	11.231	-0.1352	-0.1352	0.910544	417.243	1664.94	4	0.00049132	0.294918	UL01429LS_mascot-15902-17989_17989	FALSE
60S ribosomal protein L19, putative OS=Plasmodium falciparum (isolate 3D7) GN=PFF0700c PE=4 SV=1	C6KSY6	IWmDPNEISEISLANSR	TMT6plex (+229), Oxidation (+16)	1	FALSE	8.81	33.438	8.35	11.09	11.067	-0.02311	-0.02311	0.984109	10.752	10.9	0.1487	0.1487	1.10857	11.07	11.282	0.2121	0.2121	1.15837	1110.57	2219.12	2	0.0105219	4.73932	UL01429LS_mascot-233228-20573_20573	FALSE
60S ribosomal protein L19, putative OS=Plasmodium falciparum (isolate 3D7) GN=PFF0700c PE=4 SV=1	C6KSY6	LAASVLK	TMT6plex (+229), TMT6plex (+229)	1	FALSE	25.18	27.332	12.82	11.082	11.09	0.007844	0.007844	1.00545	11.022	10.93	-0.09134	-0.09134	0.938651	11.065	10.971	-0.09382	-0.09382	0.937038	580.395	1158.77	2	0.000390065	0.336326	UL01429LS_mascot-16801-18978_18978	FALSE
60S ribosomal protein L19, putative OS=Plasmodium falciparum (isolate 3D7) GN=PFF0700c PE=4 SV=1	C6KSY6	TLIEAIQR	TMT6plex (+229)	1	FALSE	10.93	28.3822	0.14	11.082	11.241	0.1581	0.1581	1.11582	11.06	10.898	-0.1619	-0.1619	0.893847	10.925	10.953	0.02825	0.02825	1.01977	586.864	1171.71	2	0.000145925	0.124433	UL01429LS_mascot-170702-17674_17674	FALSE
60S ribosomal protein L21e, putative OS=Plasmodium falciparum (isolate 3D7) GN=PF14_0240 PE=4 SV=1	Q8ILK3	cNEDFLLR	Carbamidomethyl (+57), TMT6plex (+229)	4	FALSE	25.65	28.7274	23.75	12.545	12.59	0.04564	0.0115487	1.00804	12.535	12.462	-0.07285	-0.115575	0.923014	12.441	12.463	0.02147	-0.08169	0.94495	648.334	1294.65	2	0.000464427	0.358448	UL01429LS_mascot-16632-18792_18792	FALSE
60S ribosomal protein L21e, putative OS=Plasmodium falciparum (isolate 3D7) GN=PF14_0240 PE=4 SV=1	Q8ILK3	cNEDFLLR	Carbamidomethyl (+57), TMT6plex (+229)	4	FALSE	19.02	28.7274	19.02	12.588	12.542	-0.04594	0.0115487	1.00804	12.413	12.198	-0.2156	-0.115575	0.923014	12.801	12.494	-0.307	-0.08169	0.94495	648.334	1294.65	2	0.000464427	0.358448	UL01429LS_mascot-40041-16768_16768	FALSE
60S ribosomal protein L21e, putative OS=Plasmodium falciparum (isolate 3D7) GN=PF14_0240 PE=4 SV=1	Q8ILK3	cNEDFLLR	Carbamidomethyl (+57), TMT6plex (+229)	4	FALSE	16.56	28.7274	16.56	12.533	12.534	0.0004873	0.0115487	1.00804	12.432	12.42	-0.01152	-0.115575	0.923014	12.648	12.468	-0.1802	-0.08169	0.94495	648.334	1294.65	2	0.000342357	0.264233	UL01429LS_mascot-16674-18838_18838	FALSE
60S ribosomal protein L21e, putative OS=Plasmodium falciparum (isolate 3D7) GN=PF14_0240 PE=4 SV=1	Q8ILK3	cNEDFLLR	Carbamidomethyl (+57), TMT6plex (+229)	4	FALSE	7.31	28.7967	7.31	12.486	12.509	0.02261	0.0115487	1.00804	12.488	12.33	-0.1583	-0.115575	0.923014	12.603	12.62	0.01682	-0.08169	0.94495	648.334	1294.65	2	2.38544e-05	0.018411	UL01429LS_mascot-40080-16811_16811	FALSE
60S ribosomal protein L21e, putative OS=Plasmodium falciparum (isolate 3D7) GN=PF14_0240 PE=4 SV=1	Q8ILK3	GmPFNYYHGK	TMT6plex (+229), Oxidation (+16), TMT6plex (+229)	1	FALSE	21.42	31.3258	21.42	12.524	12.683	0.1594	0.1594	1.11682	12.305	12.391	0.0862	0.0862	1.06157	12.509	12.624	0.1147	0.1147	1.08275	563.293	1686.86	3	0.00108822	0.644734	UL01429LS_mascot-14049-15950_15950	FALSE
60S ribosomal protein L21e, putative OS=Plasmodium falciparum (isolate 3D7) GN=PF14_0240 PE=4 SV=1	Q8ILK3	HGEcTANK	TMT6plex (+229), Carbamidomethyl (+57), TMT6plex (+229)	2	FALSE	23.76	30.0432	23.76	12.471	12.84	0.3687	0.0808	1.0576	12.415	12.346	-0.06837	-0.01639	0.988704	12.436	12.527	0.0914	-0.03275	0.977555	458.912	1373.71	3	8.11448e-05	0.0590264	UL01429LS_mascot-1339-1956_1956	FALSE
60S ribosomal protein L21e, putative OS=Plasmodium falciparum (isolate 3D7) GN=PF14_0240 PE=4 SV=1	Q8ILK3	HGEcTANK	TMT6plex (+229), Carbamidomethyl (+57), TMT6plex (+229)	2	FALSE	22.6	30.0647	22.6	12.794	12.587	-0.2071	0.0808	1.0576	12.158	12.194	0.03559	-0.01639	0.988704	12.73	12.573	-0.1569	-0.03275	0.977555	687.864	1373.71	2	0.000390065	0.283742	UL01429LS_mascot-1344-1961_1961	FALSE
60S ribosomal protein L21e, putative OS=Plasmodium falciparum (isolate 3D7) GN=PF14_0240 PE=4 SV=1	Q8ILK3	KHGEcTANK	TMT6plex (+229), TMT6plex (+229), Carbamidomethyl (+57), TMT6plex (+229)	1	FALSE	17.84	31.6643	17.84	12.436	12.52	0.08432	0.08432	1.06019	12.604	12.244	-0.3594	-0.3594	0.779489	12.468	12.764	0.2966	0.2966	1.22825	577.998	1730.97	3	0.000803865	0.464131	UL01429LS_mascot-2633-3384_3384	FALSE
60S ribosomal protein L21e, putative OS=Plasmodium falciparum (isolate 3D7) GN=PF14_0240 PE=4 SV=1	Q8ILK3	LKNEHINIK	TMT6plex (+229), TMT6plex (+229), TMT6plex (+229)	2	FALSE	10.47	26.464	7.95	12.783	12.606	-0.1767	-0.19175	0.875543	12.806	11.839	-0.967	-0.42005	0.747399	12.131	12.871	0.7395	0.352765	1.27701	449.789	1795.13	4	0.000247179	0.137617	UL01429LS_mascot-14271-16195_16195	FALSE
[truncated: 26,201 more rows]

## Sheet: Column Descriptions
Protein Name	the name of the protein as described in UniProt
Accession Numbers	The UniProtKB accession number
Sequence	The sequence of the peptide - lower case values represent modified residues
[truncated: 28 more rows]
