# Supplementary material for: Phosphoproteomics reveals malaria parasite Protein Kinase G as a signalling hub regulating egress and invasion
Source: Nat Commun. 2015 Jul 7;6:7285. doi: 10.1038/ncomms8285 (PMC4507021; doi:10.1038/ncomms8285)
Supplement: Supplementary Data 3 — Summary list of 107 phosphorylation sites on 69 phosphoproteins that were defined here as PfPKG cellular targets. [file ncomms8285-s4.xlsx]

## Sheet: Sheet1
Table S3
Summary list of 107 phosphorylation sites on 69 phospho-proteins that were defined here as PfPKG cellular targets
PlasmoDB ID	Uniprot ID	Designation	Peptide sequence	Phosphorylation site/s	Comment
PF3D7_1321500.2	Q8I6Z7	3',5'-cyclic nucleotide phosphodiesterase, putative (PDEbeta)	EGIsEDNR	s156
PF3D7_1142500	Q8IHU0	60S ribosomal protein L28, putative	LLQQHGsFEK	s98
PF3D7_0802600	C0H4R1	adenylyl cyclase beta (ACbeta)	AQsIDHVDK	s1572
PF3D7_1149000	Q8IHN4	antigen 332, DBL-like protein (Pf332)	SATEDLVEEEAsVTEK	s2346
PF3D7_0414900	C0H4A5	armadillo-domain containing rhoptry protein (ARO)	LLsFTsNDILR	s33, s36
PF3D7_0414900	C0H4A5	armadillo-domain containing rhoptry protein (ARO)	LLsFTSNDILR	s33
PF3D7_1212900	Q8I5S4	bromodomain protein, putative	SAsNKFDDFDNK	s408
PF3D7_0217500	P62344	calcium-dependent protein kinase 1 (CDPK1)	LGsGAYGEVLLcR	s64
PF3D7_0106300	Q76NN8	calcium-transporting ATPase (ATP6)	EMKsNENTIISR	s482
PF3D7_0504000	Q8I461	cation transporting P-ATPase (ATPase3)	NQTsLLNVSK	s1028
PF3D7_0704100	C0H4K4	conserved Plasmodium membrane protein, unknown	EINHsNNNVNQK	s1920
PF3D7_0618000	C6KT20	conserved Plasmodium membrane protein, unknown function	IYsMKtDDNIIFEFQK	s418, t421
PF3D7_0618000	C6KT20	conserved Plasmodium membrane protein, unknown function	NIsQITIK	s444
PF3D7_0618000	C6KT20	conserved Plasmodium membrane protein, unknown function	NIsQItIKtNDDEK	s444, t447, t450
PF3D7_0618000	C6KT20	conserved Plasmodium membrane protein, unknown function	IKsFVsNNTYLK	s476, s479
PF3D7_0704300	Q8IC27	conserved Plasmodium membrane protein, unknown function	VPsNSSFNIK	s1181
PF3D7_1021700	Q8IJI6	conserved Plasmodium membrane protein, unknown function	KLsDFIFTK	s5258
PF3D7_1308000	C0H5A5	conserved Plasmodium membrane protein, unknown function	KVsFGEFNEK	s76
PF3D7_1437500	Q8IL91	conserved Plasmodium membrane protein, unknown function	KLNDsSGLSK	s30
PF3D7_1464500	Q8IKJ2	conserved Plasmodium membrane protein, unknown function	KNssLNIQDVEANNK	s1991, s1992
PF3D7_1472300	Q8IKB5	conserved Plasmodium membrane protein, unknown function	HILsNENFHID	s528
PF3D7_1126700	Q8II97	conserved Plasmodium protein, unknown	ENsLHSK	s692
PF3D7_0210900	O96191	conserved Plasmodium protein, unknown function	TGsFGSR	s111
PF3D7_0308300	O77324	conserved Plasmodium protein, unknown function	NSsHLYNEIVK	s192
PF3D7_0407800	Q9U0K8	conserved Plasmodium protein, unknown function	REtELYDK	t645
PF3D7_0407800	Q9U0K8	conserved Plasmodium protein, unknown function	FKsDLGLIYAR	s1764
PF3D7_0407800	Q9U0K8	conserved Plasmodium protein, unknown function	SLTHANsR	s1567
PF3D7_0522400	C0H4F8	conserved Plasmodium protein, unknown function	NIsFTHsDNR	s3144, s3148
PF3D7_0611600	C6KSW1	conserved Plasmodium protein, unknown function	sITIMQDK	s339
PF3D7_0617200	C6KT13	conserved Plasmodium protein, unknown function	sGEHHNK	s431
PF3D7_1008100	Q8IJW2	conserved Plasmodium protein, unknown function	HNsNENLNINHNNYK	s1715
PF3D7_1021800	Q8IJI5	schizont egress antigen-1 (PfSEA-1)	YSNcsDSR	s280
PF3D7_1029400	Q8IJB1	conserved Plasmodium protein, unknown function	NVsFEEK	s62
PF3D7_1029400	Q8IJB1	conserved Plasmodium protein, unknown function	sFIFNDYK	s108
PF3D7_1105300	Q8IIU9	conserved Plasmodium protein, unknown function	HYFFDDAKNscPstVGH	s723, s726, t727
PF3D7_1133200	Q8II32	conserved Plasmodium protein, unknown function	SNENNsEEVIHLLR	s718
PF3D7_1140400	Q8IHW1	conserved Plasmodium protein, unknown function	DAHMNsLHENYNVSTK	s30
PF3D7_1142100	Q8IHU4	conserved Plasmodium protein, unknown function	ATsDLSSIHNK	s538
PF3D7_1327300	Q8IE35	conserved Plasmodium protein, unknown function	KIPsIEDSQK	s316
PF3D7_1346400	C0H5H6	conserved Plasmodium protein, unknown function	GVsNKsEVTNNR	s691, s694
PF3D7_1304200.1	C0H599	CorA-like Mg2 transporter protein, putative	KENsINsSTLMNR	s72, s75
PF3D7_1251200	Q8I4S2	coronin	HIssIHEENNFK	s570, s571
PF3D7_1251200	Q8I4S2	coronin	HISsIHEENNFK	s571
PF3D7_0623100	C6KT67	coronin binding protein, putative	VSsAHNK	s120
PF3D7_1434500	Q8ILB9	dynein-related AAA-type ATPase, putative	NKsNDFNISHDNITK	s7014
PF3D7_0515700	Q8I3V1	glideosome-associated protein 40, putative (GAP40)	AAtFKsK	t433, s436
PF3D7_0515700	Q8I3V1	glideosome-associated protein 40, putative (GAP40)	NYssKQHEMLDSQA	s445, s446
PF3D7_1222700	Q8I5I8	glideosome-associated protein 45 (GAP45)	LSEPAHEEsIYFTYR	s149
PF3D7_1222700	Q8I5I8	glideosome-associated protein 45 (GAP45)	sVTPcDMNK	s156
PF3D7_1138400	Q8IHY1	guanylyl cyclase (GCalpha)	GILINsNEINR	s674
PF3D7_1138400	Q8IHY1	guanylyl cyclase (GCalpha)	NIHsYDEK	s4203
PF3D7_0624000	C6KT76	hexokinase (HK)	LDtIEcDIPINEELSWR	t18
PF3D7_1105100	Q8IIV1	histone H2B (H2B)	TGtGPDGK	s14
PF3D7_0610400	C6KSV0	histone H3 (H3)	KsAPIsAGIK	s29, s33
PF3D7_0610400	C6KSV0	histone H3 (H3)	KsAPISAGIK	s29
PF3D7_0610400	C6KSV0	histone H3 (H3)	KSAPIsAGIK	s33
PF3D7_0617900	C6KT19	histone H3 variant, putative (H3.3)	KsAPVsTGIK	s29, s33
PF3D7_0617900	C6KT19	histone H3 variant, putative (H3.3)	KsAPVSTGIK	s29
PF3D7_0617900	C6KT19	histone H3 variant, putative (H3.3)	SAPVsTGIK	s33
PF3D7_0617900	C6KT19	histone H3 variant, putative (H3.3)	SAPVStGIK	t34
PF3D7_0316700	O77388	HVA22/TB2/DP1 family protein, putative	ISsNVFGEK	s28
PF3D7_0709700	Q8IBZ2	lysophospholipase, putative	KSsTGSSSSR	s14
PF3D7_0525800	Q8I3K7	membrane skeletal protein IMC1-related	sKDSGFPSIR	s274
PF3D7_0525800	Q8I3K7	membrane skeletal protein IMC1-related	SKDsGFPSIR	s277
PF3D7_1342600	Q8IDR3	myosin A (MyoA)	RVsNVEAFDK	s19
PF3D7_0613900	C6KSY1	myosin E, putative (myoE)	LSTsLRNsFQK	s1084, s1088
PF3D7_1347200	Q8IDM6	nucleoside transporter 1 (NT1)	ESsKAYADIESR	s8
PF3D7_1347200	Q8IDM6	nucleoside transporter 1 (NT1)	AYADIEsR	s16
PF3D7_0824400	Q8IB78	nucleoside transporter 2 (NT2)	ILQEsHSK	s353
PF3D7_0824400	Q8IB78	nucleoside transporter 2 (NT2)	NDsNSVGIK	s324
PF3D7_0824400	Q8IB78	nucleoside transporter 2 (NT2)	TLsLTHSK	s372
PF3D7_0614300	C6KSY4	organic anion transporter	HSGNNsYINNNLDK	s530
PF3D7_0614300	C6KSY4	organic anion transporter	sIDDSTDNSK	s435
PF3D7_1027300	Q8IJD0	peroxiredoxin (nPrx)	GsVSSSNK	s327
PF3D7_1027300	Q8IJD0	peroxiredoxin (nPrx)	GSVsSTISK	s329
PF3D7_1027300	Q8IJD0	peroxiredoxin (nPrx)	GSVSStISK	t330
PF3D7_0516400	Q8I3U4	phosducin-like protein, putative (PhLP3)	GNQHYDNsDNssVEDKEIHSR	s306, s309, s310
PF3D7_0424600	Q8IFM0	Plasmodium exported protein (PHISTb), unknown function	LNtIGNLFEGEK	t124
PF3D7_0730900	Q8IBF2	Plasmodium exported protein, unknown function	EMsIHDGMK	s1178/s1274/s1370/s1466/s1562/s1458	1
PF3D7_1360900	C0H5J5	polyadenylate-binding protein, putative	SSsNETNK	s195
PF3D7_0711500	C0H4M6	regulator of chromosome condensation, putative	ESLsAPISK	s676
PF3D7_0711500	C0H4M6	regulator of chromosome condensation, putative	SYLsNEsPTR	s600, s603
PF3D7_0506900	Q8I433	rhomboid protease ROM4 (ROM4)	KEsFsINGDEK	s92 s94/ s158 s160	1
PF3D7_1002400.1	Q8IK12	RNA binding protein, putative	YRNsPDR	s238
PF3D7_1006800	Q8IJX3	RNA binding protein, putative	EDREENsGNFEK	s92
PF3D7_0624600	C6KT82	SNF2 helicase, putative (ISWI)	GVGTTFLSDGsmR	s1898
PF3D7_1340900	Q8IDS7	sodium-dependent phosphate transporter (PiT)	TGsVEAHHVVHIK	s361
PF3D7_0907700	Q8I374	subunit of proteaseome activator complex, putative	GNNsSDFDER	s92
PF3D7_0611400	C6KSV9	SWI/SNF-related matrix-associated actin-dependent regulator of chromatin	EVSFPsNINLADSHR	s104
PF3D7_0730300	Q8IBF6	transcription factor with AP2 domain(s) (AP2-L)	NSsDGQNK	s948
PF3D7_0312500	O77343	transporter, putative	YHMISLPsSK	s577
PF3D7_1129900	Q8II64	transporter, putative	EMsSNDNVNNNEK	s34
PF3D7_0922100	Q8I2T2	ubiquitin-like protein, putative	YPGsINHEFLR	s931
Comment 1. The peptide containing a phosphorylated residue in these proteins is repeated a number of times in the protein. It is therefore not possible to determine precisely which amino acid is phosphorylated in these proteins.
