# Supplementary material for: Phosphoproteomics reveals malaria parasite Protein Kinase G as a signalling hub regulating egress and invasion
Source: Nat Commun. 2015 Jul 7;6:7285. doi: 10.1038/ncomms8285 (PMC4507021; doi:10.1038/ncomms8285)
Supplement: Supplementary Data 4 — Matching the 107 phosphorylation sites on 69 phospho-proteins that were defined as PfPKG cellular targets to consensus PKG sites. [file ncomms8285-s5.xlsx]

## Sheet: Sheet1
Supplementary data set 4
Matching the 107 phosphorylation sites on 69 phospho-proteins that were defined as PfPKG cellular targets to consensus PKG sites
Phosphorylation sites were matched to the consensus PKG sites K/RxxpS/pT (marked as yes) and K/RR/KxpS/pT (marked as yes*)
PlasmoDB ID	Uniprot ID	Designation	Phosphorylation motif	Consensus PKG site	Phosphorylation site/s	Comment
PF3D7_1321500.2	Q8I6Z7	3',5'-cyclic nucleotide phosphodiesterase, putative (PDEbeta)	TYKEGISEDNRQN		s156
PF3D7_1142500	Q8IHU0	60S ribosomal protein L28, putative	LLQQHGSFEKAKN		s98
PF3D7_0802600	C0H4R1	adenylyl cyclase beta (ACbeta)	DHMRAQSIDHVDK	yes	s1572
PF3D7_1149000	Q8IHN4	antigen 332, DBL-like protein (Pf332)	LVEEEASVTEKVS		s2346
PF3D7_0414900	C0H4A5	armadillo-domain containing rhoptry protein (ARO)	TIRKLLSFTSNDI	yes	s33
PF3D7_0414900	C0H4A5	armadillo-domain containing rhoptry protein (ARO)	KLLSFTSNDILRF		s36
PF3D7_1212900	Q8I5S4	bromodomain protein, putative	GVKRSASNKFDDF	yes	s408
PF3D7_0217500	P62344	calcium-dependent protein kinase 1 (CDPK1)	KVRKLGSGAYGEV	yes	s64
PF3D7_0106300	Q76NN8	calcium-transporting ATPase (ATP6)	PLKEMKSNENTII		s482
PF3D7_0504000	Q8I461	cation transporting P-ATPase (ATPase3)	QIKNQTSLLNVSK		s1028
PF3D7_0704100	C0H4K4	conserved Plasmodium membrane protein, unknown function	IKEINHSNNNVNQ		s1920
PF3D7_0618000	C6KT20	conserved Plasmodium membrane protein, unknown function	RENRIYSMKTDDN	yes	s418
PF3D7_0618000	C6KT20	conserved Plasmodium membrane protein, unknown function	RIYSMKTDDNIIF		t421
PF3D7_0618000	C6KT20	conserved Plasmodium membrane protein, unknown function	NYPKNISQITIKT	yes	s444
PF3D7_0618000	C6KT20	conserved Plasmodium membrane protein, unknown function	KNISQITIKTNDD		t447
PF3D7_0618000	C6KT20	conserved Plasmodium membrane protein, unknown function	SQITIKTNDDEKK		t450
PF3D7_0618000	C6KT20	conserved Plasmodium membrane protein, unknown function	SFEKIKSFVSNNT	yes	s476
PF3D7_0618000	C6KT20	conserved Plasmodium membrane protein, unknown function	KIKSFVSNNTYLK		s479
PF3D7_0704300	Q8IC27	conserved Plasmodium membrane protein, unknown function	TQKKVPSNSSFNI	yes	s1181
PF3D7_1021700	Q8IJI6	conserved Plasmodium membrane protein, unknown function	KIKRKLSDFIFTK	yes*	s5258
PF3D7_1308000	C0H5A5	conserved Plasmodium membrane protein, unknown function	CGLKKVSFGEFNE	yes*	s76
PF3D7_1437500	Q8IL91	conserved Plasmodium membrane protein, unknown function	PRKLNDSSGLSKK		s30
PF3D7_1464500	Q8IKJ2	conserved Plasmodium membrane protein, unknown function	NIGRKNSSLNIQD	yes*	s1991
PF3D7_1464500	Q8IKJ2	conserved Plasmodium membrane protein, unknown function	IGRKNSSLNIQDV	yes	s1992
PF3D7_1472300	Q8IKB5	conserved Plasmodium membrane protein, unknown function	FLKHILSNENFHI		s528
PF3D7_1126700	Q8II97	conserved Plasmodium protein, unknown function	PIRKENSLHSKYD	yes	s692
PF3D7_0210900	O96191	conserved Plasmodium protein, unknown function	FKGRTGSFGSRVF	yes	s111
PF3D7_0308300	O77324	conserved Plasmodium protein, unknown function	NNSKNSSHLYNEI	yes	s192
PF3D7_0407800	Q9U0K8	conserved Plasmodium protein, unknown function	TNYKRETELYDKI	yes*	t645
PF3D7_0407800	Q9U0K8	conserved Plasmodium protein, unknown function	QYHKFKSDLGLIY	yes	s1764
PF3D7_0407800	Q9U0K8	conserved Plasmodium protein, unknown function	SLTHANSRTHENN		s1567
PF3D7_0522400	C0H4F8	conserved Plasmodium protein, unknown function	DEHKNISFTHSDN	yes	s3144
PF3D7_0522400	C0H4F8	conserved Plasmodium protein, unknown function	NISFTHSDNRNAC		s3148
PF3D7_0611600	C6KSW1	conserved Plasmodium protein, unknown function	EHFRQRSITIMQD	yes	s339
PF3D7_0617200	C6KT13	conserved Plasmodium protein, unknown function	KLTTFKSGEHHNK		s431
PF3D7_1008100	Q8IJW2	conserved Plasmodium protein, unknown function	FLSKHNSNENLNI	yes	s1715
PF3D7_1029400	Q8IJB1	conserved Plasmodium protein, unknown function	KNKKNVSFEEKLY	yes	s62
PF3D7_1029400	Q8IJB1	conserved Plasmodium protein, unknown function	FLRRKRSFIFNDY	yes*	s108
PF3D7_1105300	Q8IIU9	conserved Plasmodium protein, unknown function	FDDAKNSCPSTVG		s723
PF3D7_1105300	Q8IIU9	conserved Plasmodium protein, unknown function	AKNSCPSTVGH		s726
PF3D7_1105300	Q8IIU9	conserved Plasmodium protein, unknown function	KNSCPSTVGH		t727
PF3D7_1133200	Q8II32	conserved Plasmodium protein, unknown function	KSNENNSEEVIHL		s718
PF3D7_1140400	Q8IHW1	conserved Plasmodium protein, unknown function	KDAHMNSLHENYN		s30
PF3D7_1142100	Q8IHU4	conserved Plasmodium protein, unknown function	DNEKATSDLSSIH	yes	s538
PF3D7_1327300	Q8IE35	conserved Plasmodium protein, unknown function	LEKKIPSIEDSQK	yes	s316
PF3D7_1346400	C0H5H6	conserved Plasmodium protein, unknown function	IYIRGVSNKSEVT	yes	s691
PF3D7_1346400	C0H5H6	conserved Plasmodium protein, unknown function	RGVSNKSEVTNNR		s694
PF3D7_1304200.1	C0H599	CorA-like Mg2 transporter protein, putative	LSRKENSINSSTL	yes	s72
PF3D7_1304200.1	C0H599	CorA-like Mg2 transporter protein, putative	KENSINSSTLMNR		s75
PF3D7_1251200	Q8I4S2	coronin	EHLKHISSIHEEN	yes	s570
PF3D7_1251200	Q8I4S2	coronin	HLKHISSIHEENN		s571
PF3D7_0623100	C6KT67	coronin binding protein, putative	SKNRVSSAHNKKG	yes	s120
PF3D7_1434500	Q8ILB9	dynein-related AAA-type ATPase, putative	VFERNKSNDFNIS	yes	s7014
PF3D7_0515700	Q8I3V1	glideosome-associated protein 40, putative (GAP40)	EHSRAATFKSKSK	yes	t433
PF3D7_0515700	Q8I3V1	glideosome-associated protein 40, putative (GAP40)	RAATFKSKSKLSR		s436
PF3D7_0515700	Q8I3V1	glideosome-associated protein 40, putative (GAP40)	KLSRNYSSKQHEM	yes	s445
PF3D7_0515700	Q8I3V1	glideosome-associated protein 40, putative (GAP40)	LSRNYSSKQHEML		s446
PF3D7_1222700	Q8I5I8	glideosome-associated protein 45 (GAP45)	EPAHEESIYFTYR		s149
PF3D7_1222700	Q8I5I8	glideosome-associated protein 45 (GAP45)	IYFTYRSVTPCDM		s156
PF3D7_1138400	Q8IHY1	guanylyl cyclase (GCalpha)	KGILINSNEINRK		s674
PF3D7_1138400	Q8IHY1	guanylyl cyclase (GCalpha)	SSKNIHSYDEKKK		s4203
PF3D7_0624000	C6KT76	hexokinase (HK)	TYTKLDTIECDIP	yes	t18
PF3D7_1105100	Q8IIV1	histone H2B (H2B)	KAKKTGTGPDGKK	yes	t14
PF3D7_0610400	C6KSV0	histone H3 (H3)	SKAARKSAPISAG		s29
PF3D7_0610400	C6KSV0	histone H3 (H3)	RKSAPISAGIKKP		s33
PF3D7_0617900	C6KT19	histone H3 variant, putative (H3.3)	SKAARKSAPVSTG		s29
PF3D7_0617900	C6KT19	histone H3 variant, putative (H3.3)	RKSAPVSTGIKKP		s33
PF3D7_0617900	C6KT19	histone H3 variant, putative (H3.3)	KSAPVSTGIKKPH		t34
PF3D7_0316700	O77388	HVA22/TB2/DP1 family protein, putative	SLKRISSNVFGEK	yes	s28
PF3D7_0709700	Q8IBZ2	lysophospholipase, putative	KISRKSSTGSSSS	yes*	s14
PF3D7_0525800	Q8I3K7	membrane skeletal protein IMC1-related	SISIYKSKDSGFP		s274
PF3D7_0525800	Q8I3K7	membrane skeletal protein IMC1-related	IYKSKDSGFPSIR		s277
PF3D7_1342600	Q8IDR3	myosin A (MyoA)	KIVRRVSNVEAFD	yes*	s19
PF3D7_0613900	C6KSY1	myosin E, putative (myoE)	LLRLSTSLRNSFQ		s1084
PF3D7_0613900	C6KSY1	myosin E, putative (myoE)	STSLRNSFQKMKK		s1088
PF3D7_1347200	Q8IDM6	nucleoside transporter 1 (NT1)	STGKESSKAYADI	yes	s8
PF3D7_1347200	Q8IDM6	nucleoside transporter 1 (NT1)	AYADIESRGDYKD		s16
PF3D7_0824400	Q8IB78	nucleoside transporter 2 (NT2)	HKILQESHSKNKK		s353
PF3D7_0824400	Q8IB78	nucleoside transporter 2 (NT2)	SLTKNDSNSVGIK	yes	s324
PF3D7_0824400	Q8IB78	nucleoside transporter 2 (NT2)	NENKTLSLTHSKK	yes	s372
PF3D7_0614300	C6KSY4	organic anion transporter	RHSGNNSYINNNL		s530
PF3D7_0614300	C6KSY4	organic anion transporter	NISSGKSIDDSTD		s435
PF3D7_1027300	Q8IJD0	peroxiredoxin (nPrx)	VKSGKGSVSSSNK		s327
PF3D7_1027300	Q8IJD0	peroxiredoxin (nPrx)	KKKGSVSSTISKK		s329
PF3D7_1027300	Q8IJD0	peroxiredoxin (nPrx)	KGSVSSTISKKSV		t330
PF3D7_0516400	Q8I3U4	phosducin-like protein, putative (PhLP3)	NQHYDNSDNSSVE		s306
PF3D7_0516400	Q8I3U4	phosducin-like protein, putative (PhLP3)	YDNSDNSSVEDKE		s309
PF3D7_0516400	Q8I3U4	phosducin-like protein, putative (PhLP3)	DNSDNSSVEDKEI		s310
PF3D7_0424600	Q8IFM0	Plasmodium exported protein (PHISTb), unknown function	NENRLNTIGNLFE	yes	t124
PF3D7_0730900	Q8IBF2	Plasmodium exported protein, unknown function	KVEKEMSIHDGMK	yes	s1178/s1274/s1370/s1466/s1562/s1458	1
PF3D7_1360900	C0H5J5	polyadenylate-binding protein, putative	VLLKSSSNETNKR	yes	s195
PF3D7_0711500	C0H4M6	regulator of chromosome condensation, putative	SRRESLSAPISKK		s676
PF3D7_0711500	C0H4M6	regulator of chromosome condensation, putative	KTKSYLSNESPTR		s600
PF3D7_0711500	C0H4M6	regulator of chromosome condensation, putative	SYLSNESPTRKQP		s603
PF3D7_0506900	Q8I433	rhomboid protease ROM4 (ROM4)	NNEKKESFSINGD	yes*	s92/s158	1
PF3D7_0506900	Q8I433	rhomboid protease ROM4 (ROM4)	EKKESFSINGDEK		s94/s160	1
PF3D7_1002400.1	Q8IK12	RNA binding protein, putative	RRRYRNSPDRSPR		s238
PF3D7_1006800	Q8IJX3	RNA binding protein, putative	EDREENSGNFEKR		s92
PF3D7_1021800	Q8IJI5	schizont egress antigen-1 (PfSEA-1)	DKYSNCSDSRKKE		s280
PF3D7_0624600	C6KT82	SNF2 helicase, putative (ISWI)	TFLSDGSMRFEKD		s1898
PF3D7_1340900	Q8IDS7	sodium-dependent phosphate transporter (PiT)	GTQKTGSVEAHHV	yes	s361
PF3D7_0907700	Q8I374	subunit of proteaseome activator complex, putative	KHKGNNSSDFDER		s92
PF3D7_0611400	C6KSV9	SWI/SNF-related matrix-associated actin-dependent regulator of chromatin	REVSFPSNINLAD		s104
PF3D7_0730300	Q8IBF6	transcription factor with AP2 domain(s) (AP2-L)	ELKRNSSDGQNKH	yes	s948
PF3D7_0312500	O77343	transporter, putative	HMISLPSSK		s577
PF3D7_1129900	Q8II64	transporter, putative	ISKREMSSNDNVN	yes	s34
PF3D7_0922100	Q8I2T2	ubiquitin-like protein, putative	YNRYPGSINHEFL		s931
Comment 1. The peptide containing a phosphorylated residue in these proteins is repeated a number of times in the protein. It is therefore not possible to determine precisely which amino acid is phosphorylated in these proteins.
